# Supplementary material for: Epitranscriptomic investigation of myopia-associated RNA editing in the retina
Source: Front Neurosci. 2023 Jun 28;17:1220114. doi: 10.3389/fnins.2023.1220114 (PMC10336353; doi:10.3389/fnins.2023.1220114)
Supplement: Supplementary file 1 [file Table_1.XLSX]

## Sheet: Table S1
Table S1. The A-to-I (G) DRE sites between FDM and controls.
site	p.fisher	p.fisher.adj	p.GLM	p.GLM.adj	known_site	Consequence	AAchange	NTchange	BIOTYPE	SYMBOL	description	Existing_variation	SIFT	Repeat	CON	FDM	FDM_VS_CON
Vldlr:chr19:27232400	8.97572e-05	0.0224393	4.65974e-05	0.0833599	TRUE	intron_variant	-	c.202+2085A>G	protein_coding	Vldlr	very low density lipoprotein receptor	-	-	-	0	12.8	12.8
Pofut1:chr2:153266344	0.00455342	0.104659	6.50691e-05	0.0833599	TRUE	3_prime_UTR_variant	-	c.*461A>G	protein_coding	Pofut1	protein O-fucosyltransferase 1	-	-	PB1D10	6.5	1.4	-5.1
Rnf40:chr7:127599003	0.0199042	0.113092	8.5206e-05	0.0833599	TRUE	intron_variant	-	c.2587-1303A>G	protein_coding	Rnf40	ring finger protein 40	-	-	B3	3.9	20.8	16.9
Rbm25:chr12:83639671	0.00432336	0.104659	0.000136442	0.100114	TRUE	intron_variant	-	c.-15-2958A>G	protein_coding	Rbm25	RNA binding motif protein 25	-	-	B1_Mur4	12.7	32.7	20
Selenop:chr15:3280063	0.173846	0.217307	0.000248843	0.105965	TRUE	3_prime_UTR_variant	-	c.*353A>G	protein_coding	Selenop	selenoprotein P	-	-	-	3.8	7.7	3.9
Map4:chr9:110066219	0.0661875	0.144688	0.000249623	0.105965	TRUE	intron_variant	-	c.2242-1266A>G	protein_coding	Map4	microtubule-associated protein 4	-	-	B1_Mur1	9.4	19.7	10.3
Tjp2:chr19:24117706	0.00664318	0.11072	0.000258767	0.105965	FALSE	intron_variant	-	c.1611+2239A>G	protein_coding	Tjp2	tight junction protein 2	-	-	B1_Mus2,MT2B	15.2	29.4	14.2
Smarca4:chr9:21683105	0.0973479	0.160112	0.000313995	0.105965	TRUE	intron_variant	-	c.4072-2908A>G	protein_coding	Smarca4	SWI/SNF related, matrix associated, actin dependent regulator of chromatin, subfamily a, member 4	-	-	B3	11.5	3.1	-8.4
Wasf3:chr5:146443188	0.153702	0.209246	0.000324937	0.105965	TRUE	intron_variant	-	c.133+7721A>G	protein_coding	Wasf3	WAS protein family, member 3	-	-	B3	17.6	5.2	-12.4
Hmg20a:chr9:56491747	0.0187787	0.113092	0.000526254	0.154456	TRUE	intron_variant	-	c.*6+1783A>G	protein_coding	Hmg20a	high mobility group 20A	-	-	B1_Mur1	12.6	2.8	-9.8
Slc35e2:chr4:155622342	0.0155315	0.113092	0.000672937	0.166587	TRUE	3_prime_UTR_variant	-	c.*3593A>G	protein_coding	Slc35e2	solute carrier family 35, member E2	-	-	B1_Mus1	3	7.4	4.4
Nptn:chr9:58608418	0.00242873	0.102975	0.000743463	0.166587	FALSE	intron_variant	-	c.92-15269A>G	protein_coding	Nptn	neuroplastin	-	-	B1_Mur3	3.7	21.6	17.9
Prpf39:chr12:65044954	0.0378153	0.129347	0.000777215	0.166587	TRUE	intron_variant	-	c.563+830A>G	protein_coding	Prpf39	pre-mRNA processing factor 39	-	-	B3	18.1	6.8	-11.3
Cry1:chr10:85182421	0.000499308	0.0624135	0.000794622	0.166587	FALSE	intron_variant	-	c.158+1893A>G	protein_coding	Cry1	cryptochrome 1 (photolyase-like)	-	-	B1_Mus1	0.9	21.7	20.8
Npepps:chr11:97252867	0.0382866	0.129347	0.00105476	0.204197	TRUE	intron_variant	-	c.422-4544A>G	protein_coding	Npepps	aminopeptidase puromycin sensitive	-	-	B1_Mus1	2.3	14.5	12.2
Stk38:chr17:28987094	0.0303615	0.124664	0.0012507	0.204197	TRUE	intron_variant	-	c.390+1084A>G	protein_coding	Stk38	serine/threonine kinase 38	-	-	B3	15.5	26.8	11.3
Dnajc1:chr2:18214673	0.0324741	0.12795	0.0014681	0.220703	TRUE	3_prime_UTR_variant	-	c.*2584A>G	protein_coding	Dnajc1	DnaJ heat shock protein family (Hsp40) member C1	-	-	ID_B1	8.8	1.5	-7.3
Pbx3:chr2:34337697	0.0327553	0.12795	0.00153244	0.220703	TRUE	intron_variant	-	c.274+33127A>G	protein_coding	Pbx3	pre B cell leukemia homeobox 3	-	-	B1_Mur2,MT2B	3.8	16.7	12.9
1810026B05Rik:chr7:73550143	0.0372659	0.129347	0.00161116	0.220703	TRUE	intron_variant,non_coding_transcript_variant	-	n.503-491A>G	lincRNA	1810026B05Rik	RIKEN cDNA 1810026B05 gene	-	-	B1_Mus2	3.4	12.1	8.7
Slc7a2:chr8:40917833	0.00637627	0.11072	0.00176321	0.220703	TRUE	3_prime_UTR_variant	-	c.*1299A>G	protein_coding	Slc7a2	solute carrier family 7 (cationic amino acid transporter, y+ system), member 2	-	-	B1_Mus1	19.1	8.5	-10.6
Cilk1:chr9:78169392	0.000898618	0.0748849	0.00188159	0.220703	TRUE	3_prime_UTR_variant	-	c.*1638A>G	protein_coding	Cilk1	intestinal cell kinase	-	-	B1_Mus2	1.3	8.2	6.9
Xpnpep3:chr15:81454965	0.0289606	0.122714	0.00205131	0.220703	TRUE	3_prime_UTR_variant	-	c.*1934A>G	protein_coding	Xpnpep3	X-prolyl aminopeptidase 3, mitochondrial	-	-	B1_Mus1	26.2	11.6	-14.6
Hif1a:chr12:73928840	0.0282525	0.122714	0.00229323	0.220703	TRUE	intron_variant	-	c.457+542A>G	protein_coding	Hif1a	hypoxia inducible factor 1, alpha subunit	-	-	B1_Mur1	12	17.3	5.3
Gm42791:chr5:148993116	0.0107139	0.113092	0.00243485	0.220703	FALSE	intron_variant	-	c.-70+2002A>G	protein_coding	Gm42791	predicted gene 42791	-	-	B1_Mur1	0.6	6.2	5.6
Tnrc6a:chr7:123128163	0.0156061	0.113092	0.00247731	0.220703	TRUE	intron_variant	-	c.53+3448A>G	protein_coding	Tnrc6a	trinucleotide repeat containing 6a	-	-	B3	7.1	18.4	11.3
Ppp2r2b:chr18:42888274	0.0149436	0.113092	0.0025047	0.220703	FALSE	intron_variant	-	c.80-147081A>G	protein_coding	Ppp2r2b	protein phosphatase 2, regulatory subunit B, beta	-	-	Tigger13a	7.4	3.2	-4.2
Dlg4:chr11:70032124	0.0221739	0.114389	0.0025576	0.220703	TRUE	intron_variant	-	c.787+335A>G	protein_coding	Dlg4	discs large MAGUK scaffold protein 4	-	-	B1_Mur4	15.8	8.9	-6.9
Ndrg3:chr2:156954420	0.0397393	0.132464	0.00255786	0.220703	FALSE	intron_variant	-	c.93+4047A>G	protein_coding	Ndrg3	N-myc downstream regulated gene 3	-	-	B1_Mus1	30.2	43.7	13.5
Nudt21:chr8:94017816	0.0239888	0.115331	0.00256147	0.220703	TRUE	3_prime_UTR_variant	-	c.*1867A>G	protein_coding	Nudt21	nudix (nucleoside diphosphate linked moiety X)-type motif 21	-	-	B1_Mm	2.7	10.5	7.8
Stam:chr2:14148687	0.0122286	0.113092	0.00260018	0.220703	FALSE	3_prime_UTR_variant	-	c.*2207A>G	protein_coding	Stam	signal transducing adaptor molecule (SH3 domain and ITAM motif) 1	-	-	B1_Mur1	0.5	6.5	6
Clasp1:chr1:118426972	0.0357674	0.129347	0.00286708	0.233746	TRUE	intron_variant	-	c.195+7054A>G	protein_coding	Clasp1	CLIP associating protein 1	-	-	MTA_Mm	11.9	1.3	-10.6
Tcp11l1:chr2:104680756	0.0159257	0.113092	0.00304137	0.241255	TRUE	3_prime_UTR_variant	-	c.*1000A>G	protein_coding	Tcp11l1	t-complex 11 like 1	-	-	B1_Mus2	20.8	13.7	-7.1
Dnal1:chr12:84140726	0.014882	0.113092	0.00363438	0.265924	TRUE	3_prime_UTR_variant	-	c.*2332A>G	protein_coding	Dnal1	dynein, axonemal, light chain 1	-	-	B1_Mur4	7.4	2	-5.4
Fam149b:chr14:20357310	0.0176929	0.113092	0.00371478	0.265924	TRUE	intron_variant	-	c.432-714A>G	protein_coding	Fam149b	family with sequence similarity 149, member B	-	-	B1_Mur2	4.6	19.7	15.1
Pcbp3:chr10:76886874	0.00519099	0.104659	0.00397813	0.276461	TRUE	intron_variant	-	c.-124+5683A>G	protein_coding	Pcbp3	poly(rC) binding protein 3	-	-	-	0.5	5.8	5.3
Trip12:chr1:84775193	0.0494336	0.141921	0.00426212	0.276461	TRUE	intron_variant	-	c.1324+1124A>G	protein_coding	Trip12	thyroid hormone receptor interactor 12	-	-	B1_Mm	44.5	26.8	-17.7
Ppp1r7:chr1:93371578	0.00252539	0.102975	0.00432113	0.276461	TRUE	3_prime_UTR_variant	-	c.*6512A>G	protein_coding	Ppp1r7	protein phosphatase 1, regulatory subunit 7	-	-	B1_Mus2	2.8	7.5	4.7
Rhbdd2:chr5:135641093	0.00992395	0.113092	0.00463295	0.289313	TRUE	intron_variant	-	c.737+1853A>G	protein_coding	Rhbdd2	rhomboid domain containing 2	-	-	B1_Mur1	1.9	12.8	10.9
Caml:chr13:55626261	0.0286617	0.122714	0.00487303	0.292885	TRUE	intron_variant	-	c.627+1090A>G	protein_coding	Caml	calcium modulating ligand	-	-	B1_Mur3	5.3	13.3	8
Xpnpep3:chr15:81454979	0.00544226	0.104659	0.00498952	0.292885	TRUE	3_prime_UTR_variant	-	c.*1948A>G	protein_coding	Xpnpep3	X-prolyl aminopeptidase 3, mitochondrial	-	-	B1_Mus1	12.7	1	-11.7
Lmbrd2:chr15:9199472	0.0108132	0.113092	0.00619418	0.347489	TRUE	3_prime_UTR_variant	-	c.*2756A>G	protein_coding	Lmbrd2	LMBR1 domain containing 2	-	-	ID_B1	24.4	14.3	-10.1
Dcaf10:chr4:45377142	0.0239451	0.115331	0.00639333	0.347489	TRUE	3_prime_UTR_variant	-	c.*2865A>G	protein_coding	Dcaf10	DDB1 and CUL4 associated factor 10	-	-	PB1D9	7.4	14.8	7.4
Igsf21:chr4:140050785	0.0192768	0.113092	0.00671416	0.358292	TRUE	intron_variant	-	c.425-13247A>G	protein_coding	Igsf21	immunoglobulin superfamily, member 21	-	-	ORR1C2	3.9	20.6	16.7
Fam32a:chr8:72223815	0.0219889	0.114389	0.00689768	0.361512	TRUE	3_prime_UTR_variant	-	c.*1565A>G	protein_coding	Fam32a	family with sequence similarity 32, member A	-	-	B1_Mus2	33.1	24.9	-8.2
Itsn2:chr12:4601716	0.019055	0.113092	0.00709579	0.365371	TRUE	intron_variant	-	c.-33+8484A>G	protein_coding	Itsn2	intersectin 2	-	-	B1_Mur3	7.5	0.8	-6.7
Dcaf10:chr4:45377141	0.0050553	0.104659	0.00734907	0.371888	TRUE	3_prime_UTR_variant	-	c.*2864A>G	protein_coding	Dcaf10	DDB1 and CUL4 associated factor 10	-	-	PB1D9	5.1	13.5	8.4
Ppm1b:chr17:85006585	0.00140752	0.0879703	0.00753075	0.374623	TRUE	intron_variant	-	c.1134+1019A>G	protein_coding	Ppm1b	protein phosphatase 1B, magnesium dependent, beta isoform	-	-	PB1D9	14.5	21.8	7.3
Fam193a:chr5:34387359	0.0338055	0.128376	0.00782604	0.382824	TRUE	intron_variant	-	c.222+16932A>G	protein_coding	Fam193a	family with sequence similarity 193, member A	-	-	B1_Mus1	32.2	12.6	-19.6
Iws1:chr18:32102500	0.0466349	0.141921	0.00862706	0.391031	TRUE	3_prime_UTR_variant	-	c.*5219A>G	protein_coding	Iws1	IWS1, SUPT6 interacting protein	-	-	B1_Mur1	6.6	2	-4.6
Gulp1:chr1:44559631	0.0207719	0.114389	0.00868766	0.391031	FALSE	intron_variant	-	c.-45+7759A>G	protein_coding	Gulp1	GULP, engulfment adaptor PTB domain containing 1	-	-	L1Md_F2	55.6	32.5	-23.1
Dnajc18:chr18:35674533	0.0134091	0.113092	0.00885771	0.391031	TRUE	3_prime_UTR_variant	-	c.*586A>G	protein_coding	Dnajc18	DnaJ heat shock protein family (Hsp40) member C18	rs864288671	-	B1F	8.1	13.5	5.4
Hcn1:chr13:117936582	0.0352565	0.129347	0.009353	0.391319	TRUE	intron_variant	-	c.1585+10798A>G	protein_coding	Hcn1	hyperpolarization-activated, cyclic nucleotide-gated K+ 1	-	-	L1_Mus1	40.4	63.5	23.1
Soat1:chr1:156427612	0.048517	0.141921	0.00994582	0.391319	TRUE	3_prime_UTR_variant	-	c.*3447A>G	protein_coding	Soat1	sterol O-acyltransferase 1	-	-	B1_Mur4	74	56.7	-17.3
Vopp1:chr6:57810014	0.00329519	0.102975	0.00997387	0.391319	TRUE	intron_variant	-	c.54+14913A>G	protein_coding	Vopp1	vesicular, overexpressed in cancer, prosurvival protein 1	-	-	ORR1D1	25.6	43.3	17.7
Iws1:chr18:32102504	0.0250847	0.118324	0.0101747	0.391319	TRUE	3_prime_UTR_variant	-	c.*5223A>G	protein_coding	Iws1	IWS1, SUPT6 interacting protein	-	-	B1_Mur1	23.6	14.6	-9
Fitm2:chr2:163468425	0.0493676	0.141921	0.0104576	0.391319	TRUE	3_prime_UTR_variant	-	c.*1078A>G	protein_coding	Fitm2	fat storage-inducing transmembrane protein 2	-	-	PB1D9	9.4	3.7	-5.7
Srsf4:chr4:131876069	0.0117496	0.113092	0.0105329	0.391319	TRUE	intron_variant	-	c.107+2199A>G	protein_coding	Srsf4	serine/arginine-rich splicing factor 4	-	-	B3	9.7	3.5	-6.2
Fam135a:chr1:24052689	0.0271901	0.122714	0.0110584	0.403553	FALSE	intron_variant	-	c.823+494A>G	protein_coding	Fam135a	family with sequence similarity 135, member A	-	-	B1_Mur4	50.5	30.1	-20.4
Borcs8:chr8:70143672	0.0371761	0.129347	0.0116987	0.403553	TRUE	intron_variant	-	c.215+1134A>G	protein_coding	Borcs8	BLOC-1 related complex subunit 8	-	-	B1_Mur2	6.7	1.5	-5.2
N4bp2l2:chr5:150649903	0.00324237	0.102975	0.0121852	0.411076	TRUE	intron_variant	-	c.1360+712A>G	protein_coding	N4bp2l2	NEDD4 binding protein 2-like 2	-	-	B1_Mus1	34.2	10.4	-23.8
Nlk:chr11:78612422	0.0109061	0.113092	0.0125649	0.41436	FALSE	intron_variant	-	c.644+5853A>G	protein_coding	Nlk	nemo like kinase	-	-	B3	1.8	8.8	7
Polr3h:chr15:81925449	0.0183354	0.113092	0.0136404	0.419822	TRUE	intron_variant	-	c.111+337A>G	protein_coding	Polr3h	polymerase (RNA) III (DNA directed) polypeptide H	-	-	B1_Mur4	12.7	2.3	-10.4
Zfp397:chr18:23960405	0.0123007	0.113092	0.0137112	0.419822	TRUE	missense_variant	p.S316G	c.946A>G	protein_coding	Zfp397	zinc finger protein 397	-	tolerated	MMSAT4	10.8	6.3	-4.5
Polg2:chr11:106770477	0.0467312	0.141921	0.0148457	0.419822	TRUE	intron_variant	-	c.1215-2006A>G	protein_coding	Polg2	polymerase (DNA directed), gamma 2, accessory subunit	-	-	B3	3.1	9.9	6.8
Klhl36:chr8:119871414	0.0364647	0.129347	0.015001	0.419822	FALSE	intron_variant	-	c.1131+722A>G	protein_coding	Klhl36	kelch-like 36	-	-	B2_Mm2	14.2	3.8	-10.4
Trpm3:chr19:22443055	0.0263898	0.122175	0.0158656	0.424867	FALSE	intron_variant	-	c.184-254367A>G	protein_coding	Trpm3	transient receptor potential cation channel, subfamily M, member 3	-	-	-	1.8	10.5	8.7
Hcn1:chr13:117936609	0.0166624	0.113092	0.0159235	0.424867	FALSE	intron_variant	-	c.1585+10825A>G	protein_coding	Hcn1	hyperpolarization-activated, cyclic nucleotide-gated K+ 1	-	-	L1_Mus1	10.3	32.7	22.4
Cds2:chr2:132309656	0.0435235	0.140919	0.0170629	0.435474	TRUE	3_prime_UTR_variant	-	c.*4371A>G	protein_coding	Cds2	CDP-diacylglycerol synthase (phosphatidate cytidylyltransferase) 2	-	-	MIRb	17.2	13.4	-3.8
Slc9a7:chrX:20277925	0.0137586	0.113092	0.0190791	0.447356	TRUE	intron_variant	-	c.325+13435A>G	protein_coding	Slc9a7	solute carrier family 9 (sodium/hydrogen exchanger), member 7	-	-	ORR1A2	5.8	19.8	14
Dffa:chr4:149118197	0.0450942	0.140919	0.0193034	0.447356	TRUE	intron_variant	-	c.783+274A>G	protein_coding	Dffa	DNA fragmentation factor, alpha subunit	-	-	B1_Mur4	9.5	4.3	-5.2
Sclt1:chr3:41740231	0.00789259	0.113092	0.0196151	0.447356	TRUE	intron_variant	-	c.34+1764A>G	protein_coding	Sclt1	sodium channel and clathrin linker 1	-	-	B1_Mur3	15.2	1.9	-13.3
Cadm2:chr16:67278007	0.0486909	0.141921	0.02056	0.460637	TRUE	intron_variant	-	c.61+342164A>G	protein_coding	Cadm2	cell adhesion molecule 2	-	-	L1_Mus1	4	11.8	7.8
Clk1:chr1:58415989	0.00916779	0.113092	0.021649	0.474177	TRUE	intron_variant	-	c.829+1024A>G	protein_coding	Clk1	CDC-like kinase 1	-	-	B2_Mm2	5.4	1.7	-3.7
Tbc1d24:chr17:24176442	0.0223898	0.114389	0.022291	0.479356	TRUE	3_prime_UTR_variant	-	c.*4251A>G	protein_coding	Tbc1d24	TBC1 domain family, member 24	-	-	B1_Mus2	6.4	3.7	-2.7
Map7:chr10:20191157	0.0447104	0.140919	0.0225884	0.479356	TRUE	intron_variant	-	c.68-39627A>G	protein_coding	Map7	microtubule-associated protein 7	-	-	PB1D9	7.5	2.4	-5.1
Fam193b:chr13:55562042	0.0447658	0.140919	0.0231464	0.479965	TRUE	intron_variant	-	c.-130+2478A>G	protein_coding	Fam193b	family with sequence similarity 193, member B	-	-	PB1D7	2.8	13.1	10.3
Usp29:chr7:6966512	0.0338913	0.128376	0.0239197	0.479965	TRUE	3_prime_UTR_variant	-	c.*2743A>G	protein_coding	Usp29	ubiquitin specific peptidase 29	-	-	B2_Mm2	10.2	21.2	11
Fbrsl1:chr5:110412584	0.0228777	0.114389	0.0246622	0.479965	TRUE	intron_variant	-	c.630+3446A>G	protein_coding	Fbrsl1	fibrosin-like 1	-	-	-	27.5	51	23.5
Prom1:chr5:44090950	0.0183229	0.113092	0.0248896	0.479965	TRUE	intron_variant	-	c.220+3445A>G	protein_coding	Prom1	prominin 1	-	-	MTB	7.4	3.1	-4.3
Nup214:chr2:32047432	0.0224735	0.114389	0.0290745	0.517174	TRUE	missense_variant	p.S1973G	c.5917A>G	protein_coding	Nup214	nucleoporin 214	-	deleterious	-	14.4	9.2	-5.2
Trim9:chr12:70346984	0.0372913	0.129347	0.0297297	0.522476	FALSE	missense_variant	p.Y62C	c.185A>G	protein_coding	Trim9	tripartite motif-containing 9	-	deleterious	-	7.8	3.8	-4
Gpatch8:chr11:102526872	0.0289259	0.122714	0.0317559	0.522476	TRUE	intron_variant	-	c.193+1222A>G	protein_coding	Gpatch8	G patch domain containing 8	-	-	B1_Mus1	1.6	7.5	5.9
Ggps1:chr13:14051043	0.0477395	0.141921	0.0318735	0.522476	TRUE	3_prime_UTR_variant	-	c.*2651A>G	protein_coding	Ggps1	geranylgeranyl diphosphate synthase 1	-	-	B1_Mur2	8.4	4.6	-3.8
Dnajc1:chr2:18215374	0.044776	0.140919	0.0324361	0.522476	TRUE	3_prime_UTR_variant	-	c.*1883A>G	protein_coding	Dnajc1	DnaJ heat shock protein family (Hsp40) member C1	-	-	ID_B1	5.6	16.1	10.5
Stam:chr2:14148757	0.0127931	0.113092	0.0326484	0.522476	TRUE	3_prime_UTR_variant	-	c.*2277A>G	protein_coding	Stam	signal transducing adaptor molecule (SH3 domain and ITAM motif) 1	-	-	B1_Mur1	54.8	39	-15.8
Ppp1r7:chr1:93372079	0.0102911	0.113092	0.0327043	0.522476	TRUE	3_prime_UTR_variant	-	c.*7013A>G	protein_coding	Ppp1r7	protein phosphatase 1, regulatory subunit 7	-	-	B1_Mus2	27.1	18	-9.1
Msantd2:chr9:37492492	0.0157961	0.113092	0.0333077	0.525581	TRUE	intron_variant	-	c.510+2659A>G	protein_coding	Msantd2	Myb/SANT-like DNA-binding domain containing 2	-	-	B1_Mus2	15.6	3.3	-12.3
Zyg11b:chr4:108232180	0.0310826	0.125333	0.0372762	0.538945	TRUE	3_prime_UTR_variant	-	c.*3824A>G	protein_coding	Zyg11b	zyg-ll family member B, cell cycle regulator	-	-	ID_B1	3.5	6	2.5
Tex10:chr4:48466553	0.0147869	0.113092	0.0386855	0.54943	TRUE	intron_variant	-	c.1134+1111A>G	protein_coding	Tex10	testis expressed gene 10	-	-	B1_Mus1	23.8	47	23.2
Bri3bp:chr5:125457542	0.0198065	0.113092	0.0458295	0.575079	TRUE	3_prime_UTR_variant	-	c.*2789A>G	protein_coding	Bri3bp	Bri3 binding protein	-	-	B1_Mur2	14.7	8.1	-6.6
Tdrd7:chr4:46011880	0.0304181	0.124664	0.0701048	0.632928	FALSE	intron_variant	-	c.1804+979A>G	protein_coding	Tdrd7	tudor domain containing 7	-	-	B1F	2.6	10	7.4
