# Supplementary material for: Epitranscriptomic investigation of myopia-associated RNA editing in the retina
Source: Front Neurosci. 2023 Jun 28;17:1220114. doi: 10.3389/fnins.2023.1220114 (PMC10336353; doi:10.3389/fnins.2023.1220114)
Supplement: Supplementary file 2 [file Table_2.XLSX]

## Sheet: enrichment 
Table S2. Functional enrichment of edited genes enriched in FDM.
#category	term ID	term description	observed gene count	background gene count	strength	false discovery rate	matching proteins in your network (IDs)	matching proteins in your network (labels)
GO Process	GO:0009987	Cellular process	280	13330	0.14	2.25e-14	10090.ENSMUSP00000000365,10090.ENSMUSP00000000925,10090.ENSMUSP00000001155,10090.ENSMUSP00000001480,10090.ENSMUSP00000002172,10090.ENSMUSP00000002305,10090.ENSMUSP00000002487,10090.ENSMUSP00000002765,10090.ENSMUSP00000003152,10090.ENSMUSP00000003501,10090.ENSMUSP00000003906,10090.ENSMUSP00000004206,10090.ENSMUSP00000004327,10090.ENSMUSP00000004470,10090.ENSMUSP00000005841,10090.ENSMUSP00000006991…	Mcts1,Smarcb1,Araf,Npepps,Acp2,Kdm7a,Braf,Prkd1,Stk11,Elavl3,Farsa,Eif3g,G6pdx,Utp20,Ctcf,Hcn1,Stk38,Xpo6,Tfcp2,Cars,Dhdds,Abca4,Efr3a,Sash1,Clpx,Prune,Suz12,Crk,Tada2a,Ndel1,Atp2b1,Cry1,Ccar1,Rufy1,Tns3,Kif3c,Polg2,Pafah1b1,Hif1a,Caml,Cetn3,Tppp,Fam208a,Cacna2d3,Rab2b,Mtdh,L3mbtl2,Rbx1,Ndufa6,Ncbp2,Brwd1,Cox14,Atf1,Csad,Rfc2,Dnajc18,Iws1,Ppp2r2b,Dpysl3,Rad9a,Smc3,Sfxn2,Alyref,Itgb8,Sbds,Rptor,Cc…
GO Process	GO:0050794	Regulation of cellular process	206	9541	0.15	6.47e-07	10090.ENSMUSP00000000365,10090.ENSMUSP00000000925,10090.ENSMUSP00000001148,10090.ENSMUSP00000001155,10090.ENSMUSP00000002305,10090.ENSMUSP00000002487,10090.ENSMUSP00000002765,10090.ENSMUSP00000003152,10090.ENSMUSP00000004206,10090.ENSMUSP00000004327,10090.ENSMUSP00000005841,10090.ENSMUSP00000006991,10090.ENSMUSP00000009138,10090.ENSMUSP00000009877,10090.ENSMUSP00000015449,10090.ENSMUSP00000015501…	Mcts1,Smarcb1,Pcbp3,Araf,Kdm7a,Braf,Prkd1,Stk11,Eif3g,G6pdx,Ctcf,Hcn1,Stk38,Tfcp2,Sash1,Clpx,Prune,Suz12,Crk,Tada2a,Ndel1,Atp2b1,Cry1,Ccar1,Rufy1,Tns3,Kif3c,Polg2,Pafah1b1,Hif1a,Caml,Tppp,Fam208a,Cacna2d3,Rab2b,Mtdh,L3mbtl2,Rbx1,Ncbp2,Brwd1,Atf1,Rfc2,Iws1,Ppp2r2b,Dpysl3,Rad9a,Smc3,Itgb8,Rptor,Ppp1r7,Zfp639,Ahcyl1,Kdm4c,Smu1,Prkcz,Ccnl2,Rasgef1b,Flt1,Lrp6,Cyfip1,Rab30,Rnf40,Tub,Dlc1,Star,Nudt21,Bb…
GO Process	GO:0051128	Regulation of cellular component organization	79	2438	0.32	7.75e-07	10090.ENSMUSP00000000925,10090.ENSMUSP00000002487,10090.ENSMUSP00000002765,10090.ENSMUSP00000003152,10090.ENSMUSP00000004327,10090.ENSMUSP00000005841,10090.ENSMUSP00000015855,10090.ENSMUSP00000017920,10090.ENSMUSP00000018795,10090.ENSMUSP00000018880,10090.ENSMUSP00000020643,10090.ENSMUSP00000020999,10090.ENSMUSP00000021091,10090.ENSMUSP00000021530,10090.ENSMUSP00000022057,10090.ENSMUSP00000022450…	Smarcb1,Braf,Prkd1,Stk11,G6pdx,Ctcf,Prune,Crk,Tada2a,Ndel1,Rufy1,Kif3c,Pafah1b1,Hif1a,Tppp,Fam208a,L3mbtl2,Atf1,Iws1,Dpysl3,Smc3,Rptor,Zfp639,Kdm4c,Prkcz,Lrp6,Cyfip1,Rnf40,Dlc1,Map4,Dync1li1,Rhou,Coro2b,Cbfa2t2,Wipf2,Eif4g1,Pkd1,Itsn2,Atxn2,Nipbl,Crlf3,Kiaa1109,Ppm1e,Lmod1,Usp46,Ntm,Abl1,Drd2,Ppp3cc,Numbl,Adam9,Eif4g3,Nptn,Magi2,Dnm1,Stxbp1,Crocc,Fmn1,Stam,Cdc42ep4,Snx27,Dmtn,Ckap5,Gpm6b,Plxna4,F…
GO Process	GO:0065007	Biological regulation	221	10591	0.13	7.75e-07	10090.ENSMUSP00000000365,10090.ENSMUSP00000000925,10090.ENSMUSP00000001148,10090.ENSMUSP00000001155,10090.ENSMUSP00000002305,10090.ENSMUSP00000002487,10090.ENSMUSP00000002765,10090.ENSMUSP00000003152,10090.ENSMUSP00000004206,10090.ENSMUSP00000004327,10090.ENSMUSP00000005841,10090.ENSMUSP00000006991,10090.ENSMUSP00000009138,10090.ENSMUSP00000009877,10090.ENSMUSP00000013995,10090.ENSMUSP00000015449…	Mcts1,Smarcb1,Pcbp3,Araf,Kdm7a,Braf,Prkd1,Stk11,Eif3g,G6pdx,Ctcf,Hcn1,Stk38,Tfcp2,Abca4,Sash1,Clpx,Prune,Suz12,Crk,Tada2a,Ndel1,Atp2b1,Cry1,Ccar1,Rufy1,Tns3,Kif3c,Polg2,Pafah1b1,Hif1a,Caml,Tppp,Fam208a,Cacna2d3,Rab2b,Mtdh,L3mbtl2,Rbx1,Ncbp2,Brwd1,Atf1,Rfc2,Iws1,Ppp2r2b,Dpysl3,Rad9a,Smc3,Itgb8,Rptor,Ppp1r7,Zfp639,Exosc8,Ahcyl1,Kdm4c,Smu1,Prkcz,Ccnl2,Rasgef1b,Flt1,Lrp6,Cyfip1,Rab30,Rnf40,Tub,Dlc1,S…
GO Process	GO:0071840	Cellular component organization or biogenesis	127	4954	0.22	1.21e-06	10090.ENSMUSP00000000365,10090.ENSMUSP00000000925,10090.ENSMUSP00000002172,10090.ENSMUSP00000002305,10090.ENSMUSP00000002765,10090.ENSMUSP00000003152,10090.ENSMUSP00000003906,10090.ENSMUSP00000004206,10090.ENSMUSP00000004470,10090.ENSMUSP00000005841,10090.ENSMUSP00000006991,10090.ENSMUSP00000013995,10090.ENSMUSP00000017692,10090.ENSMUSP00000017920,10090.ENSMUSP00000018795,10090.ENSMUSP00000018880…	Mcts1,Smarcb1,Acp2,Kdm7a,Prkd1,Stk11,Farsa,Eif3g,Utp20,Ctcf,Hcn1,Abca4,Suz12,Crk,Tada2a,Ndel1,Polg2,Pafah1b1,Tppp,Mtdh,L3mbtl2,Ndufa6,Brwd1,Cox14,Atf1,Rfc2,Ppp2r2b,Dpysl3,Smc3,Sbds,Rptor,Cox20,Exosc8,Kdm4c,Prkcz,Cyfip1,Rab30,Rnf40,Tub,Dlc1,Star,Heatr3,Nudt21,Bbs2,Gabarapl2,Xrn1,Map4,Klhdc8b,Dync1li1,Kdm5b,Rhou,Coro2b,Hdac11,Snx10,Igsf21,Wipf2,Ick,Ep400,Pkd1,Znfx1,Mettl5,Pdzd11,Utp14b,Luc7l2,Atxn2…
GO Process	GO:0033036	Macromolecule localization	72	2198	0.33	1.99e-06	10090.ENSMUSP00000002487,10090.ENSMUSP00000005841,10090.ENSMUSP00000006991,10090.ENSMUSP00000009344,10090.ENSMUSP00000013995,10090.ENSMUSP00000015146,10090.ENSMUSP00000020227,10090.ENSMUSP00000020643,10090.ENSMUSP00000021091,10090.ENSMUSP00000022009,10090.ENSMUSP00000022450,10090.ENSMUSP00000022765,10090.ENSMUSP00000023460,10090.ENSMUSP00000025243,10090.ENSMUSP00000025377,10090.ENSMUSP00000026125…	Braf,Ctcf,Hcn1,Xpo6,Abca4,Efr3a,Cry1,Rufy1,Pafah1b1,Cetn3,Fam208a,Rab2b,Ncbp2,Iws1,Ppp2r2b,Alyref,Ahcyl1,Prkcz,Arl8b,Lrp6,Necap1,Rab30,Tub,Star,Heatr3,Bbs2,D230025D16Rik,Gabarapl2,Snx10,Ipo8,Ick,Pkd1,Tbc1d8,Pdzd11,Kcnb1,Synrg,Nipbl,Kiaa1109,C2cd3,Tbc1d22a,Osbp2,Abl1,Drd2,Magi2,Zdhhc20,Dnm1,Stxbp1,Tnrc6a,Tmem107,Tgfbrap1,Pdzd8,Cntnap1,Crocc,Dennd1a,Stam,Grik2,Snx27,Atp9a,Srp54b,Dmtn,Ckap5,Gpm6b,Ma…
GO Process	GO:0050789	Regulation of biological process	209	9973	0.13	2.03e-06	10090.ENSMUSP00000000365,10090.ENSMUSP00000000925,10090.ENSMUSP00000001148,10090.ENSMUSP00000001155,10090.ENSMUSP00000002305,10090.ENSMUSP00000002487,10090.ENSMUSP00000002765,10090.ENSMUSP00000003152,10090.ENSMUSP00000004206,10090.ENSMUSP00000004327,10090.ENSMUSP00000005841,10090.ENSMUSP00000006991,10090.ENSMUSP00000009138,10090.ENSMUSP00000009877,10090.ENSMUSP00000015449,10090.ENSMUSP00000015501…	Mcts1,Smarcb1,Pcbp3,Araf,Kdm7a,Braf,Prkd1,Stk11,Eif3g,G6pdx,Ctcf,Hcn1,Stk38,Tfcp2,Sash1,Clpx,Prune,Suz12,Crk,Tada2a,Ndel1,Atp2b1,Cry1,Ccar1,Rufy1,Tns3,Kif3c,Polg2,Pafah1b1,Hif1a,Caml,Tppp,Fam208a,Cacna2d3,Rab2b,Mtdh,L3mbtl2,Rbx1,Ncbp2,Brwd1,Atf1,Rfc2,Iws1,Ppp2r2b,Dpysl3,Rad9a,Smc3,Itgb8,Rptor,Ppp1r7,Zfp639,Exosc8,Ahcyl1,Kdm4c,Smu1,Prkcz,Ccnl2,Rasgef1b,Flt1,Lrp6,Cyfip1,Rab30,Rnf40,Tub,Dlc1,Star,Nu…
GO Process	GO:0051641	Cellular localization	70	2115	0.33	2.03e-06	10090.ENSMUSP00000002487,10090.ENSMUSP00000003152,10090.ENSMUSP00000005841,10090.ENSMUSP00000009344,10090.ENSMUSP00000015146,10090.ENSMUSP00000018880,10090.ENSMUSP00000020999,10090.ENSMUSP00000021091,10090.ENSMUSP00000021530,10090.ENSMUSP00000022450,10090.ENSMUSP00000022765,10090.ENSMUSP00000023460,10090.ENSMUSP00000025377,10090.ENSMUSP00000026125,10090.ENSMUSP00000029490,10090.ENSMUSP00000030922…	Braf,Stk11,Ctcf,Xpo6,Efr3a,Ndel1,Kif3c,Pafah1b1,Hif1a,Fam208a,Rab2b,Ncbp2,Ppp2r2b,Alyref,Ahcyl1,Prkcz,Arl8b,Lrp6,Rab30,Tub,Star,Heatr3,Bbs2,D230025D16Rik,Map4,Tpcn1,Snx10,Ipo8,Wipf2,Ick,Pkd1,Tbc1d8,Pdzd11,Itsn2,Kcnb1,Nipbl,Kiaa1109,C2cd3,Tbc1d22a,Drd2,Madd,Cherp,Magi2,Zdhhc20,Dnm1,Stxbp1,Tnrc6a,Tmem107,Tgfbrap1,Pdzd8,Cntnap1,Crocc,Dennd1a,Stam,Grik2,Snx27,Srp54b,Dmtn,Ckap5,Map7,Rab11fip3,Ankrd32,…
GO Process	GO:0016043	Cellular component organization	122	4769	0.22	2.15e-06	10090.ENSMUSP00000000365,10090.ENSMUSP00000000925,10090.ENSMUSP00000002172,10090.ENSMUSP00000002305,10090.ENSMUSP00000002765,10090.ENSMUSP00000003152,10090.ENSMUSP00000003906,10090.ENSMUSP00000004206,10090.ENSMUSP00000005841,10090.ENSMUSP00000006991,10090.ENSMUSP00000013995,10090.ENSMUSP00000017692,10090.ENSMUSP00000017920,10090.ENSMUSP00000018795,10090.ENSMUSP00000018880,10090.ENSMUSP00000021060…	Mcts1,Smarcb1,Acp2,Kdm7a,Prkd1,Stk11,Farsa,Eif3g,Ctcf,Hcn1,Abca4,Suz12,Crk,Tada2a,Ndel1,Polg2,Pafah1b1,Tppp,Mtdh,L3mbtl2,Ndufa6,Brwd1,Cox14,Atf1,Rfc2,Ppp2r2b,Dpysl3,Smc3,Sbds,Rptor,Cox20,Kdm4c,Prkcz,Cyfip1,Rab30,Rnf40,Tub,Dlc1,Star,Nudt21,Bbs2,Gabarapl2,Xrn1,Map4,Klhdc8b,Dync1li1,Kdm5b,Rhou,Coro2b,Hdac11,Snx10,Igsf21,Wipf2,Ick,Ep400,Pkd1,Znfx1,Pdzd11,Luc7l2,Atxn2,Kcnb1,Nipbl,Lmod1,C2cd3,Itgb5,Cel…
GO Process	GO:0060255	Regulation of macromolecule metabolic process	137	5618	0.2	2.3e-06	10090.ENSMUSP00000000365,10090.ENSMUSP00000000925,10090.ENSMUSP00000001148,10090.ENSMUSP00000001155,10090.ENSMUSP00000002305,10090.ENSMUSP00000002487,10090.ENSMUSP00000002765,10090.ENSMUSP00000003152,10090.ENSMUSP00000004206,10090.ENSMUSP00000004327,10090.ENSMUSP00000005841,10090.ENSMUSP00000009138,10090.ENSMUSP00000009877,10090.ENSMUSP00000015449,10090.ENSMUSP00000015501,10090.ENSMUSP00000017692…	Mcts1,Smarcb1,Pcbp3,Araf,Kdm7a,Braf,Prkd1,Stk11,Eif3g,G6pdx,Ctcf,Stk38,Tfcp2,Sash1,Clpx,Suz12,Tada2a,Atp2b1,Cry1,Ccar1,Polg2,Pafah1b1,Hif1a,Caml,Tppp,Fam208a,Mtdh,L3mbtl2,Rbx1,Ncbp2,Brwd1,Atf1,Rfc2,Iws1,Ppp2r2b,Smc3,Itgb8,Rptor,Ppp1r7,Zfp639,Exosc8,Ahcyl1,Kdm4c,Smu1,Prkcz,Ccnl2,Flt1,Lrp6,Cyfip1,Rnf40,Dlc1,Star,Nudt21,Bbs2,Gabarapl2,Narg2,Xrn1,Paip2,Kdm5b,Cbfa2t2,Zyg11b,Csdc2,Pbx3,Eif4g1,Ick,Rbm25…
GO Process	GO:0007399	Nervous system development	74	2358	0.31	3.71e-06	10090.ENSMUSP00000000925,10090.ENSMUSP00000002305,10090.ENSMUSP00000002487,10090.ENSMUSP00000002765,10090.ENSMUSP00000003152,10090.ENSMUSP00000003501,10090.ENSMUSP00000006991,10090.ENSMUSP00000015855,10090.ENSMUSP00000017692,10090.ENSMUSP00000017920,10090.ENSMUSP00000018880,10090.ENSMUSP00000020107,10090.ENSMUSP00000020999,10090.ENSMUSP00000021091,10090.ENSMUSP00000021530,10090.ENSMUSP00000022057…	Smarcb1,Kdm7a,Braf,Prkd1,Stk11,Elavl3,Hcn1,Prune,Suz12,Crk,Ndel1,Atp2b1,Kif3c,Pafah1b1,Hif1a,Tppp,Atf1,Dpysl3,Kdm4c,Prkcz,Lrp6,Cyfip1,Dlc1,Star,Bbs2,Map4,Cbfa2t2,Hdac11,Pbx3,Igsf21,Kcnab1,Eif4g1,Pkd1,Itsn2,Atxn2,Nipbl,C2cd3,Ntm,Abl1,Drd2,Ppp3cc,Numbl,Nptn,Ncoa1,Magi2,Trio,Stxbp1,Tmem107,Cntnap1,Fmn1,Pcdh15,Ckap5,Rpgrip1,Gpm6b,Fnbp1,Anks1,Plxna4,Trp53bp2,Ndufv2,Megf8,Sepp1,Lhfpl4,H3f3a,Alkbh1,Tbc1…
GO Process	GO:0043170	Macromolecule metabolic process	130	5313	0.2	5.67e-06	10090.ENSMUSP00000000365,10090.ENSMUSP00000000925,10090.ENSMUSP00000001155,10090.ENSMUSP00000001480,10090.ENSMUSP00000002172,10090.ENSMUSP00000002305,10090.ENSMUSP00000002487,10090.ENSMUSP00000002765,10090.ENSMUSP00000003152,10090.ENSMUSP00000003906,10090.ENSMUSP00000004206,10090.ENSMUSP00000004327,10090.ENSMUSP00000004470,10090.ENSMUSP00000005841,10090.ENSMUSP00000009138,10090.ENSMUSP00000009877…	Mcts1,Smarcb1,Araf,Npepps,Acp2,Kdm7a,Braf,Prkd1,Stk11,Farsa,Eif3g,G6pdx,Utp20,Ctcf,Stk38,Tfcp2,Cars,Dhdds,Sash1,Clpx,Suz12,Tada2a,Ndel1,Cry1,Polg2,Hif1a,Caml,Rbx1,Ncbp2,Rfc2,Dnajc18,Iws1,Ppp2r2b,Rad9a,Smc3,Alyref,Sbds,Exosc8,Ahcyl1,Kdm4c,Smu1,Prkcz,Flt1,Rnf40,Nudt21,Narg2,Xrn1,Pygb,Lnpep,Kdm5b,Exd2,Hdac11,Zyg11b,March1,Csdc2,Chsy1,Eif4g1,Vars2,Ick,Rbm25,Ep400,Rhbdd2,Pkd1,Mettl5,Utp14b,Luc7l2,Nipb…
GO Process	GO:0051130	Positive regulation of cellular component organization	48	1236	0.4	6.69e-06	10090.ENSMUSP00000000925,10090.ENSMUSP00000002487,10090.ENSMUSP00000002765,10090.ENSMUSP00000003152,10090.ENSMUSP00000018795,10090.ENSMUSP00000018880,10090.ENSMUSP00000020999,10090.ENSMUSP00000021091,10090.ENSMUSP00000021530,10090.ENSMUSP00000022057,10090.ENSMUSP00000022450,10090.ENSMUSP00000023029,10090.ENSMUSP00000023769,10090.ENSMUSP00000025379,10090.ENSMUSP00000032322,10090.ENSMUSP00000032629…	Smarcb1,Braf,Prkd1,Stk11,Tada2a,Ndel1,Kif3c,Pafah1b1,Hif1a,Tppp,Fam208a,L3mbtl2,Atf1,Dpysl3,Lrp6,Cyfip1,Rnf40,Cbfa2t2,Wipf2,Eif4g1,Itsn2,Nipbl,Ppm1e,Lmod1,Abl1,Drd2,Ppp3cc,Numbl,Adam9,Eif4g3,Nptn,Magi2,Dnm1,Crocc,Fmn1,Cdc42ep4,Snx27,Ckap5,Plxna4,Fnip2,Ankrd32,Megf8,Tbc1d24,Vldlr,Nedd4l,Tet1,Jarid2,Clasp1
GO Process	GO:0051179	Localization	117	4646	0.21	9.43e-06	10090.ENSMUSP00000002487,10090.ENSMUSP00000002765,10090.ENSMUSP00000003152,10090.ENSMUSP00000005841,10090.ENSMUSP00000006991,10090.ENSMUSP00000009344,10090.ENSMUSP00000013995,10090.ENSMUSP00000015146,10090.ENSMUSP00000017920,10090.ENSMUSP00000018880,10090.ENSMUSP00000020107,10090.ENSMUSP00000020227,10090.ENSMUSP00000020643,10090.ENSMUSP00000020695,10090.ENSMUSP00000020999,10090.ENSMUSP00000021091…	Braf,Prkd1,Stk11,Ctcf,Hcn1,Xpo6,Abca4,Efr3a,Crk,Ndel1,Atp2b1,Cry1,Rufy1,Tns3,Kif3c,Pafah1b1,Hif1a,Cetn3,Fam208a,Cacna2d3,Rab2b,Ncbp2,Iws1,Ppp2r2b,Sfxn2,Alyref,Itgb8,Sbds,Ccdc51,Ahcyl1,Prkcz,Flt1,Arl8b,Lrp6,Necap1,Rab30,Tub,Star,Heatr3,Bbs2,D230025D16Rik,Gabarapl2,Map4,Rhou,Tpcn1,Snx10,Atp6v0a1,Ipo8,Wipf2,Kcnab1,Ick,Pkd1,Tbc1d8,Pdzd11,Itsn2,Kcnb1,Synrg,Nipbl,Kiaa1109,Cdcp3,C2cd3,Tbc1d22a,Osbp2,Itg…
GO Process	GO:0019222	Regulation of metabolic process	141	6085	0.18	2.33e-05	10090.ENSMUSP00000000365,10090.ENSMUSP00000000925,10090.ENSMUSP00000001148,10090.ENSMUSP00000001155,10090.ENSMUSP00000002305,10090.ENSMUSP00000002487,10090.ENSMUSP00000002765,10090.ENSMUSP00000003152,10090.ENSMUSP00000004206,10090.ENSMUSP00000004327,10090.ENSMUSP00000005841,10090.ENSMUSP00000009138,10090.ENSMUSP00000009877,10090.ENSMUSP00000015449,10090.ENSMUSP00000015501,10090.ENSMUSP00000017692…	Mcts1,Smarcb1,Pcbp3,Araf,Kdm7a,Braf,Prkd1,Stk11,Eif3g,G6pdx,Ctcf,Stk38,Tfcp2,Sash1,Clpx,Suz12,Tada2a,Atp2b1,Cry1,Ccar1,Polg2,Pafah1b1,Hif1a,Caml,Tppp,Fam208a,Mtdh,L3mbtl2,Rbx1,Ncbp2,Brwd1,Atf1,Rfc2,Iws1,Ppp2r2b,Smc3,Itgb8,Rptor,Ppp1r7,Zfp639,Exosc8,Ahcyl1,Kdm4c,Smu1,Prkcz,Ccnl2,Flt1,Lrp6,Cyfip1,Rnf40,Dlc1,Star,Nudt21,Bbs2,Gabarapl2,Narg2,Xrn1,Paip2,Lnpep,Kdm5b,Tpcn1,Cbfa2t2,Zyg11b,Csdc2,Atp6v0a1,…
GO Process	GO:0048518	Positive regulation of biological process	137	5869	0.18	2.45e-05	10090.ENSMUSP00000000925,10090.ENSMUSP00000001155,10090.ENSMUSP00000002305,10090.ENSMUSP00000002487,10090.ENSMUSP00000002765,10090.ENSMUSP00000003152,10090.ENSMUSP00000004327,10090.ENSMUSP00000005841,10090.ENSMUSP00000006991,10090.ENSMUSP00000009877,10090.ENSMUSP00000015449,10090.ENSMUSP00000015501,10090.ENSMUSP00000017692,10090.ENSMUSP00000017920,10090.ENSMUSP00000018795,10090.ENSMUSP00000018880…	Smarcb1,Araf,Kdm7a,Braf,Prkd1,Stk11,G6pdx,Ctcf,Hcn1,Tfcp2,Sash1,Clpx,Suz12,Crk,Tada2a,Ndel1,Atp2b1,Cry1,Ccar1,Tns3,Kif3c,Polg2,Pafah1b1,Hif1a,Tppp,Fam208a,Rab2b,Mtdh,L3mbtl2,Rbx1,Ncbp2,Atf1,Rfc2,Ppp2r2b,Dpysl3,Rad9a,Itgb8,Rptor,Ppp1r7,Zfp639,Ahcyl1,Kdm4c,Prkcz,Flt1,Lrp6,Cyfip1,Rnf40,Tub,Dlc1,Star,Nudt21,Bbs2,Mcam,Narg2,Dync1li1,Kdm5b,Coro2b,Tpcn1,Cbfa2t2,Zyg11b,Pbx3,Wipf2,Chsy1,Eif4g1,Pkd1,Itsn2,…
GO Process	GO:0048522	Positive regulation of cellular process	129	5407	0.19	2.45e-05	10090.ENSMUSP00000000925,10090.ENSMUSP00000001155,10090.ENSMUSP00000002305,10090.ENSMUSP00000002487,10090.ENSMUSP00000002765,10090.ENSMUSP00000003152,10090.ENSMUSP00000004327,10090.ENSMUSP00000005841,10090.ENSMUSP00000006991,10090.ENSMUSP00000009877,10090.ENSMUSP00000015449,10090.ENSMUSP00000015501,10090.ENSMUSP00000017692,10090.ENSMUSP00000017920,10090.ENSMUSP00000018795,10090.ENSMUSP00000018880…	Smarcb1,Araf,Kdm7a,Braf,Prkd1,Stk11,G6pdx,Ctcf,Hcn1,Tfcp2,Sash1,Clpx,Suz12,Crk,Tada2a,Ndel1,Cry1,Ccar1,Tns3,Kif3c,Polg2,Pafah1b1,Hif1a,Tppp,Fam208a,Rab2b,Mtdh,L3mbtl2,Rbx1,Ncbp2,Atf1,Rfc2,Ppp2r2b,Dpysl3,Rad9a,Rptor,Ppp1r7,Zfp639,Kdm4c,Prkcz,Flt1,Lrp6,Cyfip1,Rnf40,Tub,Dlc1,Star,Nudt21,Mcam,Narg2,Dync1li1,Kdm5b,Tpcn1,Cbfa2t2,Zyg11b,Pbx3,Wipf2,Chsy1,Eif4g1,Pkd1,Itsn2,Kcnb1,Nipbl,Aff1,Crlf3,Ppm1e,Lmo…
GO Process	GO:0006996	Organelle organization	85	3066	0.26	3.28e-05	10090.ENSMUSP00000000365,10090.ENSMUSP00000000925,10090.ENSMUSP00000002172,10090.ENSMUSP00000002305,10090.ENSMUSP00000002765,10090.ENSMUSP00000005841,10090.ENSMUSP00000017692,10090.ENSMUSP00000017920,10090.ENSMUSP00000018795,10090.ENSMUSP00000018880,10090.ENSMUSP00000021060,10090.ENSMUSP00000021091,10090.ENSMUSP00000022057,10090.ENSMUSP00000023029,10090.ENSMUSP00000023085,10090.ENSMUSP00000023631…	Mcts1,Smarcb1,Acp2,Kdm7a,Prkd1,Ctcf,Suz12,Crk,Tada2a,Ndel1,Polg2,Pafah1b1,Tppp,L3mbtl2,Ndufa6,Brwd1,Cox14,Rfc2,Ppp2r2b,Dpysl3,Smc3,Sbds,Cox20,Kdm4c,Prkcz,Rab30,Rnf40,Tub,Dlc1,Bbs2,Gabarapl2,Xrn1,Map4,Klhdc8b,Dync1li1,Kdm5b,Rhou,Coro2b,Hdac11,Snx10,Ick,Ep400,Znfx1,Atxn2,Nipbl,Lmod1,C2cd3,Itgb5,Abl1,Mark3,Sipa1l3,Ncoa1,Srpk2,Magi2,Dnm1,Stxbp1,Tmem107,Tgfbrap1,Znrf1,Pdzd8,Trrap,Cntnap1,Crocc,Fmn1,Pc…
GO Process	GO:0051171	Regulation of nitrogen compound metabolic process	123	5126	0.19	3.97e-05	10090.ENSMUSP00000000365,10090.ENSMUSP00000000925,10090.ENSMUSP00000001148,10090.ENSMUSP00000001155,10090.ENSMUSP00000002305,10090.ENSMUSP00000002487,10090.ENSMUSP00000002765,10090.ENSMUSP00000003152,10090.ENSMUSP00000004206,10090.ENSMUSP00000004327,10090.ENSMUSP00000005841,10090.ENSMUSP00000009138,10090.ENSMUSP00000009877,10090.ENSMUSP00000015449,10090.ENSMUSP00000015501,10090.ENSMUSP00000017692…	Mcts1,Smarcb1,Pcbp3,Araf,Kdm7a,Braf,Prkd1,Stk11,Eif3g,G6pdx,Ctcf,Stk38,Tfcp2,Sash1,Clpx,Suz12,Tada2a,Cry1,Ccar1,Polg2,Pafah1b1,Hif1a,Caml,Tppp,Fam208a,Mtdh,L3mbtl2,Rbx1,Ncbp2,Brwd1,Atf1,Rfc2,Iws1,Ppp2r2b,Rptor,Ppp1r7,Zfp639,Ahcyl1,Kdm4c,Smu1,Prkcz,Ccnl2,Flt1,Lrp6,Cyfip1,Rnf40,Dlc1,Nudt21,Gabarapl2,Narg2,Xrn1,Paip2,Kdm5b,Cbfa2t2,Zyg11b,Csdc2,Pbx3,Eif4g1,Rbm25,Pkd1,Znfx1,Wwc2,Tle4,Nipbl,Aff1,Crlf3,…
GO Process	GO:0010720	Positive regulation of cell development	31	661	0.48	5.24e-05	10090.ENSMUSP00000002487,10090.ENSMUSP00000002765,10090.ENSMUSP00000003152,10090.ENSMUSP00000017920,10090.ENSMUSP00000018880,10090.ENSMUSP00000020999,10090.ENSMUSP00000021091,10090.ENSMUSP00000021530,10090.ENSMUSP00000023769,10090.ENSMUSP00000025379,10090.ENSMUSP00000030102,10090.ENSMUSP00000032322,10090.ENSMUSP00000032629,10090.ENSMUSP00000033979,10090.ENSMUSP00000043087,10090.ENSMUSP00000047678…	Braf,Prkd1,Stk11,Crk,Ndel1,Kif3c,Pafah1b1,Hif1a,Atf1,Dpysl3,Kdm4c,Lrp6,Cyfip1,Star,Cbfa2t2,Eif4g1,Itsn2,Nipbl,Abl1,Drd2,Numbl,Nptn,Ncoa1,Magi2,Dmtn,Plxna4,Megf8,Tbc1d24,Vldlr,Nedd4l,Atxn1
GO Process	GO:0033043	Regulation of organelle organization	46	1258	0.38	5.24e-05	10090.ENSMUSP00000000925,10090.ENSMUSP00000002487,10090.ENSMUSP00000002765,10090.ENSMUSP00000005841,10090.ENSMUSP00000015855,10090.ENSMUSP00000017920,10090.ENSMUSP00000018795,10090.ENSMUSP00000021091,10090.ENSMUSP00000021530,10090.ENSMUSP00000022057,10090.ENSMUSP00000022450,10090.ENSMUSP00000023029,10090.ENSMUSP00000025243,10090.ENSMUSP00000025930,10090.ENSMUSP00000030102,10090.ENSMUSP00000032629…	Smarcb1,Braf,Prkd1,Ctcf,Prune,Crk,Tada2a,Pafah1b1,Hif1a,Tppp,Fam208a,L3mbtl2,Iws1,Smc3,Kdm4c,Cyfip1,Rnf40,Dlc1,Map4,Dync1li1,Rhou,Coro2b,Wipf2,Pkd1,Atxn2,Nipbl,Ppm1e,Lmod1,Abl1,Eif4g3,Stxbp1,Crocc,Fmn1,Stam,Cdc42ep4,Dmtn,Ckap5,Gpm6b,Fnip2,Stag1,Ankrd32,H3f3a,Pcid2,Tet1,Jarid2,Clasp1
GO Process	GO:0008104	Protein localization	60	1890	0.31	5.44e-05	10090.ENSMUSP00000002487,10090.ENSMUSP00000005841,10090.ENSMUSP00000006991,10090.ENSMUSP00000009344,10090.ENSMUSP00000015146,10090.ENSMUSP00000020643,10090.ENSMUSP00000021091,10090.ENSMUSP00000022009,10090.ENSMUSP00000022450,10090.ENSMUSP00000022765,10090.ENSMUSP00000025377,10090.ENSMUSP00000029490,10090.ENSMUSP00000030922,10090.ENSMUSP00000032196,10090.ENSMUSP00000032322,10090.ENSMUSP00000032477…	Braf,Ctcf,Hcn1,Xpo6,Efr3a,Rufy1,Pafah1b1,Cetn3,Fam208a,Rab2b,Ppp2r2b,Ahcyl1,Prkcz,Arl8b,Lrp6,Necap1,Rab30,Tub,Heatr3,Bbs2,D230025D16Rik,Gabarapl2,Snx10,Ipo8,Ick,Pkd1,Tbc1d8,Pdzd11,Kcnb1,Synrg,Nipbl,C2cd3,Tbc1d22a,Abl1,Drd2,Magi2,Zdhhc20,Dnm1,Stxbp1,Tnrc6a,Tmem107,Tgfbrap1,Cntnap1,Crocc,Dennd1a,Stam,Grik2,Snx27,Srp54b,Dmtn,Gpm6b,Map7,Rab11fip3,Ankrd32,Heg1,Lhfpl4,Stxbp2,Vldlr,Cep290,Pcid2
GO Process	GO:0080090	Regulation of primary metabolic process	125	5290	0.19	5.78e-05	10090.ENSMUSP00000000365,10090.ENSMUSP00000000925,10090.ENSMUSP00000001148,10090.ENSMUSP00000001155,10090.ENSMUSP00000002305,10090.ENSMUSP00000002487,10090.ENSMUSP00000002765,10090.ENSMUSP00000003152,10090.ENSMUSP00000004206,10090.ENSMUSP00000004327,10090.ENSMUSP00000005841,10090.ENSMUSP00000009138,10090.ENSMUSP00000009877,10090.ENSMUSP00000015449,10090.ENSMUSP00000015501,10090.ENSMUSP00000017692…	Mcts1,Smarcb1,Pcbp3,Araf,Kdm7a,Braf,Prkd1,Stk11,Eif3g,G6pdx,Ctcf,Stk38,Tfcp2,Sash1,Clpx,Suz12,Tada2a,Cry1,Ccar1,Polg2,Pafah1b1,Hif1a,Caml,Tppp,Fam208a,Mtdh,L3mbtl2,Rbx1,Ncbp2,Brwd1,Atf1,Rfc2,Iws1,Ppp2r2b,Rptor,Ppp1r7,Zfp639,Ahcyl1,Kdm4c,Smu1,Prkcz,Ccnl2,Flt1,Lrp6,Cyfip1,Rnf40,Dlc1,Star,Nudt21,Gabarapl2,Narg2,Xrn1,Paip2,Kdm5b,Cbfa2t2,Zyg11b,Csdc2,Pbx3,Eif4g1,Rbm25,Pkd1,Znfx1,Wwc2,Tle4,Nipbl,Aff1,C…
GO Process	GO:0048731	System development	108	4350	0.21	5.99e-05	10090.ENSMUSP00000000925,10090.ENSMUSP00000002172,10090.ENSMUSP00000002305,10090.ENSMUSP00000002487,10090.ENSMUSP00000002765,10090.ENSMUSP00000003152,10090.ENSMUSP00000003501,10090.ENSMUSP00000004327,10090.ENSMUSP00000006991,10090.ENSMUSP00000015855,10090.ENSMUSP00000017692,10090.ENSMUSP00000017920,10090.ENSMUSP00000018880,10090.ENSMUSP00000020107,10090.ENSMUSP00000020695,10090.ENSMUSP00000020999…	Smarcb1,Acp2,Kdm7a,Braf,Prkd1,Stk11,Elavl3,G6pdx,Hcn1,Prune,Suz12,Crk,Ndel1,Atp2b1,Tns3,Kif3c,Pafah1b1,Hif1a,Tppp,Atf1,Dpysl3,Itgb8,Sbds,Kdm4c,Alpl,Prkcz,Flt1,Lrp6,Cyfip1,Dctn5,Tub,Dlc1,Star,Bbs2,Mcam,Map4,Kdm5b,Cbfa2t2,Hdac11,Snx10,Pbx3,Igsf21,Kcnab1,Chsy1,Eif4g1,Pkd1,Itsn2,Atxn2,Nipbl,Kiaa1109,C2cd3,Ntm,Ptpn3,Abl1,Drd2,Ppp3cc,Numbl,Krit1,Ltbp3,Impad1,Nptn,Sipa1l3,Ncoa1,Srpk2,Magi2,Trio,Stxbp1,T…
GO Process	GO:0050769	Positive regulation of neurogenesis	28	579	0.5	0.0001	10090.ENSMUSP00000002487,10090.ENSMUSP00000002765,10090.ENSMUSP00000003152,10090.ENSMUSP00000018880,10090.ENSMUSP00000020999,10090.ENSMUSP00000021091,10090.ENSMUSP00000021530,10090.ENSMUSP00000023769,10090.ENSMUSP00000025379,10090.ENSMUSP00000030102,10090.ENSMUSP00000032322,10090.ENSMUSP00000032629,10090.ENSMUSP00000033979,10090.ENSMUSP00000043087,10090.ENSMUSP00000047678,10090.ENSMUSP00000052758…	Braf,Prkd1,Stk11,Ndel1,Kif3c,Pafah1b1,Hif1a,Atf1,Dpysl3,Kdm4c,Lrp6,Cyfip1,Star,Cbfa2t2,Eif4g1,Itsn2,Nipbl,Drd2,Numbl,Nptn,Ncoa1,Magi2,Plxna4,Megf8,Tbc1d24,Vldlr,Nedd4l,Atxn1
GO Process	GO:0031323	Regulation of cellular metabolic process	127	5479	0.18	0.00011	10090.ENSMUSP00000000365,10090.ENSMUSP00000000925,10090.ENSMUSP00000001148,10090.ENSMUSP00000001155,10090.ENSMUSP00000002305,10090.ENSMUSP00000002487,10090.ENSMUSP00000002765,10090.ENSMUSP00000003152,10090.ENSMUSP00000004206,10090.ENSMUSP00000004327,10090.ENSMUSP00000005841,10090.ENSMUSP00000009138,10090.ENSMUSP00000009877,10090.ENSMUSP00000015449,10090.ENSMUSP00000015501,10090.ENSMUSP00000017692…	Mcts1,Smarcb1,Pcbp3,Araf,Kdm7a,Braf,Prkd1,Stk11,Eif3g,G6pdx,Ctcf,Stk38,Tfcp2,Sash1,Clpx,Suz12,Tada2a,Cry1,Ccar1,Polg2,Pafah1b1,Hif1a,Caml,Tppp,Fam208a,Mtdh,L3mbtl2,Rbx1,Ncbp2,Brwd1,Atf1,Rfc2,Iws1,Ppp2r2b,Smc3,Rptor,Ppp1r7,Zfp639,Ahcyl1,Kdm4c,Smu1,Prkcz,Ccnl2,Flt1,Lrp6,Cyfip1,Rnf40,Dlc1,Star,Nudt21,Gabarapl2,Narg2,Xrn1,Paip2,Kdm5b,Tpcn1,Cbfa2t2,Zyg11b,Csdc2,Atp6v0a1,Pbx3,Eif4g1,Rbm25,Pkd1,Znfx1,Ww…
GO Process	GO:0044238	Primary metabolic process	142	6369	0.16	0.00013	10090.ENSMUSP00000000365,10090.ENSMUSP00000000925,10090.ENSMUSP00000001155,10090.ENSMUSP00000001480,10090.ENSMUSP00000002172,10090.ENSMUSP00000002305,10090.ENSMUSP00000002487,10090.ENSMUSP00000002765,10090.ENSMUSP00000003152,10090.ENSMUSP00000003906,10090.ENSMUSP00000004206,10090.ENSMUSP00000004327,10090.ENSMUSP00000004470,10090.ENSMUSP00000005841,10090.ENSMUSP00000009138,10090.ENSMUSP00000009877…	Mcts1,Smarcb1,Araf,Npepps,Acp2,Kdm7a,Braf,Prkd1,Stk11,Farsa,Eif3g,G6pdx,Utp20,Ctcf,Stk38,Tfcp2,Cars,Dhdds,Sash1,Clpx,Suz12,Crk,Tada2a,Ndel1,Cry1,Polg2,Pafah1b1,Hif1a,Rbx1,Ncbp2,Csad,Rfc2,Dnajc18,Iws1,Ppp2r2b,Rad9a,Smc3,Alyref,Itgb8,Sbds,Fam135a,Exosc8,Ahcyl1,Kdm4c,Smu1,Prkcz,Flt1,Rnf40,Ctps2,Star,Msmo1,Nudt21,Narg2,Xrn1,Pygb,Lnpep,Kdm5b,Exd2,Hdac11,Zyg11b,March1,Csdc2,Chsy1,Eif4g1,Vars2,Ick,Rbm25…
GO Process	GO:0051234	Establishment of localization	91	3522	0.23	0.00015	10090.ENSMUSP00000002487,10090.ENSMUSP00000002765,10090.ENSMUSP00000006991,10090.ENSMUSP00000009344,10090.ENSMUSP00000013995,10090.ENSMUSP00000018880,10090.ENSMUSP00000020107,10090.ENSMUSP00000020643,10090.ENSMUSP00000020999,10090.ENSMUSP00000021091,10090.ENSMUSP00000021530,10090.ENSMUSP00000022009,10090.ENSMUSP00000022567,10090.ENSMUSP00000022765,10090.ENSMUSP00000023460,10090.ENSMUSP00000025243…	Braf,Prkd1,Hcn1,Xpo6,Abca4,Ndel1,Atp2b1,Rufy1,Kif3c,Pafah1b1,Hif1a,Cetn3,Cacna2d3,Rab2b,Ncbp2,Iws1,Ppp2r2b,Sfxn2,Alyref,Ccdc51,Ahcyl1,Prkcz,Arl8b,Lrp6,Necap1,Rab30,Tub,Star,Heatr3,Bbs2,D230025D16Rik,Gabarapl2,Map4,Rhou,Tpcn1,Snx10,Atp6v0a1,Ipo8,Wipf2,Kcnab1,Ick,Pkd1,Tbc1d8,Pdzd11,Itsn2,Kcnb1,Synrg,Nipbl,Kiaa1109,Cdcp3,Tbc1d22a,Osbp2,Slc9a7,Abl1,Drd2,Madd,Cherp,Ncoa1,Zdhhc20,Dnm1,Stxbp1,Tgfbrap1,P…
GO Process	GO:0071704	Organic substance metabolic process	149	6824	0.15	0.00018	10090.ENSMUSP00000000365,10090.ENSMUSP00000000925,10090.ENSMUSP00000001155,10090.ENSMUSP00000001480,10090.ENSMUSP00000002172,10090.ENSMUSP00000002305,10090.ENSMUSP00000002487,10090.ENSMUSP00000002765,10090.ENSMUSP00000003152,10090.ENSMUSP00000003906,10090.ENSMUSP00000004206,10090.ENSMUSP00000004327,10090.ENSMUSP00000004470,10090.ENSMUSP00000005841,10090.ENSMUSP00000009138,10090.ENSMUSP00000009877…	Mcts1,Smarcb1,Araf,Npepps,Acp2,Kdm7a,Braf,Prkd1,Stk11,Farsa,Eif3g,G6pdx,Utp20,Ctcf,Stk38,Tfcp2,Cars,Dhdds,Sash1,Clpx,Prune,Suz12,Crk,Tada2a,Ndel1,Cry1,Polg2,Pafah1b1,Hif1a,Caml,Rbx1,Ncbp2,Csad,Rfc2,Dnajc18,Iws1,Ppp2r2b,Rad9a,Smc3,Alyref,Itgb8,Sbds,Fam135a,Exosc8,Ahcyl1,Kdm4c,Smu1,Prkcz,Flt1,Rnf40,Ctps2,Star,Msmo1,Nudt21,Narg2,Xrn1,Pygb,Lnpep,Kdm5b,Exd2,Hdac11,Zyg11b,March1,Csdc2,Chsy1,Eif4g1,Vars…
GO Process	GO:0051962	Positive regulation of nervous system development	29	651	0.46	0.00026	10090.ENSMUSP00000002487,10090.ENSMUSP00000002765,10090.ENSMUSP00000003152,10090.ENSMUSP00000018880,10090.ENSMUSP00000020999,10090.ENSMUSP00000021091,10090.ENSMUSP00000021530,10090.ENSMUSP00000022057,10090.ENSMUSP00000023769,10090.ENSMUSP00000025379,10090.ENSMUSP00000030102,10090.ENSMUSP00000032322,10090.ENSMUSP00000032629,10090.ENSMUSP00000033979,10090.ENSMUSP00000043087,10090.ENSMUSP00000047678…	Braf,Prkd1,Stk11,Ndel1,Kif3c,Pafah1b1,Hif1a,Tppp,Atf1,Dpysl3,Kdm4c,Lrp6,Cyfip1,Star,Cbfa2t2,Eif4g1,Itsn2,Nipbl,Drd2,Numbl,Nptn,Ncoa1,Magi2,Plxna4,Megf8,Tbc1d24,Vldlr,Nedd4l,Atxn1
GO Process	GO:0006807	Nitrogen compound metabolic process	132	5878	0.16	0.00029	10090.ENSMUSP00000000365,10090.ENSMUSP00000000925,10090.ENSMUSP00000001155,10090.ENSMUSP00000001480,10090.ENSMUSP00000002172,10090.ENSMUSP00000002305,10090.ENSMUSP00000002487,10090.ENSMUSP00000002765,10090.ENSMUSP00000003152,10090.ENSMUSP00000003906,10090.ENSMUSP00000004206,10090.ENSMUSP00000004327,10090.ENSMUSP00000004470,10090.ENSMUSP00000005841,10090.ENSMUSP00000009138,10090.ENSMUSP00000009877…	Mcts1,Smarcb1,Araf,Npepps,Acp2,Kdm7a,Braf,Prkd1,Stk11,Farsa,Eif3g,G6pdx,Utp20,Ctcf,Stk38,Tfcp2,Cars,Dhdds,Sash1,Clpx,Suz12,Tada2a,Ndel1,Cry1,Polg2,Hif1a,Rbx1,Ncbp2,Csad,Rfc2,Dnajc18,Iws1,Ppp2r2b,Rad9a,Smc3,Alyref,Itgb8,Sbds,Exosc8,Ahcyl1,Kdm4c,Smu1,Prkcz,Flt1,Rnf40,Ctps2,Nudt21,Narg2,Xrn1,Lnpep,Kdm5b,Exd2,Hdac11,Zyg11b,March1,Csdc2,Chsy1,Eif4g1,Vars2,Ick,Rbm25,Ep400,Rhbdd2,Pkd1,Mettl5,Utp14b,Gstz…
GO Process	GO:0006810	Transport	87	3382	0.22	0.00031	10090.ENSMUSP00000002765,10090.ENSMUSP00000006991,10090.ENSMUSP00000009344,10090.ENSMUSP00000013995,10090.ENSMUSP00000018880,10090.ENSMUSP00000020107,10090.ENSMUSP00000020643,10090.ENSMUSP00000020999,10090.ENSMUSP00000021091,10090.ENSMUSP00000021530,10090.ENSMUSP00000022009,10090.ENSMUSP00000022567,10090.ENSMUSP00000022765,10090.ENSMUSP00000023460,10090.ENSMUSP00000025243,10090.ENSMUSP00000025377…	Prkd1,Hcn1,Xpo6,Abca4,Ndel1,Atp2b1,Rufy1,Kif3c,Pafah1b1,Hif1a,Cetn3,Cacna2d3,Rab2b,Ncbp2,Iws1,Ppp2r2b,Sfxn2,Alyref,Ccdc51,Ahcyl1,Prkcz,Arl8b,Lrp6,Necap1,Rab30,Tub,Star,Heatr3,Bbs2,D230025D16Rik,Gabarapl2,Rhou,Tpcn1,Snx10,Atp6v0a1,Ipo8,Wipf2,Kcnab1,Ick,Pkd1,Tbc1d8,Pdzd11,Itsn2,Kcnb1,Synrg,Kiaa1109,Cdcp3,Tbc1d22a,Osbp2,Slc9a7,Abl1,Drd2,Madd,Cherp,Ncoa1,Zdhhc20,Dnm1,Stxbp1,Tgfbrap1,Pdzd8,Tjp2,Dennd1…
GO Process	GO:0048856	Anatomical structure development	121	5258	0.18	0.00032	10090.ENSMUSP00000000925,10090.ENSMUSP00000002172,10090.ENSMUSP00000002305,10090.ENSMUSP00000002487,10090.ENSMUSP00000002765,10090.ENSMUSP00000003152,10090.ENSMUSP00000003501,10090.ENSMUSP00000004327,10090.ENSMUSP00000006991,10090.ENSMUSP00000015855,10090.ENSMUSP00000017692,10090.ENSMUSP00000017920,10090.ENSMUSP00000018880,10090.ENSMUSP00000020107,10090.ENSMUSP00000020695,10090.ENSMUSP00000020999…	Smarcb1,Acp2,Kdm7a,Braf,Prkd1,Stk11,Elavl3,G6pdx,Hcn1,Prune,Suz12,Crk,Ndel1,Atp2b1,Tns3,Kif3c,Polg2,Pafah1b1,Hif1a,Tppp,L3mbtl2,Atf1,Dpysl3,Itgb8,Sbds,Kdm4c,Alpl,Prkcz,Flt1,Lrp6,Cyfip1,Dctn5,Tub,Dlc1,Star,Bbs2,Mcam,Map4,Kdm5b,Cbfa2t2,Hdac11,Snx10,Pbx3,Igsf21,Kcnab1,Chsy1,Eif4g1,Ick,Pkd1,Utp14b,Itsn2,Atxn2,Nipbl,Kiaa1109,Lmod1,C2cd3,Osbp2,Celf1,Ints1,Ntm,Ptpn3,Abl1,Drd2,Ppp3cc,Numbl,Krit1,Ltbp3,Im…
GO Process	GO:0010468	Regulation of gene expression	99	4041	0.2	0.00035	10090.ENSMUSP00000000365,10090.ENSMUSP00000000925,10090.ENSMUSP00000001148,10090.ENSMUSP00000002305,10090.ENSMUSP00000002487,10090.ENSMUSP00000002765,10090.ENSMUSP00000004206,10090.ENSMUSP00000005841,10090.ENSMUSP00000009877,10090.ENSMUSP00000017692,10090.ENSMUSP00000018795,10090.ENSMUSP00000020107,10090.ENSMUSP00000020227,10090.ENSMUSP00000020268,10090.ENSMUSP00000021530,10090.ENSMUSP00000022450…	Mcts1,Smarcb1,Pcbp3,Kdm7a,Braf,Prkd1,Eif3g,Ctcf,Tfcp2,Suz12,Tada2a,Atp2b1,Cry1,Ccar1,Hif1a,Fam208a,Mtdh,L3mbtl2,Ncbp2,Brwd1,Atf1,Iws1,Itgb8,Rptor,Zfp639,Exosc8,Ahcyl1,Kdm4c,Smu1,Prkcz,Ccnl2,Lrp6,Cyfip1,Rnf40,Star,Nudt21,Bbs2,Narg2,Xrn1,Paip2,Kdm5b,Cbfa2t2,Csdc2,Pbx3,Eif4g1,Ick,Rbm25,Pkd1,Znfx1,Wwc2,Tle4,Nipbl,Aff1,Crlf3,Cggbp1,Celf1,Abl1,Drd2,Dapk1,Ppm1b,Eif4g3,Nptn,Ncoa1,Srpk2,Otud7b,Tnrc6a,Tgfb…
GO Process	GO:0044260	Cellular macromolecule metabolic process	101	4161	0.2	0.00037	10090.ENSMUSP00000000365,10090.ENSMUSP00000000925,10090.ENSMUSP00000001155,10090.ENSMUSP00000002172,10090.ENSMUSP00000002305,10090.ENSMUSP00000002487,10090.ENSMUSP00000002765,10090.ENSMUSP00000003152,10090.ENSMUSP00000003906,10090.ENSMUSP00000004206,10090.ENSMUSP00000005841,10090.ENSMUSP00000009138,10090.ENSMUSP00000009877,10090.ENSMUSP00000010899,10090.ENSMUSP00000012262,10090.ENSMUSP00000015449…	Mcts1,Smarcb1,Araf,Acp2,Kdm7a,Braf,Prkd1,Stk11,Farsa,Eif3g,Ctcf,Stk38,Tfcp2,Cars,Dhdds,Sash1,Clpx,Suz12,Tada2a,Cry1,Polg2,Hif1a,Caml,Rbx1,Ncbp2,Rfc2,Dnajc18,Ppp2r2b,Rad9a,Smc3,Exosc8,Kdm4c,Prkcz,Flt1,Rnf40,Narg2,Xrn1,Pygb,Kdm5b,Exd2,Hdac11,Zyg11b,March1,Chsy1,Eif4g1,Vars2,Ick,Ep400,Pkd1,Mettl5,Nipbl,Aff1,Ppm1e,Usp29,Usp46,Ptpn3,Abl1,Drd2,Dapk1,Prpf4b,Ppp3cc,Ppm1b,Eif4g3,Impad1,Mark3,Ppp2r5c,Ncoa1…
GO Process	GO:0048519	Negative regulation of biological process	118	5108	0.18	0.00037	10090.ENSMUSP00000000925,10090.ENSMUSP00000001148,10090.ENSMUSP00000001155,10090.ENSMUSP00000002487,10090.ENSMUSP00000002765,10090.ENSMUSP00000003152,10090.ENSMUSP00000004327,10090.ENSMUSP00000005841,10090.ENSMUSP00000006991,10090.ENSMUSP00000009138,10090.ENSMUSP00000017692,10090.ENSMUSP00000017920,10090.ENSMUSP00000020107,10090.ENSMUSP00000020227,10090.ENSMUSP00000020268,10090.ENSMUSP00000021091…	Smarcb1,Pcbp3,Araf,Braf,Prkd1,Stk11,G6pdx,Ctcf,Hcn1,Stk38,Suz12,Crk,Atp2b1,Cry1,Ccar1,Pafah1b1,Hif1a,Caml,Tppp,Fam208a,Mtdh,L3mbtl2,Ncbp2,Dpysl3,Rad9a,Itgb8,Rptor,Zfp639,Exosc8,Kdm4c,Prkcz,Flt1,Lrp6,Cyfip1,Rnf40,Dlc1,Star,Bbs2,Gabarapl2,Xrn1,Map4,Paip2,Lnpep,Kdm5b,Coro2b,Tpcn1,Cbfa2t2,Kcnab1,Chsy1,Eif4g1,Pkd1,Znfx1,Wwc2,Atxn2,Tle4,Kcnb1,Nipbl,Crlf3,Ppm1e,Lmod1,Cggbp1,Ints1,Ntm,Ptpn3,Abl1,Drd2,Dap…
GO Process	GO:0044085	Cellular component biogenesis	63	2201	0.27	0.00049	10090.ENSMUSP00000000365,10090.ENSMUSP00000000925,10090.ENSMUSP00000003906,10090.ENSMUSP00000004206,10090.ENSMUSP00000004470,10090.ENSMUSP00000005841,10090.ENSMUSP00000006991,10090.ENSMUSP00000018880,10090.ENSMUSP00000021091,10090.ENSMUSP00000022057,10090.ENSMUSP00000022865,10090.ENSMUSP00000023085,10090.ENSMUSP00000023761,10090.ENSMUSP00000023769,10090.ENSMUSP00000025379,10090.ENSMUSP00000026387…	Mcts1,Smarcb1,Farsa,Eif3g,Utp20,Ctcf,Hcn1,Ndel1,Pafah1b1,Tppp,Mtdh,Ndufa6,Cox14,Atf1,Dpysl3,Sbds,Cox20,Exosc8,Cyfip1,Dlc1,Heatr3,Nudt21,Bbs2,Gabarapl2,Rhou,Coro2b,Snx10,Ick,Pkd1,Znfx1,Mettl5,Pdzd11,Utp14b,Luc7l2,Atxn2,Kcnb1,Lmod1,C2cd3,Itgb5,Celf1,Abl1,Drd2,Nptn,Srpk2,Magi2,Stxbp1,Tmem107,Cntnap1,AI314180,Pcdh15,Trp53bp1,Dmtn,Ckap5,Gpm6b,Ptpla,Iqcg,Heg1,Dnal1,H3f3a,Trove2,Nrxn3,Cep290,Clasp1
GO Process	GO:0051094	Positive regulation of developmental process	49	1533	0.32	0.00049	10090.ENSMUSP00000002487,10090.ENSMUSP00000002765,10090.ENSMUSP00000003152,10090.ENSMUSP00000015449,10090.ENSMUSP00000017920,10090.ENSMUSP00000018880,10090.ENSMUSP00000020107,10090.ENSMUSP00000020999,10090.ENSMUSP00000021091,10090.ENSMUSP00000021530,10090.ENSMUSP00000022057,10090.ENSMUSP00000022865,10090.ENSMUSP00000023769,10090.ENSMUSP00000025379,10090.ENSMUSP00000026360,10090.ENSMUSP00000030102…	Braf,Prkd1,Stk11,Sash1,Crk,Ndel1,Atp2b1,Kif3c,Pafah1b1,Hif1a,Tppp,Mtdh,Atf1,Dpysl3,Itgb8,Kdm4c,Prkcz,Flt1,Lrp6,Cyfip1,Star,Nudt21,Bbs2,Kdm5b,Cbfa2t2,Eif4g1,Itsn2,Nipbl,Celf1,Abl1,Drd2,Numbl,Ltbp3,Adam9,Nptn,Ncoa1,Magi2,Smurf2,Trp53bp1,Dmtn,Gpm6b,Plxna4,Megf8,Tbc1d24,Vldlr,Nedd4l,Pcid2,Atxn1,Clasp1
GO Process	GO:0007275	Multicellular organism development	114	4921	0.18	0.0005	10090.ENSMUSP00000000925,10090.ENSMUSP00000002172,10090.ENSMUSP00000002305,10090.ENSMUSP00000002487,10090.ENSMUSP00000002765,10090.ENSMUSP00000003152,10090.ENSMUSP00000003501,10090.ENSMUSP00000004327,10090.ENSMUSP00000006991,10090.ENSMUSP00000015855,10090.ENSMUSP00000017692,10090.ENSMUSP00000017920,10090.ENSMUSP00000018880,10090.ENSMUSP00000020107,10090.ENSMUSP00000020695,10090.ENSMUSP00000020999…	Smarcb1,Acp2,Kdm7a,Braf,Prkd1,Stk11,Elavl3,G6pdx,Hcn1,Prune,Suz12,Crk,Ndel1,Atp2b1,Tns3,Kif3c,Polg2,Pafah1b1,Hif1a,Tppp,Atf1,Dpysl3,Itgb8,Sbds,Kdm4c,Alpl,Prkcz,Flt1,Lrp6,Cyfip1,Dctn5,Tub,Dlc1,Star,Bbs2,Mcam,Map4,Kdm5b,Cbfa2t2,Hdac11,Snx10,Pbx3,Igsf21,Kcnab1,Chsy1,Eif4g1,Ick,Pkd1,Utp14b,Itsn2,Atxn2,Nipbl,Kiaa1109,C2cd3,Ints1,Ntm,Ptpn3,Abl1,Drd2,Ppp3cc,Numbl,Krit1,Ltbp3,Impad1,Nptn,Sipa1l3,Ncoa1,Sr…
GO Process	GO:0008152	Metabolic process	155	7331	0.14	0.0005	10090.ENSMUSP00000000365,10090.ENSMUSP00000000925,10090.ENSMUSP00000001155,10090.ENSMUSP00000001480,10090.ENSMUSP00000002172,10090.ENSMUSP00000002305,10090.ENSMUSP00000002487,10090.ENSMUSP00000002765,10090.ENSMUSP00000003152,10090.ENSMUSP00000003906,10090.ENSMUSP00000004206,10090.ENSMUSP00000004327,10090.ENSMUSP00000004470,10090.ENSMUSP00000005841,10090.ENSMUSP00000009138,10090.ENSMUSP00000009877…	Mcts1,Smarcb1,Araf,Npepps,Acp2,Kdm7a,Braf,Prkd1,Stk11,Farsa,Eif3g,G6pdx,Utp20,Ctcf,Stk38,Tfcp2,Cars,Dhdds,Sash1,Clpx,Prune,Suz12,Crk,Tada2a,Ndel1,Cry1,Polg2,Pafah1b1,Hif1a,Caml,Rbx1,Ndufa6,Ncbp2,Csad,Rfc2,Dnajc18,Iws1,Ppp2r2b,Rad9a,Smc3,Alyref,Itgb8,Sbds,Fam135a,Exosc8,Ahcyl1,Kdm4c,Smu1,Alpl,Prkcz,Flt1,Rnf40,Ctps2,Star,Msmo1,Nudt21,Gabarapl2,Narg2,Xrn1,Pygb,Lnpep,Kdm5b,Exd2,Hdac11,Zyg11b,March1,C…
GO Process	GO:0032502	Developmental process	126	5629	0.16	0.00056	10090.ENSMUSP00000000925,10090.ENSMUSP00000002172,10090.ENSMUSP00000002305,10090.ENSMUSP00000002487,10090.ENSMUSP00000002765,10090.ENSMUSP00000003152,10090.ENSMUSP00000003501,10090.ENSMUSP00000004327,10090.ENSMUSP00000006991,10090.ENSMUSP00000015855,10090.ENSMUSP00000017692,10090.ENSMUSP00000017920,10090.ENSMUSP00000018880,10090.ENSMUSP00000020107,10090.ENSMUSP00000020695,10090.ENSMUSP00000020999…	Smarcb1,Acp2,Kdm7a,Braf,Prkd1,Stk11,Elavl3,G6pdx,Hcn1,Prune,Suz12,Crk,Ndel1,Atp2b1,Tns3,Kif3c,Polg2,Pafah1b1,Hif1a,Tppp,L3mbtl2,Atf1,Dpysl3,Smc3,Itgb8,Sbds,Kdm4c,Alpl,Prkcz,Flt1,Lrp6,Cyfip1,Dctn5,Tub,Dlc1,Star,Nudt21,Bbs2,Mcam,Xrn1,Map4,Paip2,Kdm5b,Cbfa2t2,Hdac11,Snx10,Pbx3,Igsf21,Kcnab1,Chsy1,Eif4g1,Ick,Pkd1,Utp14b,Itsn2,Atxn2,Nipbl,Kiaa1109,Lmod1,C2cd3,Osbp2,Celf1,Ints1,Ntm,Ptpn3,Abl1,Drd2,Ppp3…
GO Process	GO:0045666	Positive regulation of neuron differentiation	23	465	0.51	0.00056	10090.ENSMUSP00000002487,10090.ENSMUSP00000002765,10090.ENSMUSP00000003152,10090.ENSMUSP00000018880,10090.ENSMUSP00000020999,10090.ENSMUSP00000021091,10090.ENSMUSP00000023769,10090.ENSMUSP00000025379,10090.ENSMUSP00000030102,10090.ENSMUSP00000032322,10090.ENSMUSP00000032629,10090.ENSMUSP00000043087,10090.ENSMUSP00000047678,10090.ENSMUSP00000052758,10090.ENSMUSP00000078245,10090.ENSMUSP00000082793…	Braf,Prkd1,Stk11,Ndel1,Kif3c,Pafah1b1,Atf1,Dpysl3,Kdm4c,Lrp6,Cyfip1,Cbfa2t2,Eif4g1,Itsn2,Numbl,Nptn,Ncoa1,Magi2,Plxna4,Megf8,Tbc1d24,Vldlr,Nedd4l
GO Process	GO:0010976	Positive regulation of neuron projection development	20	366	0.55	0.00061	10090.ENSMUSP00000002487,10090.ENSMUSP00000002765,10090.ENSMUSP00000003152,10090.ENSMUSP00000018880,10090.ENSMUSP00000020999,10090.ENSMUSP00000021091,10090.ENSMUSP00000023769,10090.ENSMUSP00000025379,10090.ENSMUSP00000032322,10090.ENSMUSP00000032629,10090.ENSMUSP00000043087,10090.ENSMUSP00000052758,10090.ENSMUSP00000078245,10090.ENSMUSP00000082793,10090.ENSMUSP00000085872,10090.ENSMUSP00000110748…	Braf,Prkd1,Stk11,Ndel1,Kif3c,Pafah1b1,Atf1,Dpysl3,Lrp6,Cyfip1,Cbfa2t2,Itsn2,Numbl,Nptn,Magi2,Plxna4,Megf8,Tbc1d24,Vldlr,Nedd4l
GO Process	GO:0022607	Cellular component assembly	58	1983	0.28	0.00062	10090.ENSMUSP00000000365,10090.ENSMUSP00000000925,10090.ENSMUSP00000003906,10090.ENSMUSP00000004206,10090.ENSMUSP00000005841,10090.ENSMUSP00000006991,10090.ENSMUSP00000018880,10090.ENSMUSP00000021091,10090.ENSMUSP00000022057,10090.ENSMUSP00000022865,10090.ENSMUSP00000023085,10090.ENSMUSP00000023761,10090.ENSMUSP00000023769,10090.ENSMUSP00000025379,10090.ENSMUSP00000026387,10090.ENSMUSP00000027781…	Mcts1,Smarcb1,Farsa,Eif3g,Ctcf,Hcn1,Ndel1,Pafah1b1,Tppp,Mtdh,Ndufa6,Cox14,Atf1,Dpysl3,Sbds,Cox20,Cyfip1,Dlc1,Nudt21,Bbs2,Gabarapl2,Rhou,Coro2b,Snx10,Ick,Pkd1,Znfx1,Pdzd11,Luc7l2,Atxn2,Kcnb1,Lmod1,C2cd3,Itgb5,Celf1,Abl1,Drd2,Nptn,Srpk2,Magi2,Stxbp1,Tmem107,Cntnap1,AI314180,Pcdh15,Trp53bp1,Dmtn,Ckap5,Gpm6b,Ptpla,Iqcg,Heg1,Dnal1,H3f3a,Trove2,Nrxn3,Cep290,Clasp1
GO Process	GO:0051649	Establishment of localization in cell	48	1518	0.31	0.0007	10090.ENSMUSP00000009344,10090.ENSMUSP00000018880,10090.ENSMUSP00000020999,10090.ENSMUSP00000021091,10090.ENSMUSP00000021530,10090.ENSMUSP00000022765,10090.ENSMUSP00000023460,10090.ENSMUSP00000025377,10090.ENSMUSP00000026125,10090.ENSMUSP00000029490,10090.ENSMUSP00000030922,10090.ENSMUSP00000032196,10090.ENSMUSP00000032322,10090.ENSMUSP00000032879,10090.ENSMUSP00000033341,10090.ENSMUSP00000033979…	Xpo6,Ndel1,Kif3c,Pafah1b1,Hif1a,Rab2b,Ncbp2,Ppp2r2b,Alyref,Ahcyl1,Prkcz,Arl8b,Lrp6,Rab30,Tub,Star,Heatr3,Map4,Tpcn1,Ipo8,Ick,Pkd1,Tbc1d8,Pdzd11,Itsn2,Kiaa1109,Tbc1d22a,Drd2,Madd,Cherp,Zdhhc20,Dnm1,Stxbp1,Tgfbrap1,Dennd1a,Stam,Grik2,Snx27,Srp54b,Dmtn,Rab11fip3,Stxbp2,Tbc1d24,Nrxn3,Pcid2,Arhgap21,Atxn1,Clasp1
GO Process	GO:0051246	Regulation of protein metabolic process	74	2799	0.24	0.00072	10090.ENSMUSP00000000365,10090.ENSMUSP00000000925,10090.ENSMUSP00000001155,10090.ENSMUSP00000002487,10090.ENSMUSP00000002765,10090.ENSMUSP00000003152,10090.ENSMUSP00000004206,10090.ENSMUSP00000004327,10090.ENSMUSP00000005841,10090.ENSMUSP00000009138,10090.ENSMUSP00000015449,10090.ENSMUSP00000015501,10090.ENSMUSP00000017692,10090.ENSMUSP00000018795,10090.ENSMUSP00000020227,10090.ENSMUSP00000021091…	Mcts1,Smarcb1,Araf,Braf,Prkd1,Stk11,Eif3g,G6pdx,Ctcf,Stk38,Sash1,Clpx,Suz12,Tada2a,Cry1,Pafah1b1,Caml,Tppp,L3mbtl2,Rbx1,Ncbp2,Iws1,Ppp2r2b,Rptor,Ppp1r7,Kdm4c,Prkcz,Ccnl2,Flt1,Lrp6,Cyfip1,Rnf40,Dlc1,Gabarapl2,Xrn1,Paip2,Zyg11b,Eif4g1,Pkd1,Nipbl,Ppm1e,C2cd3,Ints1,Ptpn3,Abl1,Drd2,Dapk1,Madd,Adam9,Eif4g3,Ppp2r5c,Nptn,Magi2,Elfn2,Smurf2,Tnrc6a,Arnt,Grik2,Tnrc6c,Map3k10,Dmtn,Anks1,Xiap,Fnip2,Heg1,Alkbh…
GO Process	GO:0009653	Anatomical structure morphogenesis	63	2244	0.26	0.00073	10090.ENSMUSP00000002487,10090.ENSMUSP00000002765,10090.ENSMUSP00000003152,10090.ENSMUSP00000006991,10090.ENSMUSP00000018880,10090.ENSMUSP00000021060,10090.ENSMUSP00000021091,10090.ENSMUSP00000021530,10090.ENSMUSP00000022057,10090.ENSMUSP00000026360,10090.ENSMUSP00000030102,10090.ENSMUSP00000030551,10090.ENSMUSP00000030922,10090.ENSMUSP00000031653,10090.ENSMUSP00000032322,10090.ENSMUSP00000032629…	Braf,Prkd1,Stk11,Hcn1,Ndel1,Polg2,Pafah1b1,Hif1a,Tppp,Itgb8,Kdm4c,Alpl,Prkcz,Flt1,Lrp6,Cyfip1,Dlc1,Bbs2,Mcam,Kdm5b,Snx10,Pbx3,Chsy1,Pkd1,Atxn2,Nipbl,Lmod1,C2cd3,Abl1,Drd2,Numbl,Krit1,Ltbp3,Impad1,Nptn,Sipa1l3,Ncoa1,Srpk2,Trio,Stxbp1,Tmem107,Cntnap1,Fmn1,Tdrd7,Pcdh15,Tnrc6c,Asxl1,Ckap5,Rpgrip1,Cacna1s,Ptpla,Plxna4,Map7,Heg1,Cnnm4,Megf8,Vldlr,Myo9b,Nrxn3,Luzp1,Cep290,Vsx2,Tet1
GO Process	GO:0032268	Regulation of cellular protein metabolic process	71	2657	0.24	0.00081	10090.ENSMUSP00000000365,10090.ENSMUSP00000000925,10090.ENSMUSP00000001155,10090.ENSMUSP00000002487,10090.ENSMUSP00000002765,10090.ENSMUSP00000003152,10090.ENSMUSP00000004206,10090.ENSMUSP00000004327,10090.ENSMUSP00000005841,10090.ENSMUSP00000009138,10090.ENSMUSP00000015449,10090.ENSMUSP00000015501,10090.ENSMUSP00000017692,10090.ENSMUSP00000018795,10090.ENSMUSP00000020227,10090.ENSMUSP00000021091…	Mcts1,Smarcb1,Araf,Braf,Prkd1,Stk11,Eif3g,G6pdx,Ctcf,Stk38,Sash1,Clpx,Suz12,Tada2a,Cry1,Pafah1b1,Caml,Tppp,L3mbtl2,Rbx1,Ncbp2,Iws1,Ppp2r2b,Rptor,Ppp1r7,Kdm4c,Prkcz,Ccnl2,Flt1,Lrp6,Cyfip1,Rnf40,Dlc1,Gabarapl2,Xrn1,Paip2,Zyg11b,Eif4g1,Pkd1,Nipbl,Ppm1e,Ints1,Ptpn3,Abl1,Drd2,Dapk1,Madd,Adam9,Eif4g3,Ppp2r5c,Nptn,Magi2,Elfn2,Tnrc6a,Arnt,Grik2,Tnrc6c,Map3k10,Dmtn,Anks1,Xiap,Fnip2,Heg1,Alkbh1,Dnajc1,Tbc1…
GO Process	GO:0070727	Cellular macromolecule localization	45	1400	0.32	0.00091	10090.ENSMUSP00000002487,10090.ENSMUSP00000005841,10090.ENSMUSP00000009344,10090.ENSMUSP00000015146,10090.ENSMUSP00000022450,10090.ENSMUSP00000022765,10090.ENSMUSP00000025377,10090.ENSMUSP00000029490,10090.ENSMUSP00000030922,10090.ENSMUSP00000032322,10090.ENSMUSP00000032879,10090.ENSMUSP00000033341,10090.ENSMUSP00000034079,10090.ENSMUSP00000034206,10090.ENSMUSP00000034361,10090.ENSMUSP00000044165…	Braf,Ctcf,Xpo6,Efr3a,Fam208a,Rab2b,Ppp2r2b,Ahcyl1,Prkcz,Lrp6,Rab30,Tub,Heatr3,Bbs2,D230025D16Rik,Snx10,Ipo8,Ick,Pkd1,Tbc1d8,Pdzd11,Kcnb1,Nipbl,C2cd3,Tbc1d22a,Magi2,Zdhhc20,Dnm1,Stxbp1,Tnrc6a,Tmem107,Tgfbrap1,Cntnap1,Crocc,Stam,Grik2,Snx27,Srp54b,Ckap5,Map7,Rab11fip3,Ankrd32,Lhfpl4,Stxbp2,Pcid2
GO Process	GO:0048468	Cell development	52	1730	0.29	0.00095	10090.ENSMUSP00000003152,10090.ENSMUSP00000004327,10090.ENSMUSP00000006991,10090.ENSMUSP00000017920,10090.ENSMUSP00000018880,10090.ENSMUSP00000021091,10090.ENSMUSP00000021530,10090.ENSMUSP00000022057,10090.ENSMUSP00000030922,10090.ENSMUSP00000032322,10090.ENSMUSP00000032629,10090.ENSMUSP00000034206,10090.ENSMUSP00000035055,10090.ENSMUSP00000043828,10090.ENSMUSP00000045281,10090.ENSMUSP00000047487…	Stk11,G6pdx,Hcn1,Crk,Ndel1,Pafah1b1,Hif1a,Tppp,Prkcz,Lrp6,Cyfip1,Bbs2,Map4,Hdac11,Pbx3,Chsy1,Atxn2,Lmod1,Osbp2,Celf1,Abl1,Drd2,Numbl,Impad1,Nptn,Sipa1l3,Magi2,Trio,Stxbp1,Tjp2,Cntnap1,Fmn1,Tdrd7,Pcdh15,Asxl1,Dmtn,Ckap5,Rpgrip1,Cacna1s,Gpm6b,Anks1,Plxna4,Iqcg,Map7,Heg1,Megf8,H3f3a,Alkbh1,Tbc1d24,Vldlr,Cep290,Tet1
GO Process	GO:0022008	Neurogenesis	53	1784	0.29	0.001	10090.ENSMUSP00000002487,10090.ENSMUSP00000002765,10090.ENSMUSP00000003152,10090.ENSMUSP00000006991,10090.ENSMUSP00000015855,10090.ENSMUSP00000017692,10090.ENSMUSP00000017920,10090.ENSMUSP00000018880,10090.ENSMUSP00000020999,10090.ENSMUSP00000021091,10090.ENSMUSP00000021530,10090.ENSMUSP00000022057,10090.ENSMUSP00000023769,10090.ENSMUSP00000025379,10090.ENSMUSP00000030102,10090.ENSMUSP00000030922…	Braf,Prkd1,Stk11,Hcn1,Prune,Suz12,Crk,Ndel1,Kif3c,Pafah1b1,Hif1a,Tppp,Atf1,Dpysl3,Kdm4c,Prkcz,Lrp6,Cyfip1,Star,Map4,Cbfa2t2,Hdac11,Pbx3,Eif4g1,Itsn2,Atxn2,Nipbl,Ntm,Abl1,Drd2,Numbl,Nptn,Ncoa1,Magi2,Trio,Stxbp1,Cntnap1,Fmn1,Pcdh15,Ckap5,Rpgrip1,Gpm6b,Anks1,Plxna4,Megf8,Alkbh1,Tbc1d24,Vldlr,Cep290,Vsx2,Nedd4l,Tet1,Atxn1
GO Process	GO:0007163	Establishment or maintenance of cell polarity	14	199	0.66	0.0012	10090.ENSMUSP00000003152,10090.ENSMUSP00000017920,10090.ENSMUSP00000018880,10090.ENSMUSP00000021091,10090.ENSMUSP00000030922,10090.ENSMUSP00000035055,10090.ENSMUSP00000038915,10090.ENSMUSP00000049296,10090.ENSMUSP00000051068,10090.ENSMUSP00000082965,10090.ENSMUSP00000106970,10090.ENSMUSP00000129220,10090.ENSMUSP00000130899,10090.ENSMUSP00000140019	Stk11,Crk,Ndel1,Pafah1b1,Prkcz,Map4,Rhou,Pkd1,Pdzd11,Sipa1l3,Ckap5,Myo9b,Cep290,Clasp1
GO Process	GO:0044237	Cellular metabolic process	138	6445	0.14	0.0012	10090.ENSMUSP00000000365,10090.ENSMUSP00000000925,10090.ENSMUSP00000001155,10090.ENSMUSP00000001480,10090.ENSMUSP00000002172,10090.ENSMUSP00000002305,10090.ENSMUSP00000002487,10090.ENSMUSP00000002765,10090.ENSMUSP00000003152,10090.ENSMUSP00000003906,10090.ENSMUSP00000004206,10090.ENSMUSP00000004327,10090.ENSMUSP00000004470,10090.ENSMUSP00000005841,10090.ENSMUSP00000009138,10090.ENSMUSP00000009877…	Mcts1,Smarcb1,Araf,Npepps,Acp2,Kdm7a,Braf,Prkd1,Stk11,Farsa,Eif3g,G6pdx,Utp20,Ctcf,Stk38,Tfcp2,Cars,Dhdds,Sash1,Clpx,Prune,Suz12,Tada2a,Cry1,Polg2,Hif1a,Caml,Rbx1,Ncbp2,Csad,Rfc2,Dnajc18,Iws1,Ppp2r2b,Rad9a,Smc3,Alyref,Itgb8,Sbds,Fam135a,Exosc8,Ahcyl1,Kdm4c,Smu1,Alpl,Prkcz,Flt1,Rnf40,Ctps2,Star,Nudt21,Gabarapl2,Narg2,Xrn1,Pygb,Lnpep,Kdm5b,Exd2,Hdac11,Zyg11b,March1,Csdc2,Chsy1,Eif4g1,Vars2,Ick,Rbm2…
GO Process	GO:0034613	Cellular protein localization	44	1392	0.31	0.0015	10090.ENSMUSP00000002487,10090.ENSMUSP00000005841,10090.ENSMUSP00000009344,10090.ENSMUSP00000015146,10090.ENSMUSP00000022450,10090.ENSMUSP00000022765,10090.ENSMUSP00000025377,10090.ENSMUSP00000029490,10090.ENSMUSP00000030922,10090.ENSMUSP00000032322,10090.ENSMUSP00000032879,10090.ENSMUSP00000033341,10090.ENSMUSP00000034079,10090.ENSMUSP00000034206,10090.ENSMUSP00000034361,10090.ENSMUSP00000044165…	Braf,Ctcf,Xpo6,Efr3a,Fam208a,Rab2b,Ppp2r2b,Ahcyl1,Prkcz,Lrp6,Rab30,Tub,Heatr3,Bbs2,D230025D16Rik,Snx10,Ipo8,Ick,Pkd1,Tbc1d8,Pdzd11,Kcnb1,Nipbl,C2cd3,Tbc1d22a,Magi2,Zdhhc20,Dnm1,Stxbp1,Tnrc6a,Tmem107,Tgfbrap1,Cntnap1,Crocc,Stam,Grik2,Snx27,Srp54b,Map7,Rab11fip3,Ankrd32,Lhfpl4,Stxbp2,Pcid2
GO Process	GO:0048523	Negative regulation of cellular process	107	4672	0.17	0.0015	10090.ENSMUSP00000000925,10090.ENSMUSP00000001148,10090.ENSMUSP00000001155,10090.ENSMUSP00000002487,10090.ENSMUSP00000002765,10090.ENSMUSP00000003152,10090.ENSMUSP00000004327,10090.ENSMUSP00000005841,10090.ENSMUSP00000009138,10090.ENSMUSP00000017692,10090.ENSMUSP00000017920,10090.ENSMUSP00000020227,10090.ENSMUSP00000020268,10090.ENSMUSP00000021091,10090.ENSMUSP00000021530,10090.ENSMUSP00000021963…	Smarcb1,Pcbp3,Araf,Braf,Prkd1,Stk11,G6pdx,Ctcf,Stk38,Suz12,Crk,Cry1,Ccar1,Pafah1b1,Hif1a,Caml,Tppp,Mtdh,L3mbtl2,Dpysl3,Rad9a,Rptor,Zfp639,Kdm4c,Prkcz,Flt1,Lrp6,Cyfip1,Rnf40,Dlc1,Star,Gabarapl2,Xrn1,Map4,Paip2,Kdm5b,Coro2b,Tpcn1,Cbfa2t2,Kcnab1,Eif4g1,Pkd1,Znfx1,Wwc2,Atxn2,Tle4,Kcnb1,Nipbl,Crlf3,Ppm1e,Lmod1,Cggbp1,Ints1,Ntm,Ptpn3,Abl1,Drd2,Dapk1,Madd,Cherp,Krit1,Ppm1b,Ltbp3,Mark3,Ppp2r5c,Magi2,Elfn…
GO Process	GO:0048869	Cellular developmental process	90	3731	0.2	0.0015	10090.ENSMUSP00000000925,10090.ENSMUSP00000002487,10090.ENSMUSP00000002765,10090.ENSMUSP00000003152,10090.ENSMUSP00000003501,10090.ENSMUSP00000004327,10090.ENSMUSP00000006991,10090.ENSMUSP00000015855,10090.ENSMUSP00000017692,10090.ENSMUSP00000017920,10090.ENSMUSP00000018880,10090.ENSMUSP00000020999,10090.ENSMUSP00000021060,10090.ENSMUSP00000021091,10090.ENSMUSP00000021530,10090.ENSMUSP00000022057…	Smarcb1,Braf,Prkd1,Stk11,Elavl3,G6pdx,Hcn1,Prune,Suz12,Crk,Ndel1,Kif3c,Polg2,Pafah1b1,Hif1a,Tppp,L3mbtl2,Atf1,Dpysl3,Itgb8,Sbds,Kdm4c,Prkcz,Flt1,Lrp6,Cyfip1,Star,Nudt21,Bbs2,Xrn1,Map4,Kdm5b,Cbfa2t2,Hdac11,Snx10,Pbx3,Kcnab1,Chsy1,Eif4g1,Utp14b,Itsn2,Atxn2,Nipbl,Kiaa1109,Lmod1,Osbp2,Celf1,Ntm,Abl1,Drd2,Numbl,Impad1,Nptn,Sipa1l3,Ncoa1,Srpk2,Magi2,Trio,Stxbp1,Tjp2,Cntnap1,Fmn1,Arnt,Tdrd7,Pcdh15,Asxl1…
GO Process	GO:0120036	Plasma membrane bounded cell projection organization	37	1072	0.35	0.0015	10090.ENSMUSP00000003152,10090.ENSMUSP00000017920,10090.ENSMUSP00000018880,10090.ENSMUSP00000021091,10090.ENSMUSP00000030922,10090.ENSMUSP00000032629,10090.ENSMUSP00000033341,10090.ENSMUSP00000034206,10090.ENSMUSP00000035055,10090.ENSMUSP00000044165,10090.ENSMUSP00000048234,10090.ENSMUSP00000056715,10090.ENSMUSP00000062637,10090.ENSMUSP00000075167,10090.ENSMUSP00000075170,10090.ENSMUSP00000078245…	Stk11,Crk,Ndel1,Pafah1b1,Prkcz,Cyfip1,Tub,Bbs2,Map4,Snx10,Ick,Atxn2,C2cd3,Abl1,Drd2,Numbl,Nptn,Trio,Stxbp1,Tmem107,Cntnap1,Crocc,Fmn1,Pcdh15,Dmtn,Gpm6b,Plxna4,Iqcg,Dnal1,Megf8,Alkbh1,Trove2,Tbc1d24,Vldlr,Myo9b,Cep290,Tet1
GO Process	GO:0030030	Cell projection organization	38	1124	0.34	0.0016	10090.ENSMUSP00000003152,10090.ENSMUSP00000017920,10090.ENSMUSP00000018880,10090.ENSMUSP00000021091,10090.ENSMUSP00000030922,10090.ENSMUSP00000032629,10090.ENSMUSP00000033341,10090.ENSMUSP00000034206,10090.ENSMUSP00000035055,10090.ENSMUSP00000038915,10090.ENSMUSP00000044165,10090.ENSMUSP00000048234,10090.ENSMUSP00000056715,10090.ENSMUSP00000062637,10090.ENSMUSP00000075167,10090.ENSMUSP00000075170…	Stk11,Crk,Ndel1,Pafah1b1,Prkcz,Cyfip1,Tub,Bbs2,Map4,Rhou,Snx10,Ick,Atxn2,C2cd3,Abl1,Drd2,Numbl,Nptn,Trio,Stxbp1,Tmem107,Cntnap1,Crocc,Fmn1,Pcdh15,Dmtn,Gpm6b,Plxna4,Iqcg,Dnal1,Megf8,Alkbh1,Trove2,Tbc1d24,Vldlr,Myo9b,Cep290,Tet1
GO Process	GO:0031346	Positive regulation of cell projection organization	22	474	0.48	0.0017	10090.ENSMUSP00000002487,10090.ENSMUSP00000002765,10090.ENSMUSP00000003152,10090.ENSMUSP00000018880,10090.ENSMUSP00000020999,10090.ENSMUSP00000021091,10090.ENSMUSP00000023769,10090.ENSMUSP00000025379,10090.ENSMUSP00000032322,10090.ENSMUSP00000032629,10090.ENSMUSP00000043087,10090.ENSMUSP00000052758,10090.ENSMUSP00000078245,10090.ENSMUSP00000082793,10090.ENSMUSP00000085872,10090.ENSMUSP00000099549…	Braf,Prkd1,Stk11,Ndel1,Kif3c,Pafah1b1,Atf1,Dpysl3,Lrp6,Cyfip1,Cbfa2t2,Itsn2,Numbl,Nptn,Magi2,Crocc,Cdc42ep4,Plxna4,Megf8,Tbc1d24,Vldlr,Nedd4l
GO Process	GO:0065008	Regulation of biological quality	91	3822	0.19	0.0021	10090.ENSMUSP00000000925,10090.ENSMUSP00000002487,10090.ENSMUSP00000002765,10090.ENSMUSP00000003152,10090.ENSMUSP00000004327,10090.ENSMUSP00000006991,10090.ENSMUSP00000013995,10090.ENSMUSP00000017920,10090.ENSMUSP00000018795,10090.ENSMUSP00000018880,10090.ENSMUSP00000020107,10090.ENSMUSP00000020227,10090.ENSMUSP00000021091,10090.ENSMUSP00000021530,10090.ENSMUSP00000021963,10090.ENSMUSP00000023631…	Smarcb1,Braf,Prkd1,Stk11,G6pdx,Hcn1,Abca4,Crk,Tada2a,Ndel1,Atp2b1,Cry1,Pafah1b1,Hif1a,Caml,Brwd1,Rptor,Prkcz,Lrp6,Cyfip1,Tub,Dlc1,Star,Bbs2,Xrn1,Paip2,Lnpep,Kdm5b,Rhou,Coro2b,Tpcn1,Snx10,Csdc2,Atp6v0a1,Wipf2,Eif4g1,Vars2,Pkd1,Pdzd11,Atxn2,Kcnb1,Kiaa1109,Lmod1,Usp46,Slc9a7,Ptpn3,Abl1,Drd2,Madd,Cherp,Krit1,Ltbp3,Nptn,Ncoa1,Magi2,Dnm1,Stxbp1,Tnrc6a,Pdzd8,Rasgrf2,Tjp2,Cntnap1,Crocc,Fmn1,Arnt,Pcdh15,G…
GO Process	GO:0048699	Generation of neurons	49	1660	0.28	0.0025	10090.ENSMUSP00000002487,10090.ENSMUSP00000002765,10090.ENSMUSP00000003152,10090.ENSMUSP00000006991,10090.ENSMUSP00000015855,10090.ENSMUSP00000017920,10090.ENSMUSP00000018880,10090.ENSMUSP00000020999,10090.ENSMUSP00000021091,10090.ENSMUSP00000021530,10090.ENSMUSP00000023769,10090.ENSMUSP00000025379,10090.ENSMUSP00000030102,10090.ENSMUSP00000030922,10090.ENSMUSP00000032322,10090.ENSMUSP00000032629…	Braf,Prkd1,Stk11,Hcn1,Prune,Crk,Ndel1,Kif3c,Pafah1b1,Hif1a,Atf1,Dpysl3,Kdm4c,Prkcz,Lrp6,Cyfip1,Star,Map4,Cbfa2t2,Pbx3,Eif4g1,Itsn2,Atxn2,Nipbl,Ntm,Abl1,Drd2,Numbl,Nptn,Ncoa1,Magi2,Trio,Stxbp1,Cntnap1,Fmn1,Pcdh15,Rpgrip1,Gpm6b,Anks1,Plxna4,Megf8,Alkbh1,Tbc1d24,Vldlr,Cep290,Vsx2,Nedd4l,Tet1,Atxn1
GO Process	GO:0044087	Regulation of cellular component biogenesis	34	978	0.35	0.0027	10090.ENSMUSP00000002487,10090.ENSMUSP00000015855,10090.ENSMUSP00000018880,10090.ENSMUSP00000022057,10090.ENSMUSP00000022450,10090.ENSMUSP00000025379,10090.ENSMUSP00000025930,10090.ENSMUSP00000030922,10090.ENSMUSP00000032629,10090.ENSMUSP00000033923,10090.ENSMUSP00000035055,10090.ENSMUSP00000041826,10090.ENSMUSP00000046991,10090.ENSMUSP00000047678,10090.ENSMUSP00000056715,10090.ENSMUSP00000061278…	Braf,Prune,Ndel1,Tppp,Fam208a,Dpysl3,Smc3,Prkcz,Cyfip1,Dlc1,Map4,Coro2b,Wipf2,Eif4g1,Atxn2,Ppm1e,Lmod1,Abl1,Stxbp1,Crocc,Fmn1,Stam,Cdc42ep4,Dmtn,Ckap5,Gpm6b,Fnip2,Stag1,Ankrd32,Lhfpl4,H3f3a,Nedd4l,Tet1,Clasp1
GO Process	GO:0050793	Regulation of developmental process	69	2669	0.23	0.0027	10090.ENSMUSP00000002487,10090.ENSMUSP00000002765,10090.ENSMUSP00000003152,10090.ENSMUSP00000004327,10090.ENSMUSP00000015449,10090.ENSMUSP00000015855,10090.ENSMUSP00000017692,10090.ENSMUSP00000017920,10090.ENSMUSP00000018880,10090.ENSMUSP00000020107,10090.ENSMUSP00000020999,10090.ENSMUSP00000021091,10090.ENSMUSP00000021530,10090.ENSMUSP00000022057,10090.ENSMUSP00000022865,10090.ENSMUSP00000023631…	Braf,Prkd1,Stk11,G6pdx,Sash1,Prune,Suz12,Crk,Ndel1,Atp2b1,Kif3c,Pafah1b1,Hif1a,Tppp,Mtdh,Brwd1,Atf1,Dpysl3,Itgb8,Kdm4c,Prkcz,Flt1,Lrp6,Cyfip1,Dlc1,Star,Nudt21,Bbs2,Kdm5b,Rhou,Cbfa2t2,Wipf2,Eif4g1,Itsn2,Wwc2,Atxn2,Nipbl,Celf1,Ntm,Abl1,Drd2,Numbl,Krit1,Ltbp3,Adam9,Nptn,Ncoa1,Magi2,Trio,Smurf2,Pdzd8,Tjp2,Cdc42ep4,Asxl1,Trp53bp1,Dmtn,Gpm6b,Cnot4,Plxna4,Megf8,Lhfpl4,Tbc1d24,Vldlr,Vsx2,Nedd4l,Pcid2,Jar…
GO Process	GO:0007417	Central nervous system development	34	984	0.35	0.0029	10090.ENSMUSP00000002305,10090.ENSMUSP00000017692,10090.ENSMUSP00000017920,10090.ENSMUSP00000018880,10090.ENSMUSP00000020107,10090.ENSMUSP00000021091,10090.ENSMUSP00000021530,10090.ENSMUSP00000022057,10090.ENSMUSP00000032322,10090.ENSMUSP00000033923,10090.ENSMUSP00000033979,10090.ENSMUSP00000034206,10090.ENSMUSP00000043828,10090.ENSMUSP00000045281,10090.ENSMUSP00000047480,10090.ENSMUSP00000049296…	Kdm7a,Suz12,Crk,Ndel1,Atp2b1,Pafah1b1,Hif1a,Tppp,Lrp6,Dlc1,Star,Bbs2,Hdac11,Pbx3,Kcnab1,Pkd1,Atxn2,Nipbl,C2cd3,Abl1,Drd2,Ppp3cc,Numbl,Ncoa1,Trio,Cntnap1,Ckap5,Plxna4,Trp53bp2,Sepp1,H3f3a,Vldlr,Cep290,Atxn1
GO Process	GO:0046907	Intracellular transport	38	1166	0.33	0.0031	10090.ENSMUSP00000009344,10090.ENSMUSP00000018880,10090.ENSMUSP00000020999,10090.ENSMUSP00000021091,10090.ENSMUSP00000021530,10090.ENSMUSP00000022765,10090.ENSMUSP00000023460,10090.ENSMUSP00000025377,10090.ENSMUSP00000026125,10090.ENSMUSP00000029490,10090.ENSMUSP00000030922,10090.ENSMUSP00000032196,10090.ENSMUSP00000032322,10090.ENSMUSP00000032879,10090.ENSMUSP00000033341,10090.ENSMUSP00000033979…	Xpo6,Ndel1,Kif3c,Pafah1b1,Hif1a,Rab2b,Ncbp2,Ppp2r2b,Alyref,Ahcyl1,Prkcz,Arl8b,Lrp6,Rab30,Tub,Star,Heatr3,Ipo8,Ick,Pkd1,Tbc1d8,Itsn2,Kiaa1109,Tbc1d22a,Madd,Zdhhc20,Stxbp1,Tgfbrap1,Dennd1a,Stam,Grik2,Snx27,Srp54b,Rab11fip3,Stxbp2,Pcid2,Arhgap21,Atxn1
GO Process	GO:0090304	Nucleic acid metabolic process	51	1777	0.27	0.0031	10090.ENSMUSP00000000925,10090.ENSMUSP00000003906,10090.ENSMUSP00000004470,10090.ENSMUSP00000005841,10090.ENSMUSP00000009877,10090.ENSMUSP00000010899,10090.ENSMUSP00000021060,10090.ENSMUSP00000021530,10090.ENSMUSP00000023036,10090.ENSMUSP00000023460,10090.ENSMUSP00000023867,10090.ENSMUSP00000025243,10090.ENSMUSP00000025740,10090.ENSMUSP00000025930,10090.ENSMUSP00000026125,10090.ENSMUSP00000026387…	Smarcb1,Farsa,Utp20,Ctcf,Tfcp2,Cars,Polg2,Hif1a,Rbx1,Ncbp2,Rfc2,Iws1,Rad9a,Smc3,Alyref,Sbds,Exosc8,Ahcyl1,Smu1,Nudt21,Narg2,Xrn1,Exd2,Csdc2,Vars2,Rbm25,Mettl5,Utp14b,Luc7l2,Nipbl,Aff1,Celf1,Ints1,Abl1,Prpf4b,Cherp,Ncoa1,Clasrp,Srpk2,Srrm2,Trrap,Asxl1,Trp53bp1,Alkbh3,Son,Trp53rk,Ankrd32,Sap18,Alkbh1,Pcid2,Tet1
GO Process	GO:1903311	Regulation of mRNA metabolic process	15	255	0.58	0.0033	10090.ENSMUSP00000023460,10090.ENSMUSP00000025243,10090.ENSMUSP00000029490,10090.ENSMUSP00000030117,10090.ENSMUSP00000033088,10090.ENSMUSP00000034204,10090.ENSMUSP00000044441,10090.ENSMUSP00000048470,10090.ENSMUSP00000070438,10090.ENSMUSP00000085734,10090.ENSMUSP00000091595,10090.ENSMUSP00000101951,10090.ENSMUSP00000109671,10090.ENSMUSP00000120071,10090.ENSMUSP00000133204	Ncbp2,Iws1,Ahcyl1,Smu1,Rnf40,Nudt21,Csdc2,Rbm25,Celf1,Srpk2,Tnrc6a,Tnrc6c,Son,Sap18,Pcid2
GO Process	GO:0040008	Regulation of growth	27	701	0.4	0.0036	10090.ENSMUSP00000000365,10090.ENSMUSP00000003152,10090.ENSMUSP00000004327,10090.ENSMUSP00000017920,10090.ENSMUSP00000018880,10090.ENSMUSP00000021091,10090.ENSMUSP00000021530,10090.ENSMUSP00000026671,10090.ENSMUSP00000029203,10090.ENSMUSP00000032629,10090.ENSMUSP00000034206,10090.ENSMUSP00000047678,10090.ENSMUSP00000052758,10090.ENSMUSP00000056121,10090.ENSMUSP00000056715,10090.ENSMUSP00000059385…	Mcts1,Stk11,G6pdx,Crk,Ndel1,Pafah1b1,Hif1a,Rptor,Zfp639,Cyfip1,Bbs2,Eif4g1,Itsn2,Wwc2,Atxn2,Nipbl,Crlf3,Kiaa1109,Celf1,Abl1,Drd2,Plxna4,Megf8,Sepp1,H3f3a,Nedd4l,Jarid2
GO Process	GO:0051493	Regulation of cytoskeleton organization	23	541	0.44	0.0036	10090.ENSMUSP00000002487,10090.ENSMUSP00000015855,10090.ENSMUSP00000017920,10090.ENSMUSP00000021091,10090.ENSMUSP00000022057,10090.ENSMUSP00000025930,10090.ENSMUSP00000032629,10090.ENSMUSP00000033923,10090.ENSMUSP00000035366,10090.ENSMUSP00000038915,10090.ENSMUSP00000041826,10090.ENSMUSP00000046991,10090.ENSMUSP00000049296,10090.ENSMUSP00000061278,10090.ENSMUSP00000061597,10090.ENSMUSP00000075167…	Braf,Prune,Crk,Pafah1b1,Tppp,Smc3,Cyfip1,Dlc1,Dync1li1,Rhou,Coro2b,Wipf2,Pkd1,Ppm1e,Lmod1,Abl1,Fmn1,Cdc42ep4,Dmtn,Ckap5,Gpm6b,Stag1,Clasp1
GO Process	GO:0030154	Cell differentiation	87	3674	0.19	0.0038	10090.ENSMUSP00000000925,10090.ENSMUSP00000002487,10090.ENSMUSP00000002765,10090.ENSMUSP00000003152,10090.ENSMUSP00000003501,10090.ENSMUSP00000004327,10090.ENSMUSP00000006991,10090.ENSMUSP00000015855,10090.ENSMUSP00000017692,10090.ENSMUSP00000017920,10090.ENSMUSP00000018880,10090.ENSMUSP00000020999,10090.ENSMUSP00000021091,10090.ENSMUSP00000021530,10090.ENSMUSP00000022057,10090.ENSMUSP00000023029…	Smarcb1,Braf,Prkd1,Stk11,Elavl3,G6pdx,Hcn1,Prune,Suz12,Crk,Ndel1,Kif3c,Pafah1b1,Hif1a,Tppp,L3mbtl2,Atf1,Dpysl3,Itgb8,Sbds,Kdm4c,Prkcz,Flt1,Lrp6,Cyfip1,Star,Nudt21,Bbs2,Map4,Kdm5b,Cbfa2t2,Hdac11,Snx10,Pbx3,Kcnab1,Chsy1,Eif4g1,Utp14b,Itsn2,Atxn2,Nipbl,Kiaa1109,Lmod1,Osbp2,Celf1,Ntm,Abl1,Drd2,Numbl,Impad1,Nptn,Sipa1l3,Ncoa1,Srpk2,Magi2,Trio,Stxbp1,Tjp2,Cntnap1,Fmn1,Arnt,Tdrd7,Pcdh15,Asxl1,Srp54b,Dmt…
GO Process	GO:0006897	Endocytosis	19	400	0.49	0.0044	10090.ENSMUSP00000020643,10090.ENSMUSP00000032322,10090.ENSMUSP00000032477,10090.ENSMUSP00000033341,10090.ENSMUSP00000038915,10090.ENSMUSP00000044165,10090.ENSMUSP00000046991,10090.ENSMUSP00000052758,10090.ENSMUSP00000059000,10090.ENSMUSP00000060199,10090.ENSMUSP00000061529,10090.ENSMUSP00000075167,10090.ENSMUSP00000075170,10090.ENSMUSP00000088618,10090.ENSMUSP00000099848,10090.ENSMUSP00000104805…	Rufy1,Lrp6,Necap1,Tub,Rhou,Snx10,Wipf2,Itsn2,Synrg,Kiaa1109,Cdcp3,Abl1,Drd2,Dnm1,Dennd1a,Atp9a,Fnbp1,Tbc1d24,Vldlr
GO Process	GO:0031399	Regulation of protein modification process	52	1856	0.26	0.0044	10090.ENSMUSP00000000925,10090.ENSMUSP00000001155,10090.ENSMUSP00000002487,10090.ENSMUSP00000002765,10090.ENSMUSP00000003152,10090.ENSMUSP00000004327,10090.ENSMUSP00000005841,10090.ENSMUSP00000009138,10090.ENSMUSP00000015449,10090.ENSMUSP00000017692,10090.ENSMUSP00000018795,10090.ENSMUSP00000020227,10090.ENSMUSP00000021091,10090.ENSMUSP00000021963,10090.ENSMUSP00000022057,10090.ENSMUSP00000023029…	Smarcb1,Araf,Braf,Prkd1,Stk11,G6pdx,Ctcf,Stk38,Sash1,Suz12,Tada2a,Cry1,Pafah1b1,Caml,Tppp,L3mbtl2,Rbx1,Iws1,Ppp2r2b,Rptor,Ppp1r7,Kdm4c,Prkcz,Ccnl2,Flt1,Lrp6,Rnf40,Dlc1,Eif4g1,Pkd1,Nipbl,Ppm1e,Abl1,Drd2,Madd,Adam9,Eif4g3,Ppp2r5c,Nptn,Magi2,Elfn2,Arnt,Grik2,Map3k10,Dmtn,Xiap,Fnip2,Heg1,Tbc1d24,Vldlr,Tet1,Jarid2
GO Process	GO:0016070	RNA metabolic process	39	1240	0.31	0.0046	10090.ENSMUSP00000000925,10090.ENSMUSP00000003906,10090.ENSMUSP00000004470,10090.ENSMUSP00000009877,10090.ENSMUSP00000010899,10090.ENSMUSP00000021530,10090.ENSMUSP00000023460,10090.ENSMUSP00000025243,10090.ENSMUSP00000026125,10090.ENSMUSP00000026387,10090.ENSMUSP00000029316,10090.ENSMUSP00000029490,10090.ENSMUSP00000030117,10090.ENSMUSP00000034204,10090.ENSMUSP00000034761,10090.ENSMUSP00000034981…	Smarcb1,Farsa,Utp20,Tfcp2,Cars,Hif1a,Ncbp2,Iws1,Alyref,Sbds,Exosc8,Ahcyl1,Smu1,Nudt21,Narg2,Xrn1,Exd2,Csdc2,Vars2,Rbm25,Mettl5,Utp14b,Luc7l2,Aff1,Celf1,Ints1,Prpf4b,Cherp,Ncoa1,Clasrp,Srpk2,Srrm2,Asxl1,Alkbh3,Son,Trp53rk,Sap18,Alkbh1,Pcid2
GO Process	GO:0045597	Positive regulation of cell differentiation	36	1103	0.33	0.0046	10090.ENSMUSP00000002487,10090.ENSMUSP00000002765,10090.ENSMUSP00000003152,10090.ENSMUSP00000017920,10090.ENSMUSP00000018880,10090.ENSMUSP00000020999,10090.ENSMUSP00000021091,10090.ENSMUSP00000021530,10090.ENSMUSP00000023769,10090.ENSMUSP00000025379,10090.ENSMUSP00000030102,10090.ENSMUSP00000030922,10090.ENSMUSP00000031653,10090.ENSMUSP00000032322,10090.ENSMUSP00000032629,10090.ENSMUSP00000033979…	Braf,Prkd1,Stk11,Crk,Ndel1,Kif3c,Pafah1b1,Hif1a,Atf1,Dpysl3,Kdm4c,Prkcz,Flt1,Lrp6,Cyfip1,Star,Nudt21,Cbfa2t2,Eif4g1,Itsn2,Nipbl,Abl1,Drd2,Numbl,Ltbp3,Nptn,Ncoa1,Magi2,Dmtn,Plxna4,Megf8,Tbc1d24,Vldlr,Nedd4l,Pcid2,Atxn1
GO Process	GO:0045184	Establishment of protein localization	40	1288	0.31	0.0047	10090.ENSMUSP00000002487,10090.ENSMUSP00000009344,10090.ENSMUSP00000020643,10090.ENSMUSP00000021091,10090.ENSMUSP00000022009,10090.ENSMUSP00000022765,10090.ENSMUSP00000025377,10090.ENSMUSP00000029490,10090.ENSMUSP00000032196,10090.ENSMUSP00000032477,10090.ENSMUSP00000032879,10090.ENSMUSP00000033341,10090.ENSMUSP00000034079,10090.ENSMUSP00000034206,10090.ENSMUSP00000034361,10090.ENSMUSP00000034428…	Braf,Xpo6,Rufy1,Pafah1b1,Cetn3,Rab2b,Ppp2r2b,Ahcyl1,Arl8b,Necap1,Rab30,Tub,Heatr3,Bbs2,D230025D16Rik,Gabarapl2,Snx10,Ipo8,Ick,Pkd1,Tbc1d8,Synrg,Nipbl,Tbc1d22a,Abl1,Zdhhc20,Dnm1,Stxbp1,Tgfbrap1,Dennd1a,Stam,Grik2,Snx27,Srp54b,Dmtn,Gpm6b,Stxbp2,Vldlr,Cep290,Pcid2
GO Process	GO:0007010	Cytoskeleton organization	35	1064	0.33	0.0049	10090.ENSMUSP00000017920,10090.ENSMUSP00000018880,10090.ENSMUSP00000021091,10090.ENSMUSP00000022057,10090.ENSMUSP00000023631,10090.ENSMUSP00000025379,10090.ENSMUSP00000026387,10090.ENSMUSP00000030922,10090.ENSMUSP00000033923,10090.ENSMUSP00000034206,10090.ENSMUSP00000035055,10090.ENSMUSP00000035366,10090.ENSMUSP00000038915,10090.ENSMUSP00000041826,10090.ENSMUSP00000061597,10090.ENSMUSP00000062637…	Crk,Ndel1,Pafah1b1,Tppp,Brwd1,Dpysl3,Sbds,Prkcz,Dlc1,Bbs2,Map4,Dync1li1,Rhou,Coro2b,Lmod1,C2cd3,Itgb5,Abl1,Mark3,Sipa1l3,Znrf1,Pdzd8,Cntnap1,Crocc,Fmn1,Pcdh15,Dmtn,Ckap5,Son,Iqcg,Map7,Frmd5,Dnal1,Cep290,Clasp1
GO Process	GO:0010605	Negative regulation of macromolecule metabolic process	67	2646	0.22	0.0057	10090.ENSMUSP00000000925,10090.ENSMUSP00000001148,10090.ENSMUSP00000004327,10090.ENSMUSP00000005841,10090.ENSMUSP00000009138,10090.ENSMUSP00000017692,10090.ENSMUSP00000020107,10090.ENSMUSP00000020227,10090.ENSMUSP00000020268,10090.ENSMUSP00000021091,10090.ENSMUSP00000021530,10090.ENSMUSP00000021963,10090.ENSMUSP00000022057,10090.ENSMUSP00000022450,10090.ENSMUSP00000022865,10090.ENSMUSP00000023029…	Smarcb1,Pcbp3,G6pdx,Ctcf,Stk38,Suz12,Atp2b1,Cry1,Ccar1,Pafah1b1,Hif1a,Caml,Tppp,Fam208a,Mtdh,L3mbtl2,Ncbp2,Itgb8,Rptor,Zfp639,Exosc8,Kdm4c,Prkcz,Lrp6,Rnf40,Bbs2,Gabarapl2,Xrn1,Paip2,Kdm5b,Cbfa2t2,Eif4g1,Znfx1,Wwc2,Atxn2,Tle4,Nipbl,Ppm1e,Cggbp1,Ints1,Ptpn3,Abl1,Drd2,Dapk1,Ppm1b,Nptn,Elfn2,Otud7b,Tnrc6a,Tnrc6c,Map3k10,Trp53bp1,Dmtn,Zbtb20,Anks1,Xiap,Fnip2,Heg1,Sap18,H3f3a,Tbc1d24,Vsx2,Pcid2,Tet1,Ja…
GO Process	GO:0032879	Regulation of localization	70	2806	0.21	0.0057	10090.ENSMUSP00000002487,10090.ENSMUSP00000002765,10090.ENSMUSP00000003152,10090.ENSMUSP00000004327,10090.ENSMUSP00000006991,10090.ENSMUSP00000015449,10090.ENSMUSP00000017920,10090.ENSMUSP00000018880,10090.ENSMUSP00000020107,10090.ENSMUSP00000020227,10090.ENSMUSP00000020268,10090.ENSMUSP00000020643,10090.ENSMUSP00000021530,10090.ENSMUSP00000022567,10090.ENSMUSP00000022765,10090.ENSMUSP00000023460…	Braf,Prkd1,Stk11,G6pdx,Hcn1,Sash1,Crk,Ndel1,Atp2b1,Cry1,Ccar1,Rufy1,Hif1a,Cacna2d3,Rab2b,Ncbp2,Iws1,Dpysl3,Rptor,Ahcyl1,Prkcz,Flt1,Cyfip1,Tub,Dlc1,Bbs2,Mcam,Kdm5b,Coro2b,Tpcn1,Kcnab1,Atxn2,Kcnb1,Nipbl,Usp46,Ptpn3,Abl1,Drd2,Dapk1,Madd,Ppp3cc,Cherp,Krit1,Adam9,Nptn,Magi2,Otud7b,Dnm1,Stxbp1,Smurf2,Rasgrf2,Crocc,Stam,Snx27,Asxl1,Dmtn,Cacna1s,Gpm6b,Plxna4,Rab11fip3,Frmd5,Megf8,Stxbp2,Dnajc1,Tbc1d24,Nr…
GO Process	GO:0050684	Regulation of mRNA processing	11	150	0.68	0.0059	10090.ENSMUSP00000023460,10090.ENSMUSP00000025243,10090.ENSMUSP00000029490,10090.ENSMUSP00000030117,10090.ENSMUSP00000033088,10090.ENSMUSP00000034204,10090.ENSMUSP00000048470,10090.ENSMUSP00000070438,10090.ENSMUSP00000085734,10090.ENSMUSP00000109671,10090.ENSMUSP00000120071	Ncbp2,Iws1,Ahcyl1,Smu1,Rnf40,Nudt21,Rbm25,Celf1,Srpk2,Son,Sap18
GO Process	GO:0071702	Organic substance transport	51	1836	0.26	0.0059	10090.ENSMUSP00000009344,10090.ENSMUSP00000013995,10090.ENSMUSP00000020643,10090.ENSMUSP00000021091,10090.ENSMUSP00000022009,10090.ENSMUSP00000022765,10090.ENSMUSP00000023460,10090.ENSMUSP00000025243,10090.ENSMUSP00000025377,10090.ENSMUSP00000026011,10090.ENSMUSP00000026125,10090.ENSMUSP00000029490,10090.ENSMUSP00000032196,10090.ENSMUSP00000032322,10090.ENSMUSP00000032477,10090.ENSMUSP00000032879…	Xpo6,Abca4,Rufy1,Pafah1b1,Cetn3,Rab2b,Ncbp2,Iws1,Ppp2r2b,Sfxn2,Alyref,Ahcyl1,Arl8b,Lrp6,Necap1,Rab30,Tub,Star,Heatr3,Bbs2,D230025D16Rik,Gabarapl2,Snx10,Ipo8,Ick,Pkd1,Tbc1d8,Synrg,Tbc1d22a,Osbp2,Drd2,Zdhhc20,Dnm1,Stxbp1,Tgfbrap1,Pdzd8,Dennd1a,Stam,Grik2,Snx27,Atp9a,Srp54b,Dmtn,Ckap5,Gpm6b,Stxbp2,Vldlr,Hdlbp,Cep290,Pcid2,Phlpp2
GO Process	GO:0050767	Regulation of neurogenesis	32	948	0.34	0.0064	10090.ENSMUSP00000002487,10090.ENSMUSP00000002765,10090.ENSMUSP00000003152,10090.ENSMUSP00000015855,10090.ENSMUSP00000017920,10090.ENSMUSP00000018880,10090.ENSMUSP00000020999,10090.ENSMUSP00000021091,10090.ENSMUSP00000021530,10090.ENSMUSP00000023769,10090.ENSMUSP00000025379,10090.ENSMUSP00000030102,10090.ENSMUSP00000032322,10090.ENSMUSP00000032629,10090.ENSMUSP00000033979,10090.ENSMUSP00000043087…	Braf,Prkd1,Stk11,Prune,Crk,Ndel1,Kif3c,Pafah1b1,Hif1a,Atf1,Dpysl3,Kdm4c,Lrp6,Cyfip1,Star,Cbfa2t2,Eif4g1,Itsn2,Nipbl,Ntm,Abl1,Drd2,Numbl,Nptn,Ncoa1,Magi2,Plxna4,Megf8,Tbc1d24,Vldlr,Nedd4l,Atxn1
GO Process	GO:0060284	Regulation of cell development	35	1086	0.32	0.0068	10090.ENSMUSP00000002487,10090.ENSMUSP00000002765,10090.ENSMUSP00000003152,10090.ENSMUSP00000004327,10090.ENSMUSP00000015855,10090.ENSMUSP00000017920,10090.ENSMUSP00000018880,10090.ENSMUSP00000020999,10090.ENSMUSP00000021091,10090.ENSMUSP00000021530,10090.ENSMUSP00000023769,10090.ENSMUSP00000025379,10090.ENSMUSP00000030102,10090.ENSMUSP00000032322,10090.ENSMUSP00000032629,10090.ENSMUSP00000033979…	Braf,Prkd1,Stk11,G6pdx,Prune,Crk,Ndel1,Kif3c,Pafah1b1,Hif1a,Atf1,Dpysl3,Kdm4c,Lrp6,Cyfip1,Star,Cbfa2t2,Eif4g1,Itsn2,Nipbl,Ntm,Abl1,Drd2,Numbl,Nptn,Ncoa1,Magi2,Tjp2,Dmtn,Plxna4,Megf8,Tbc1d24,Vldlr,Nedd4l,Atxn1
GO Process	GO:0070988	Demethylation	7	56	0.91	0.0071	10090.ENSMUSP00000002305,10090.ENSMUSP00000030102,10090.ENSMUSP00000038138,10090.ENSMUSP00000106871,10090.ENSMUSP00000124565,10090.ENSMUSP00000133279,10090.ENSMUSP00000134205	Kdm7a,Kdm4c,Kdm5b,Alkbh3,Alkbh1,Tet1,Jarid2
GO Process	GO:0030010	Establishment of cell polarity	10	129	0.7	0.0081	10090.ENSMUSP00000003152,10090.ENSMUSP00000017920,10090.ENSMUSP00000018880,10090.ENSMUSP00000021091,10090.ENSMUSP00000030922,10090.ENSMUSP00000035055,10090.ENSMUSP00000049296,10090.ENSMUSP00000082965,10090.ENSMUSP00000129220,10090.ENSMUSP00000140019	Stk11,Crk,Ndel1,Pafah1b1,Prkcz,Map4,Pkd1,Sipa1l3,Myo9b,Clasp1
GO Process	GO:0010770	Positive regulation of cell morphogenesis involved in differentiation	12	189	0.62	0.0092	10090.ENSMUSP00000002487,10090.ENSMUSP00000003152,10090.ENSMUSP00000017920,10090.ENSMUSP00000018880,10090.ENSMUSP00000021091,10090.ENSMUSP00000032629,10090.ENSMUSP00000075167,10090.ENSMUSP00000078245,10090.ENSMUSP00000106612,10090.ENSMUSP00000110748,10090.ENSMUSP00000122192,10090.ENSMUSP00000127005	Braf,Stk11,Crk,Ndel1,Pafah1b1,Cyfip1,Abl1,Numbl,Dmtn,Plxna4,Megf8,Tbc1d24
GO Process	GO:0015031	Protein transport	37	1204	0.3	0.0103	10090.ENSMUSP00000009344,10090.ENSMUSP00000020643,10090.ENSMUSP00000021091,10090.ENSMUSP00000022009,10090.ENSMUSP00000022765,10090.ENSMUSP00000025377,10090.ENSMUSP00000029490,10090.ENSMUSP00000032196,10090.ENSMUSP00000032477,10090.ENSMUSP00000032879,10090.ENSMUSP00000033341,10090.ENSMUSP00000034079,10090.ENSMUSP00000034206,10090.ENSMUSP00000034361,10090.ENSMUSP00000034428,10090.ENSMUSP00000044165…	Xpo6,Rufy1,Pafah1b1,Cetn3,Rab2b,Ppp2r2b,Ahcyl1,Arl8b,Necap1,Rab30,Tub,Heatr3,Bbs2,D230025D16Rik,Gabarapl2,Snx10,Ipo8,Ick,Pkd1,Tbc1d8,Synrg,Tbc1d22a,Zdhhc20,Dnm1,Stxbp1,Tgfbrap1,Dennd1a,Stam,Grik2,Snx27,Srp54b,Dmtn,Gpm6b,Stxbp2,Vldlr,Cep290,Pcid2
GO Process	GO:0019538	Protein metabolic process	84	3634	0.18	0.0105	10090.ENSMUSP00000000365,10090.ENSMUSP00000001155,10090.ENSMUSP00000001480,10090.ENSMUSP00000002172,10090.ENSMUSP00000002305,10090.ENSMUSP00000002487,10090.ENSMUSP00000002765,10090.ENSMUSP00000003152,10090.ENSMUSP00000003906,10090.ENSMUSP00000004206,10090.ENSMUSP00000009138,10090.ENSMUSP00000010899,10090.ENSMUSP00000012262,10090.ENSMUSP00000015449,10090.ENSMUSP00000015501,10090.ENSMUSP00000017692…	Mcts1,Araf,Npepps,Acp2,Kdm7a,Braf,Prkd1,Stk11,Farsa,Eif3g,Stk38,Cars,Dhdds,Sash1,Clpx,Suz12,Tada2a,Ndel1,Cry1,Hif1a,Rbx1,Dnajc18,Ppp2r2b,Kdm4c,Prkcz,Flt1,Rnf40,Lnpep,Kdm5b,Hdac11,Zyg11b,March1,Chsy1,Eif4g1,Vars2,Ick,Ep400,Rhbdd2,Pkd1,Ppm1e,Usp29,C2cd3,Usp46,Ptpn3,Abl1,Dapk1,Prpf4b,Ppp3cc,Numbl,Ppm1b,Adam9,Eif4g3,Impad1,Mark3,Ppp2r5c,Ncoa1,Srpk2,Zdhhc20,Trio,Otud7b,Cant1,Smurf2,Znrf1,Trrap,AI31418…
GO Process	GO:0051960	Regulation of nervous system development	34	1071	0.31	0.011	10090.ENSMUSP00000002487,10090.ENSMUSP00000002765,10090.ENSMUSP00000003152,10090.ENSMUSP00000015855,10090.ENSMUSP00000017920,10090.ENSMUSP00000018880,10090.ENSMUSP00000020999,10090.ENSMUSP00000021091,10090.ENSMUSP00000021530,10090.ENSMUSP00000022057,10090.ENSMUSP00000023769,10090.ENSMUSP00000025379,10090.ENSMUSP00000030102,10090.ENSMUSP00000032322,10090.ENSMUSP00000032629,10090.ENSMUSP00000033979…	Braf,Prkd1,Stk11,Prune,Crk,Ndel1,Kif3c,Pafah1b1,Hif1a,Tppp,Atf1,Dpysl3,Kdm4c,Lrp6,Cyfip1,Star,Cbfa2t2,Eif4g1,Itsn2,Nipbl,Ntm,Abl1,Drd2,Numbl,Nptn,Ncoa1,Magi2,Plxna4,Megf8,Lhfpl4,Tbc1d24,Vldlr,Nedd4l,Atxn1
GO Process	GO:0031056	Regulation of histone modification	11	164	0.64	0.0112	10090.ENSMUSP00000000925,10090.ENSMUSP00000002765,10090.ENSMUSP00000005841,10090.ENSMUSP00000018795,10090.ENSMUSP00000023029,10090.ENSMUSP00000025243,10090.ENSMUSP00000030102,10090.ENSMUSP00000033088,10090.ENSMUSP00000059385,10090.ENSMUSP00000133279,10090.ENSMUSP00000134205	Smarcb1,Prkd1,Ctcf,Tada2a,L3mbtl2,Iws1,Kdm4c,Rnf40,Nipbl,Tet1,Jarid2
GO Process	GO:0045494	Photoreceptor cell maintenance	6	42	0.97	0.0119	10090.ENSMUSP00000013995,10090.ENSMUSP00000033341,10090.ENSMUSP00000034206,10090.ENSMUSP00000099549,10090.ENSMUSP00000101066,10090.ENSMUSP00000130899	Abca4,Tub,Bbs2,Crocc,Pcdh15,Cep290
GO Process	GO:0048666	Neuron development	29	855	0.34	0.0123	10090.ENSMUSP00000003152,10090.ENSMUSP00000006991,10090.ENSMUSP00000017920,10090.ENSMUSP00000018880,10090.ENSMUSP00000021091,10090.ENSMUSP00000030922,10090.ENSMUSP00000032629,10090.ENSMUSP00000035055,10090.ENSMUSP00000045281,10090.ENSMUSP00000056715,10090.ENSMUSP00000075167,10090.ENSMUSP00000075170,10090.ENSMUSP00000078245,10090.ENSMUSP00000082793,10090.ENSMUSP00000087714,10090.ENSMUSP00000089051…	Stk11,Hcn1,Crk,Ndel1,Pafah1b1,Prkcz,Cyfip1,Map4,Pbx3,Atxn2,Abl1,Drd2,Numbl,Nptn,Trio,Stxbp1,Cntnap1,Fmn1,Pcdh15,Rpgrip1,Gpm6b,Anks1,Plxna4,Megf8,Alkbh1,Tbc1d24,Vldlr,Cep290,Tet1
GO Process	GO:0051240	Positive regulation of multicellular organismal process	51	1902	0.24	0.0124	10090.ENSMUSP00000002487,10090.ENSMUSP00000002765,10090.ENSMUSP00000003152,10090.ENSMUSP00000015449,10090.ENSMUSP00000018880,10090.ENSMUSP00000020107,10090.ENSMUSP00000020999,10090.ENSMUSP00000021091,10090.ENSMUSP00000021530,10090.ENSMUSP00000022057,10090.ENSMUSP00000022865,10090.ENSMUSP00000023769,10090.ENSMUSP00000025379,10090.ENSMUSP00000026360,10090.ENSMUSP00000030102,10090.ENSMUSP00000030922…	Braf,Prkd1,Stk11,Sash1,Ndel1,Atp2b1,Kif3c,Pafah1b1,Hif1a,Tppp,Mtdh,Atf1,Dpysl3,Itgb8,Kdm4c,Prkcz,Flt1,Lrp6,Cyfip1,Star,Nudt21,Bbs2,Kdm5b,Cbfa2t2,Eif4g1,Itsn2,Nipbl,Celf1,Abl1,Drd2,Numbl,Ltbp3,Adam9,Nptn,Ncoa1,Magi2,Smurf2,Arnt,Trp53bp1,Dmtn,Gpm6b,Zbtb20,Plxna4,Heg1,Megf8,Tbc1d24,Vldlr,Nedd4l,Pcid2,Atxn1,Clasp1
GO Process	GO:0009892	Negative regulation of metabolic process	70	2895	0.2	0.0126	10090.ENSMUSP00000000925,10090.ENSMUSP00000001148,10090.ENSMUSP00000003152,10090.ENSMUSP00000004327,10090.ENSMUSP00000005841,10090.ENSMUSP00000009138,10090.ENSMUSP00000017692,10090.ENSMUSP00000020107,10090.ENSMUSP00000020227,10090.ENSMUSP00000020268,10090.ENSMUSP00000021091,10090.ENSMUSP00000021530,10090.ENSMUSP00000021963,10090.ENSMUSP00000022057,10090.ENSMUSP00000022450,10090.ENSMUSP00000022865…	Smarcb1,Pcbp3,Stk11,G6pdx,Ctcf,Stk38,Suz12,Atp2b1,Cry1,Ccar1,Pafah1b1,Hif1a,Caml,Tppp,Fam208a,Mtdh,L3mbtl2,Ncbp2,Itgb8,Rptor,Zfp639,Exosc8,Kdm4c,Prkcz,Lrp6,Rnf40,Bbs2,Gabarapl2,Xrn1,Paip2,Lnpep,Kdm5b,Cbfa2t2,Eif4g1,Znfx1,Wwc2,Atxn2,Tle4,Nipbl,Ppm1e,Cggbp1,Ints1,Ptpn3,Abl1,Drd2,Dapk1,Ppm1b,Nptn,Elfn2,Otud7b,Tnrc6a,Tnrc6c,Map3k10,Trp53bp1,Dmtn,Zbtb20,Anks1,Xiap,Clk2,Fnip2,Heg1,Sap18,H3f3a,Tbc1d24,V…
GO Process	GO:0016192	Vesicle-mediated transport	35	1130	0.3	0.0128	10090.ENSMUSP00000002765,10090.ENSMUSP00000020643,10090.ENSMUSP00000022765,10090.ENSMUSP00000032196,10090.ENSMUSP00000032322,10090.ENSMUSP00000032477,10090.ENSMUSP00000033341,10090.ENSMUSP00000034206,10090.ENSMUSP00000034361,10090.ENSMUSP00000034428,10090.ENSMUSP00000038915,10090.ENSMUSP00000044165,10090.ENSMUSP00000046991,10090.ENSMUSP00000052758,10090.ENSMUSP00000057981,10090.ENSMUSP00000059000…	Prkd1,Rufy1,Rab2b,Arl8b,Lrp6,Necap1,Tub,Bbs2,D230025D16Rik,Gabarapl2,Rhou,Snx10,Wipf2,Itsn2,Kcnb1,Synrg,Kiaa1109,Cdcp3,Abl1,Drd2,Dnm1,Stxbp1,Tgfbrap1,Dennd1a,Stam,Snx27,Atp9a,Dmtn,Fnbp1,Rab11fip3,Stxbp2,Tbc1d24,Vldlr,Golga5,Clasp1
GO Process	GO:0032501	Multicellular organismal process	129	6272	0.13	0.013	10090.ENSMUSP00000000925,10090.ENSMUSP00000002172,10090.ENSMUSP00000002305,10090.ENSMUSP00000002487,10090.ENSMUSP00000002765,10090.ENSMUSP00000003152,10090.ENSMUSP00000003501,10090.ENSMUSP00000004327,10090.ENSMUSP00000006991,10090.ENSMUSP00000013995,10090.ENSMUSP00000015855,10090.ENSMUSP00000017692,10090.ENSMUSP00000017920,10090.ENSMUSP00000018880,10090.ENSMUSP00000020107,10090.ENSMUSP00000020227…	Smarcb1,Acp2,Kdm7a,Braf,Prkd1,Stk11,Elavl3,G6pdx,Hcn1,Abca4,Prune,Suz12,Crk,Ndel1,Atp2b1,Cry1,Tns3,Kif3c,Polg2,Pafah1b1,Hif1a,Tppp,Atf1,Dpysl3,Smc3,Itgb8,Sbds,Kdm4c,Alpl,Prkcz,Flt1,Lrp6,Cyfip1,Dctn5,Tub,Dlc1,Star,Bbs2,Mcam,Map4,Paip2,Kdm5b,Coro2b,Cbfa2t2,Hdac11,Snx10,Pbx3,Igsf21,Kcnab1,Chsy1,Eif4g1,Ick,Pkd1,Utp14b,Itsn2,Atxn2,Nipbl,Kiaa1109,Lmod1,C2cd3,Osbp2,Celf1,Usp46,Ints1,Ntm,Ptpn3,Abl1,Drd2,…
GO Process	GO:0010975	Regulation of neuron projection development	23	607	0.39	0.0136	10090.ENSMUSP00000002487,10090.ENSMUSP00000002765,10090.ENSMUSP00000003152,10090.ENSMUSP00000017920,10090.ENSMUSP00000018880,10090.ENSMUSP00000020999,10090.ENSMUSP00000021091,10090.ENSMUSP00000023769,10090.ENSMUSP00000025379,10090.ENSMUSP00000032322,10090.ENSMUSP00000032629,10090.ENSMUSP00000043087,10090.ENSMUSP00000052758,10090.ENSMUSP00000074578,10090.ENSMUSP00000075167,10090.ENSMUSP00000078245…	Braf,Prkd1,Stk11,Crk,Ndel1,Kif3c,Pafah1b1,Atf1,Dpysl3,Lrp6,Cyfip1,Cbfa2t2,Itsn2,Ntm,Abl1,Numbl,Nptn,Magi2,Plxna4,Megf8,Tbc1d24,Vldlr,Nedd4l
GO Process	GO:0006396	RNA processing	26	735	0.36	0.0141	10090.ENSMUSP00000004470,10090.ENSMUSP00000023460,10090.ENSMUSP00000025243,10090.ENSMUSP00000026125,10090.ENSMUSP00000026387,10090.ENSMUSP00000029316,10090.ENSMUSP00000029490,10090.ENSMUSP00000030117,10090.ENSMUSP00000034204,10090.ENSMUSP00000034981,10090.ENSMUSP00000044441,10090.ENSMUSP00000048470,10090.ENSMUSP00000050907,10090.ENSMUSP00000052149,10090.ENSMUSP00000055254,10090.ENSMUSP00000070438…	Utp20,Ncbp2,Iws1,Alyref,Sbds,Exosc8,Ahcyl1,Smu1,Nudt21,Xrn1,Csdc2,Rbm25,Mettl5,Utp14b,Luc7l2,Celf1,Ints1,Prpf4b,Cherp,Clasrp,Srpk2,Srrm2,Son,Trp53rk,Sap18,Alkbh1
GO Process	GO:0007049	Cell cycle	35	1138	0.3	0.0141	10090.ENSMUSP00000000365,10090.ENSMUSP00000000925,10090.ENSMUSP00000003152,10090.ENSMUSP00000018795,10090.ENSMUSP00000018880,10090.ENSMUSP00000020268,10090.ENSMUSP00000021091,10090.ENSMUSP00000022009,10090.ENSMUSP00000022057,10090.ENSMUSP00000025740,10090.ENSMUSP00000025930,10090.ENSMUSP00000026387,10090.ENSMUSP00000032196,10090.ENSMUSP00000034981,10090.ENSMUSP00000035055,10090.ENSMUSP00000035232…	Mcts1,Smarcb1,Stk11,Tada2a,Ndel1,Ccar1,Pafah1b1,Cetn3,Tppp,Rad9a,Smc3,Sbds,Arl8b,Xrn1,Map4,Klhdc8b,Dync1li1,Rhou,Pkd1,Utp14b,Nipbl,Crlf3,Usp29,C2cd3,Magi2,Poc5,Trrap,Crocc,Ckap5,Son,Pcnp,Trp53bp2,Rab11fip3,Stag1,Clasp1
GO Process	GO:0032269	Negative regulation of cellular protein metabolic process	33	1047	0.31	0.0141	10090.ENSMUSP00000000925,10090.ENSMUSP00000004327,10090.ENSMUSP00000009138,10090.ENSMUSP00000017692,10090.ENSMUSP00000020227,10090.ENSMUSP00000021091,10090.ENSMUSP00000021963,10090.ENSMUSP00000022057,10090.ENSMUSP00000023029,10090.ENSMUSP00000026671,10090.ENSMUSP00000030102,10090.ENSMUSP00000030922,10090.ENSMUSP00000032322,10090.ENSMUSP00000034428,10090.ENSMUSP00000034981,10090.ENSMUSP00000036021…	Smarcb1,G6pdx,Stk38,Suz12,Cry1,Pafah1b1,Caml,Tppp,L3mbtl2,Rptor,Kdm4c,Prkcz,Lrp6,Gabarapl2,Xrn1,Paip2,Eif4g1,Ppm1e,Ints1,Ptpn3,Abl1,Drd2,Dapk1,Elfn2,Tnrc6a,Tnrc6c,Dmtn,Anks1,Xiap,Heg1,Tbc1d24,Pcid2,Jarid2
GO Process	GO:0044267	Cellular protein metabolic process	73	3073	0.19	0.0141	10090.ENSMUSP00000000365,10090.ENSMUSP00000001155,10090.ENSMUSP00000002172,10090.ENSMUSP00000002305,10090.ENSMUSP00000002487,10090.ENSMUSP00000002765,10090.ENSMUSP00000003152,10090.ENSMUSP00000003906,10090.ENSMUSP00000004206,10090.ENSMUSP00000009138,10090.ENSMUSP00000010899,10090.ENSMUSP00000012262,10090.ENSMUSP00000015449,10090.ENSMUSP00000015501,10090.ENSMUSP00000017692,10090.ENSMUSP00000018795…	Mcts1,Araf,Acp2,Kdm7a,Braf,Prkd1,Stk11,Farsa,Eif3g,Stk38,Cars,Dhdds,Sash1,Clpx,Suz12,Tada2a,Cry1,Rbx1,Dnajc18,Ppp2r2b,Kdm4c,Prkcz,Flt1,Rnf40,Kdm5b,Hdac11,Zyg11b,March1,Eif4g1,Vars2,Ick,Ep400,Pkd1,Ppm1e,Usp29,Usp46,Ptpn3,Abl1,Dapk1,Prpf4b,Ppp3cc,Ppm1b,Eif4g3,Mark3,Ppp2r5c,Ncoa1,Srpk2,Zdhhc20,Trio,Otud7b,Smurf2,Znrf1,Trrap,AI314180,Stam,Pomgnt1,Map3k10,Asxl1,Pcnp,Cnot4,Xiap,Clk2,Fnip2,Trp53rk,Dcaf1…
GO Process	GO:0045927	Positive regulation of growth	15	304	0.51	0.0147	10090.ENSMUSP00000017920,10090.ENSMUSP00000018880,10090.ENSMUSP00000021091,10090.ENSMUSP00000026671,10090.ENSMUSP00000029203,10090.ENSMUSP00000032629,10090.ENSMUSP00000034206,10090.ENSMUSP00000047678,10090.ENSMUSP00000052758,10090.ENSMUSP00000059385,10090.ENSMUSP00000070438,10090.ENSMUSP00000075170,10090.ENSMUSP00000122192,10090.ENSMUSP00000124509,10090.ENSMUSP00000132838	Crk,Ndel1,Pafah1b1,Rptor,Zfp639,Cyfip1,Bbs2,Eif4g1,Itsn2,Nipbl,Celf1,Drd2,Megf8,H3f3a,Nedd4l
GO Process	GO:0051252	Regulation of RNA metabolic process	72	3027	0.19	0.0147	10090.ENSMUSP00000000925,10090.ENSMUSP00000001148,10090.ENSMUSP00000002305,10090.ENSMUSP00000002765,10090.ENSMUSP00000005841,10090.ENSMUSP00000009877,10090.ENSMUSP00000017692,10090.ENSMUSP00000018795,10090.ENSMUSP00000020227,10090.ENSMUSP00000020268,10090.ENSMUSP00000021530,10090.ENSMUSP00000022450,10090.ENSMUSP00000022865,10090.ENSMUSP00000023029,10090.ENSMUSP00000023460,10090.ENSMUSP00000023631…	Smarcb1,Pcbp3,Kdm7a,Prkd1,Ctcf,Tfcp2,Suz12,Tada2a,Cry1,Ccar1,Hif1a,Fam208a,Mtdh,L3mbtl2,Ncbp2,Brwd1,Atf1,Iws1,Rptor,Zfp639,Ahcyl1,Kdm4c,Smu1,Prkcz,Ccnl2,Lrp6,Rnf40,Nudt21,Narg2,Kdm5b,Cbfa2t2,Csdc2,Pbx3,Rbm25,Pkd1,Znfx1,Wwc2,Tle4,Nipbl,Aff1,Crlf3,Cggbp1,Celf1,Drd2,Ncoa1,Srpk2,Otud7b,Tnrc6a,Tgfbrap1,Zfp280d,Trrap,Arnt,Tnrc6c,Map3k10,Asxl1,Trp53bp1,Son,Zbtb20,Clk2,Fnip2,Nlk,Sap18,Gabpb2,H3f3a,Cep290…
GO Process	GO:0071705	Nitrogen compound transport	43	1534	0.26	0.0161	10090.ENSMUSP00000009344,10090.ENSMUSP00000020643,10090.ENSMUSP00000021091,10090.ENSMUSP00000022009,10090.ENSMUSP00000022765,10090.ENSMUSP00000023460,10090.ENSMUSP00000025243,10090.ENSMUSP00000025377,10090.ENSMUSP00000026011,10090.ENSMUSP00000026125,10090.ENSMUSP00000029490,10090.ENSMUSP00000032196,10090.ENSMUSP00000032477,10090.ENSMUSP00000032879,10090.ENSMUSP00000033341,10090.ENSMUSP00000034079…	Xpo6,Rufy1,Pafah1b1,Cetn3,Rab2b,Ncbp2,Iws1,Ppp2r2b,Sfxn2,Alyref,Ahcyl1,Arl8b,Necap1,Rab30,Tub,Heatr3,Bbs2,D230025D16Rik,Gabarapl2,Snx10,Ipo8,Ick,Pkd1,Tbc1d8,Synrg,Tbc1d22a,Zdhhc20,Dnm1,Stxbp1,Tgfbrap1,Dennd1a,Stam,Grik2,Snx27,Srp54b,Dmtn,Ckap5,Gpm6b,Stxbp2,Vldlr,Cep290,Pcid2,Phlpp2
GO Process	GO:0120035	Regulation of plasma membrane bounded cell projection organization	27	788	0.35	0.0161	10090.ENSMUSP00000002487,10090.ENSMUSP00000002765,10090.ENSMUSP00000003152,10090.ENSMUSP00000017920,10090.ENSMUSP00000018880,10090.ENSMUSP00000020999,10090.ENSMUSP00000021091,10090.ENSMUSP00000023769,10090.ENSMUSP00000025379,10090.ENSMUSP00000032322,10090.ENSMUSP00000032629,10090.ENSMUSP00000035055,10090.ENSMUSP00000043087,10090.ENSMUSP00000052758,10090.ENSMUSP00000074578,10090.ENSMUSP00000075167…	Braf,Prkd1,Stk11,Crk,Ndel1,Kif3c,Pafah1b1,Atf1,Dpysl3,Lrp6,Cyfip1,Map4,Cbfa2t2,Itsn2,Ntm,Abl1,Numbl,Nptn,Magi2,Crocc,Cdc42ep4,Dmtn,Plxna4,Megf8,Tbc1d24,Vldlr,Nedd4l
GO Process	GO:2000112	Regulation of cellular macromolecule biosynthetic process	75	3203	0.18	0.0161	10090.ENSMUSP00000000365,10090.ENSMUSP00000000925,10090.ENSMUSP00000001148,10090.ENSMUSP00000002305,10090.ENSMUSP00000002765,10090.ENSMUSP00000004206,10090.ENSMUSP00000005841,10090.ENSMUSP00000009877,10090.ENSMUSP00000017692,10090.ENSMUSP00000018795,10090.ENSMUSP00000020227,10090.ENSMUSP00000020268,10090.ENSMUSP00000021060,10090.ENSMUSP00000021530,10090.ENSMUSP00000022450,10090.ENSMUSP00000022865…	Mcts1,Smarcb1,Pcbp3,Kdm7a,Prkd1,Eif3g,Ctcf,Tfcp2,Suz12,Tada2a,Cry1,Ccar1,Polg2,Hif1a,Fam208a,Mtdh,L3mbtl2,Ncbp2,Brwd1,Atf1,Rfc2,Smc3,Rptor,Zfp639,Kdm4c,Prkcz,Ccnl2,Lrp6,Cyfip1,Narg2,Xrn1,Paip2,Kdm5b,Cbfa2t2,Pbx3,Eif4g1,Pkd1,Znfx1,Wwc2,Tle4,Nipbl,Aff1,Crlf3,Cggbp1,Drd2,Dapk1,Eif4g3,Ncoa1,Otud7b,Tnrc6a,Tgfbrap1,Zfp280d,Trrap,Arnt,Tnrc6c,Map3k10,Asxl1,Trp53bp1,Zbtb20,Fnip2,Nlk,Sap18,Gabpb2,H3f3a,Alk…
GO Process	GO:1902275	Regulation of chromatin organization	12	209	0.57	0.0178	10090.ENSMUSP00000000925,10090.ENSMUSP00000002765,10090.ENSMUSP00000005841,10090.ENSMUSP00000018795,10090.ENSMUSP00000022450,10090.ENSMUSP00000023029,10090.ENSMUSP00000025243,10090.ENSMUSP00000030102,10090.ENSMUSP00000033088,10090.ENSMUSP00000059385,10090.ENSMUSP00000133279,10090.ENSMUSP00000134205	Smarcb1,Prkd1,Ctcf,Tada2a,Fam208a,L3mbtl2,Iws1,Kdm4c,Rnf40,Nipbl,Tet1,Jarid2
GO Process	GO:1905269	Positive regulation of chromatin organization	9	119	0.69	0.0178	10090.ENSMUSP00000000925,10090.ENSMUSP00000002765,10090.ENSMUSP00000018795,10090.ENSMUSP00000022450,10090.ENSMUSP00000023029,10090.ENSMUSP00000033088,10090.ENSMUSP00000059385,10090.ENSMUSP00000133279,10090.ENSMUSP00000134205	Smarcb1,Prkd1,Tada2a,Fam208a,L3mbtl2,Rnf40,Nipbl,Tet1,Jarid2
GO Process	GO:0006139	Nucleobase-containing compound metabolic process	56	2205	0.22	0.0183	10090.ENSMUSP00000000925,10090.ENSMUSP00000003906,10090.ENSMUSP00000004327,10090.ENSMUSP00000004470,10090.ENSMUSP00000005841,10090.ENSMUSP00000009877,10090.ENSMUSP00000010899,10090.ENSMUSP00000021060,10090.ENSMUSP00000021530,10090.ENSMUSP00000023036,10090.ENSMUSP00000023460,10090.ENSMUSP00000023867,10090.ENSMUSP00000025243,10090.ENSMUSP00000025740,10090.ENSMUSP00000025930,10090.ENSMUSP00000026125…	Smarcb1,Farsa,G6pdx,Utp20,Ctcf,Tfcp2,Cars,Polg2,Hif1a,Rbx1,Ncbp2,Rfc2,Iws1,Rad9a,Smc3,Alyref,Sbds,Exosc8,Ahcyl1,Smu1,Ctps2,Nudt21,Narg2,Xrn1,Exd2,Csdc2,Vars2,Rbm25,Mettl5,Utp14b,Luc7l2,Nipbl,Aff1,Far1,Celf1,Ints1,Abl1,Prpf4b,Impdh1,Cherp,Ncoa1,Clasrp,Srpk2,Srrm2,Cant1,Trrap,Asxl1,Trp53bp1,Alkbh3,Son,Trp53rk,Ankrd32,Sap18,Alkbh1,Pcid2,Tet1
GO Process	GO:0031326	Regulation of cellular biosynthetic process	79	3448	0.17	0.0193	10090.ENSMUSP00000000365,10090.ENSMUSP00000000925,10090.ENSMUSP00000001148,10090.ENSMUSP00000002305,10090.ENSMUSP00000002765,10090.ENSMUSP00000003152,10090.ENSMUSP00000004206,10090.ENSMUSP00000005841,10090.ENSMUSP00000009877,10090.ENSMUSP00000017692,10090.ENSMUSP00000018795,10090.ENSMUSP00000020227,10090.ENSMUSP00000020268,10090.ENSMUSP00000021060,10090.ENSMUSP00000021530,10090.ENSMUSP00000022450…	Mcts1,Smarcb1,Pcbp3,Kdm7a,Prkd1,Stk11,Eif3g,Ctcf,Tfcp2,Suz12,Tada2a,Cry1,Ccar1,Polg2,Hif1a,Fam208a,Mtdh,L3mbtl2,Ncbp2,Brwd1,Atf1,Rfc2,Smc3,Rptor,Zfp639,Kdm4c,Prkcz,Ccnl2,Lrp6,Cyfip1,Star,Narg2,Xrn1,Paip2,Kdm5b,Cbfa2t2,Pbx3,Eif4g1,Pkd1,Znfx1,Wwc2,Tle4,Nipbl,Aff1,Crlf3,Cggbp1,Drd2,Dapk1,Eif4g3,Ncoa1,Otud7b,Tnrc6a,Tgfbrap1,Zfp280d,Trrap,Arnt,Tnrc6c,Map3k10,Asxl1,Trp53bp1,Zbtb20,Clk2,Fnip2,Nlk,Sap18,…
GO Process	GO:0007017	Microtubule-based process	25	722	0.35	0.0226	10090.ENSMUSP00000018880,10090.ENSMUSP00000020999,10090.ENSMUSP00000021091,10090.ENSMUSP00000021530,10090.ENSMUSP00000022057,10090.ENSMUSP00000026387,10090.ENSMUSP00000030922,10090.ENSMUSP00000032196,10090.ENSMUSP00000033341,10090.ENSMUSP00000034206,10090.ENSMUSP00000035055,10090.ENSMUSP00000035366,10090.ENSMUSP00000048234,10090.ENSMUSP00000062637,10090.ENSMUSP00000077094,10090.ENSMUSP00000082017…	Ndel1,Kif3c,Pafah1b1,Hif1a,Tppp,Sbds,Prkcz,Arl8b,Tub,Bbs2,Map4,Dync1li1,Ick,C2cd3,Madd,Mark3,Crocc,Ckap5,Son,Iqcg,Map7,Dnal1,Cep290,Arhgap21,Clasp1
GO Process	GO:0016071	mRNA metabolic process	20	516	0.4	0.0244	10090.ENSMUSP00000009877,10090.ENSMUSP00000023460,10090.ENSMUSP00000025243,10090.ENSMUSP00000026125,10090.ENSMUSP00000029316,10090.ENSMUSP00000029490,10090.ENSMUSP00000030117,10090.ENSMUSP00000034204,10090.ENSMUSP00000034981,10090.ENSMUSP00000044441,10090.ENSMUSP00000048470,10090.ENSMUSP00000055254,10090.ENSMUSP00000070438,10090.ENSMUSP00000077019,10090.ENSMUSP00000083205,10090.ENSMUSP00000085734…	Tfcp2,Ncbp2,Iws1,Alyref,Exosc8,Ahcyl1,Smu1,Nudt21,Xrn1,Csdc2,Rbm25,Luc7l2,Celf1,Prpf4b,Clasrp,Srpk2,Srrm2,Son,Sap18,Pcid2
GO Process	GO:0010970	Transport along microtubule	10	155	0.62	0.0245	10090.ENSMUSP00000018880,10090.ENSMUSP00000020999,10090.ENSMUSP00000021091,10090.ENSMUSP00000021530,10090.ENSMUSP00000030922,10090.ENSMUSP00000032196,10090.ENSMUSP00000033341,10090.ENSMUSP00000048234,10090.ENSMUSP00000077094,10090.ENSMUSP00000133851	Ndel1,Kif3c,Pafah1b1,Hif1a,Prkcz,Arl8b,Tub,Ick,Madd,Arhgap21
GO Process	GO:0045664	Regulation of neuron differentiation	26	774	0.34	0.0259	10090.ENSMUSP00000002487,10090.ENSMUSP00000002765,10090.ENSMUSP00000003152,10090.ENSMUSP00000017920,10090.ENSMUSP00000018880,10090.ENSMUSP00000020999,10090.ENSMUSP00000021091,10090.ENSMUSP00000023769,10090.ENSMUSP00000025379,10090.ENSMUSP00000030102,10090.ENSMUSP00000032322,10090.ENSMUSP00000032629,10090.ENSMUSP00000043087,10090.ENSMUSP00000047678,10090.ENSMUSP00000052758,10090.ENSMUSP00000074578…	Braf,Prkd1,Stk11,Crk,Ndel1,Kif3c,Pafah1b1,Atf1,Dpysl3,Kdm4c,Lrp6,Cyfip1,Cbfa2t2,Eif4g1,Itsn2,Ntm,Abl1,Numbl,Nptn,Ncoa1,Magi2,Plxna4,Megf8,Tbc1d24,Vldlr,Nedd4l
GO Process	GO:0019219	Regulation of nucleobase-containing compound metabolic process	75	3265	0.17	0.0261	10090.ENSMUSP00000000925,10090.ENSMUSP00000001148,10090.ENSMUSP00000002305,10090.ENSMUSP00000002765,10090.ENSMUSP00000005841,10090.ENSMUSP00000009877,10090.ENSMUSP00000017692,10090.ENSMUSP00000018795,10090.ENSMUSP00000020227,10090.ENSMUSP00000020268,10090.ENSMUSP00000021060,10090.ENSMUSP00000021530,10090.ENSMUSP00000022450,10090.ENSMUSP00000022865,10090.ENSMUSP00000023029,10090.ENSMUSP00000023460…	Smarcb1,Pcbp3,Kdm7a,Prkd1,Ctcf,Tfcp2,Suz12,Tada2a,Cry1,Ccar1,Polg2,Hif1a,Fam208a,Mtdh,L3mbtl2,Ncbp2,Brwd1,Atf1,Rfc2,Iws1,Rptor,Zfp639,Ahcyl1,Kdm4c,Smu1,Prkcz,Ccnl2,Lrp6,Rnf40,Nudt21,Narg2,Kdm5b,Cbfa2t2,Csdc2,Pbx3,Rbm25,Pkd1,Znfx1,Wwc2,Tle4,Nipbl,Aff1,Crlf3,Cggbp1,Celf1,Drd2,Ncoa1,Srpk2,Otud7b,Tnrc6a,Tgfbrap1,Zfp280d,Trrap,Arnt,Tnrc6c,Map3k10,Asxl1,Trp53bp1,Son,Zbtb20,Clk2,Fnip2,Ankrd32,Nlk,Sap18,…
GO Process	GO:0033044	Regulation of chromosome organization	16	363	0.46	0.0261	10090.ENSMUSP00000000925,10090.ENSMUSP00000002765,10090.ENSMUSP00000005841,10090.ENSMUSP00000018795,10090.ENSMUSP00000022450,10090.ENSMUSP00000023029,10090.ENSMUSP00000025243,10090.ENSMUSP00000030102,10090.ENSMUSP00000033088,10090.ENSMUSP00000035366,10090.ENSMUSP00000059385,10090.ENSMUSP00000118312,10090.ENSMUSP00000124509,10090.ENSMUSP00000133204,10090.ENSMUSP00000133279,10090.ENSMUSP00000134205	Smarcb1,Prkd1,Ctcf,Tada2a,Fam208a,L3mbtl2,Iws1,Kdm4c,Rnf40,Dync1li1,Nipbl,Ankrd32,H3f3a,Pcid2,Tet1,Jarid2
GO Process	GO:0010608	Posttranscriptional regulation of gene expression	19	481	0.41	0.0262	10090.ENSMUSP00000000365,10090.ENSMUSP00000004206,10090.ENSMUSP00000023460,10090.ENSMUSP00000032629,10090.ENSMUSP00000034204,10090.ENSMUSP00000034981,10090.ENSMUSP00000036021,10090.ENSMUSP00000044441,10090.ENSMUSP00000047678,10090.ENSMUSP00000076666,10090.ENSMUSP00000081233,10090.ENSMUSP00000091595,10090.ENSMUSP00000099993,10090.ENSMUSP00000101951,10090.ENSMUSP00000106970,10090.ENSMUSP00000124565…	Mcts1,Eif3g,Ncbp2,Cyfip1,Nudt21,Xrn1,Paip2,Csdc2,Eif4g1,Dapk1,Eif4g3,Tnrc6a,Tdrd7,Tnrc6c,Ckap5,Alkbh1,Dnajc1,Pcid2,Larp4b
GO Process	GO:0031060	Regulation of histone methylation	7	75	0.78	0.0262	10090.ENSMUSP00000000925,10090.ENSMUSP00000005841,10090.ENSMUSP00000023029,10090.ENSMUSP00000025243,10090.ENSMUSP00000030102,10090.ENSMUSP00000133279,10090.ENSMUSP00000134205	Smarcb1,Ctcf,L3mbtl2,Iws1,Kdm4c,Tet1,Jarid2
GO Process	GO:0072384	Organelle transport along microtubule	7	75	0.78	0.0262	10090.ENSMUSP00000018880,10090.ENSMUSP00000020999,10090.ENSMUSP00000021091,10090.ENSMUSP00000021530,10090.ENSMUSP00000030922,10090.ENSMUSP00000077094,10090.ENSMUSP00000133851	Ndel1,Kif3c,Pafah1b1,Hif1a,Prkcz,Madd,Arhgap21
GO Process	GO:0010638	Positive regulation of organelle organization	22	606	0.37	0.0266	10090.ENSMUSP00000000925,10090.ENSMUSP00000002487,10090.ENSMUSP00000002765,10090.ENSMUSP00000018795,10090.ENSMUSP00000021530,10090.ENSMUSP00000022450,10090.ENSMUSP00000023029,10090.ENSMUSP00000032629,10090.ENSMUSP00000033088,10090.ENSMUSP00000046991,10090.ENSMUSP00000059385,10090.ENSMUSP00000061278,10090.ENSMUSP00000061597,10090.ENSMUSP00000075167,10090.ENSMUSP00000081233,10090.ENSMUSP00000099549…	Smarcb1,Braf,Prkd1,Tada2a,Hif1a,Fam208a,L3mbtl2,Cyfip1,Rnf40,Wipf2,Nipbl,Ppm1e,Lmod1,Abl1,Eif4g3,Crocc,Fmn1,Cdc42ep4,Ckap5,Ankrd32,Tet1,Jarid2
GO Process	GO:0031400	Negative regulation of protein modification process	22	608	0.37	0.0275	10090.ENSMUSP00000000925,10090.ENSMUSP00000004327,10090.ENSMUSP00000009138,10090.ENSMUSP00000017692,10090.ENSMUSP00000020227,10090.ENSMUSP00000021091,10090.ENSMUSP00000021963,10090.ENSMUSP00000022057,10090.ENSMUSP00000023029,10090.ENSMUSP00000026671,10090.ENSMUSP00000030102,10090.ENSMUSP00000030922,10090.ENSMUSP00000032322,10090.ENSMUSP00000047678,10090.ENSMUSP00000061278,10090.ENSMUSP00000075167…	Smarcb1,G6pdx,Stk38,Suz12,Cry1,Pafah1b1,Caml,Tppp,L3mbtl2,Rptor,Kdm4c,Prkcz,Lrp6,Eif4g1,Ppm1e,Abl1,Drd2,Elfn2,Dmtn,Heg1,Tbc1d24,Jarid2
GO Process	GO:0006725	Cellular aromatic compound metabolic process	59	2412	0.2	0.0276	10090.ENSMUSP00000000925,10090.ENSMUSP00000003906,10090.ENSMUSP00000004327,10090.ENSMUSP00000004470,10090.ENSMUSP00000005841,10090.ENSMUSP00000009877,10090.ENSMUSP00000010899,10090.ENSMUSP00000021060,10090.ENSMUSP00000021530,10090.ENSMUSP00000023036,10090.ENSMUSP00000023460,10090.ENSMUSP00000023867,10090.ENSMUSP00000025243,10090.ENSMUSP00000025740,10090.ENSMUSP00000025930,10090.ENSMUSP00000026125…	Smarcb1,Farsa,G6pdx,Utp20,Ctcf,Tfcp2,Cars,Polg2,Hif1a,Rbx1,Ncbp2,Rfc2,Iws1,Rad9a,Smc3,Alyref,Sbds,Exosc8,Ahcyl1,Smu1,Ctps2,Star,Nudt21,Narg2,Xrn1,Exd2,Csdc2,Vars2,Rbm25,Mettl5,Utp14b,Gstz1,Luc7l2,Nipbl,Aff1,Far1,Celf1,Ints1,Abl1,Drd2,Prpf4b,Impdh1,Cherp,Ncoa1,Clasrp,Srpk2,Srrm2,Cant1,Trrap,Asxl1,Trp53bp1,Alkbh3,Son,Trp53rk,Ankrd32,Sap18,Alkbh1,Pcid2,Tet1
GO Process	GO:0030182	Neuron differentiation	32	1056	0.29	0.0276	10090.ENSMUSP00000003152,10090.ENSMUSP00000006991,10090.ENSMUSP00000017920,10090.ENSMUSP00000018880,10090.ENSMUSP00000021091,10090.ENSMUSP00000021530,10090.ENSMUSP00000030922,10090.ENSMUSP00000032322,10090.ENSMUSP00000032629,10090.ENSMUSP00000035055,10090.ENSMUSP00000045281,10090.ENSMUSP00000056715,10090.ENSMUSP00000075167,10090.ENSMUSP00000075170,10090.ENSMUSP00000078245,10090.ENSMUSP00000082793…	Stk11,Hcn1,Crk,Ndel1,Pafah1b1,Hif1a,Prkcz,Lrp6,Cyfip1,Map4,Pbx3,Atxn2,Abl1,Drd2,Numbl,Nptn,Trio,Stxbp1,Cntnap1,Fmn1,Pcdh15,Rpgrip1,Gpm6b,Anks1,Plxna4,Megf8,Alkbh1,Tbc1d24,Vldlr,Cep290,Vsx2,Tet1
GO Process	GO:0060992	Response to fungicide	3	6	1.51	0.0276	10090.ENSMUSP00000021530,10090.ENSMUSP00000033979,10090.ENSMUSP00000038138	Hif1a,Star,Kdm5b
GO Process	GO:2000026	Regulation of multicellular organismal development	54	2150	0.21	0.0276	10090.ENSMUSP00000002487,10090.ENSMUSP00000002765,10090.ENSMUSP00000003152,10090.ENSMUSP00000004327,10090.ENSMUSP00000015449,10090.ENSMUSP00000015855,10090.ENSMUSP00000017920,10090.ENSMUSP00000018880,10090.ENSMUSP00000020107,10090.ENSMUSP00000020999,10090.ENSMUSP00000021091,10090.ENSMUSP00000021530,10090.ENSMUSP00000022057,10090.ENSMUSP00000022865,10090.ENSMUSP00000023769,10090.ENSMUSP00000025379…	Braf,Prkd1,Stk11,G6pdx,Sash1,Prune,Crk,Ndel1,Atp2b1,Kif3c,Pafah1b1,Hif1a,Tppp,Mtdh,Atf1,Dpysl3,Itgb8,Kdm4c,Prkcz,Flt1,Lrp6,Cyfip1,Star,Nudt21,Kdm5b,Cbfa2t2,Eif4g1,Itsn2,Nipbl,Ntm,Abl1,Drd2,Numbl,Krit1,Ltbp3,Nptn,Ncoa1,Magi2,Smurf2,Tjp2,Trp53bp1,Gpm6b,Cnot4,Plxna4,Megf8,Lhfpl4,Tbc1d24,Vldlr,Vsx2,Nedd4l,Pcid2,Jarid2,Atxn1,Clasp1
GO Process	GO:0010467	Gene expression	46	1743	0.23	0.0279	10090.ENSMUSP00000000365,10090.ENSMUSP00000000925,10090.ENSMUSP00000003906,10090.ENSMUSP00000004206,10090.ENSMUSP00000004327,10090.ENSMUSP00000004470,10090.ENSMUSP00000009877,10090.ENSMUSP00000010899,10090.ENSMUSP00000021530,10090.ENSMUSP00000023460,10090.ENSMUSP00000025243,10090.ENSMUSP00000026125,10090.ENSMUSP00000026387,10090.ENSMUSP00000029316,10090.ENSMUSP00000029490,10090.ENSMUSP00000030117…	Mcts1,Smarcb1,Farsa,Eif3g,G6pdx,Utp20,Tfcp2,Cars,Hif1a,Ncbp2,Iws1,Alyref,Sbds,Exosc8,Ahcyl1,Smu1,Nudt21,Narg2,Xrn1,Csdc2,Eif4g1,Vars2,Rbm25,Mettl5,Utp14b,Luc7l2,Aff1,C2cd3,Celf1,Ints1,Prpf4b,Cherp,Ltbp3,Eif4g3,Ncoa1,Clasrp,Srpk2,Srrm2,Fmn1,Asxl1,Son,Trp53rk,Heg1,Sap18,Alkbh1,Pcid2
GO Process	GO:0022604	Regulation of cell morphogenesis	20	528	0.39	0.0279	10090.ENSMUSP00000002487,10090.ENSMUSP00000003152,10090.ENSMUSP00000017920,10090.ENSMUSP00000018880,10090.ENSMUSP00000021091,10090.ENSMUSP00000023631,10090.ENSMUSP00000032629,10090.ENSMUSP00000033923,10090.ENSMUSP00000038915,10090.ENSMUSP00000046991,10090.ENSMUSP00000052758,10090.ENSMUSP00000075167,10090.ENSMUSP00000078245,10090.ENSMUSP00000096880,10090.ENSMUSP00000102227,10090.ENSMUSP00000106612…	Braf,Stk11,Crk,Ndel1,Pafah1b1,Brwd1,Cyfip1,Dlc1,Rhou,Wipf2,Itsn2,Abl1,Numbl,Pdzd8,Cdc42ep4,Dmtn,Plxna4,Megf8,Tbc1d24,Nedd4l
GO Process	GO:0030307	Positive regulation of cell growth	11	192	0.57	0.0279	10090.ENSMUSP00000017920,10090.ENSMUSP00000018880,10090.ENSMUSP00000021091,10090.ENSMUSP00000026671,10090.ENSMUSP00000029203,10090.ENSMUSP00000032629,10090.ENSMUSP00000047678,10090.ENSMUSP00000052758,10090.ENSMUSP00000122192,10090.ENSMUSP00000124509,10090.ENSMUSP00000132838	Crk,Ndel1,Pafah1b1,Rptor,Zfp639,Cyfip1,Eif4g1,Itsn2,Megf8,H3f3a,Nedd4l
GO Process	GO:0031175	Neuron projection development	24	697	0.35	0.0279	10090.ENSMUSP00000003152,10090.ENSMUSP00000017920,10090.ENSMUSP00000018880,10090.ENSMUSP00000021091,10090.ENSMUSP00000030922,10090.ENSMUSP00000032629,10090.ENSMUSP00000035055,10090.ENSMUSP00000056715,10090.ENSMUSP00000075167,10090.ENSMUSP00000075170,10090.ENSMUSP00000078245,10090.ENSMUSP00000082793,10090.ENSMUSP00000087714,10090.ENSMUSP00000089051,10090.ENSMUSP00000099398,10090.ENSMUSP00000099606…	Stk11,Crk,Ndel1,Pafah1b1,Prkcz,Cyfip1,Map4,Atxn2,Abl1,Drd2,Numbl,Nptn,Trio,Stxbp1,Cntnap1,Fmn1,Pcdh15,Gpm6b,Plxna4,Megf8,Alkbh1,Tbc1d24,Vldlr,Tet1
GO Process	GO:0032989	Cellular component morphogenesis	22	611	0.37	0.0279	10090.ENSMUSP00000003152,10090.ENSMUSP00000018880,10090.ENSMUSP00000021060,10090.ENSMUSP00000021091,10090.ENSMUSP00000022057,10090.ENSMUSP00000030922,10090.ENSMUSP00000032629,10090.ENSMUSP00000056715,10090.ENSMUSP00000061597,10090.ENSMUSP00000075167,10090.ENSMUSP00000075170,10090.ENSMUSP00000078245,10090.ENSMUSP00000082793,10090.ENSMUSP00000087714,10090.ENSMUSP00000089051,10090.ENSMUSP00000099398…	Stk11,Ndel1,Polg2,Pafah1b1,Tppp,Prkcz,Cyfip1,Atxn2,Lmod1,Abl1,Drd2,Numbl,Nptn,Trio,Stxbp1,Cntnap1,Fmn1,Ckap5,Plxna4,Vldlr,Myo9b,Tet1
GO Process	GO:0051172	Negative regulation of nitrogen compound metabolic process	57	2310	0.21	0.0279	10090.ENSMUSP00000000925,10090.ENSMUSP00000001148,10090.ENSMUSP00000004327,10090.ENSMUSP00000005841,10090.ENSMUSP00000009138,10090.ENSMUSP00000017692,10090.ENSMUSP00000020227,10090.ENSMUSP00000020268,10090.ENSMUSP00000021091,10090.ENSMUSP00000021530,10090.ENSMUSP00000021963,10090.ENSMUSP00000022057,10090.ENSMUSP00000022865,10090.ENSMUSP00000023029,10090.ENSMUSP00000026671,10090.ENSMUSP00000029203…	Smarcb1,Pcbp3,G6pdx,Ctcf,Stk38,Suz12,Cry1,Ccar1,Pafah1b1,Hif1a,Caml,Tppp,Mtdh,L3mbtl2,Rptor,Zfp639,Kdm4c,Prkcz,Lrp6,Rnf40,Gabarapl2,Xrn1,Paip2,Kdm5b,Cbfa2t2,Eif4g1,Znfx1,Wwc2,Tle4,Nipbl,Ppm1e,Cggbp1,Ints1,Ptpn3,Abl1,Drd2,Dapk1,Elfn2,Otud7b,Tnrc6a,Tnrc6c,Map3k10,Trp53bp1,Dmtn,Zbtb20,Anks1,Xiap,Fnip2,Heg1,Sap18,H3f3a,Tbc1d24,Vsx2,Pcid2,Jarid2,Dpf3,Atxn1
GO Process	GO:0031058	Positive regulation of histone modification	8	104	0.7	0.0292	10090.ENSMUSP00000000925,10090.ENSMUSP00000002765,10090.ENSMUSP00000018795,10090.ENSMUSP00000023029,10090.ENSMUSP00000033088,10090.ENSMUSP00000059385,10090.ENSMUSP00000133279,10090.ENSMUSP00000134205	Smarcb1,Prkd1,Tada2a,L3mbtl2,Rnf40,Nipbl,Tet1,Jarid2
GO Process	GO:0010604	Positive regulation of macromolecule metabolic process	78	3467	0.17	0.0304	10090.ENSMUSP00000000925,10090.ENSMUSP00000001155,10090.ENSMUSP00000002305,10090.ENSMUSP00000002487,10090.ENSMUSP00000002765,10090.ENSMUSP00000003152,10090.ENSMUSP00000005841,10090.ENSMUSP00000009877,10090.ENSMUSP00000015449,10090.ENSMUSP00000015501,10090.ENSMUSP00000018795,10090.ENSMUSP00000020227,10090.ENSMUSP00000020268,10090.ENSMUSP00000021060,10090.ENSMUSP00000021530,10090.ENSMUSP00000022450…	Smarcb1,Araf,Kdm7a,Braf,Prkd1,Stk11,Ctcf,Tfcp2,Sash1,Clpx,Tada2a,Cry1,Ccar1,Polg2,Hif1a,Fam208a,Mtdh,L3mbtl2,Rbx1,Ncbp2,Atf1,Rfc2,Itgb8,Rptor,Ppp1r7,Zfp639,Kdm4c,Prkcz,Flt1,Lrp6,Rnf40,Dlc1,Star,Nudt21,Narg2,Kdm5b,Zyg11b,Pbx3,Eif4g1,Pkd1,Nipbl,Aff1,Crlf3,Abl1,Drd2,Dapk1,Madd,Adam9,Eif4g3,Nptn,Ncoa1,Srpk2,Magi2,Smurf2,Tnrc6a,Trrap,Arnt,Tnrc6c,Map3k10,Asxl1,Trp53bp1,Zbtb20,Xiap,Fnip2,Ankrd32,Heg1,Ga…
GO Process	GO:0043412	Macromolecule modification	64	2700	0.19	0.0308	10090.ENSMUSP00000001155,10090.ENSMUSP00000002172,10090.ENSMUSP00000002305,10090.ENSMUSP00000002487,10090.ENSMUSP00000002765,10090.ENSMUSP00000003152,10090.ENSMUSP00000005841,10090.ENSMUSP00000009138,10090.ENSMUSP00000012262,10090.ENSMUSP00000015449,10090.ENSMUSP00000017692,10090.ENSMUSP00000018795,10090.ENSMUSP00000020227,10090.ENSMUSP00000023036,10090.ENSMUSP00000025377,10090.ENSMUSP00000030102…	Araf,Acp2,Kdm7a,Braf,Prkd1,Stk11,Ctcf,Stk38,Dhdds,Sash1,Suz12,Tada2a,Cry1,Rbx1,Ppp2r2b,Kdm4c,Prkcz,Flt1,Rnf40,Kdm5b,Hdac11,March1,Ick,Ep400,Pkd1,Mettl5,Ppm1e,Usp29,Usp46,Ptpn3,Abl1,Dapk1,Prpf4b,Ppp3cc,Ppm1b,Mark3,Ppp2r5c,Ncoa1,Srpk2,Zdhhc20,Trio,Otud7b,Smurf2,Znrf1,Trrap,Pomgnt1,Map3k10,Asxl1,Alkbh3,Pcnp,Cnot4,Xiap,Clk2,Fnip2,Trp53rk,Dcaf10,Nlk,Alkbh1,Smek1,Nedd4l,Tet1,Jarid2,Phlpp2,Dpf3
GO Process	GO:0051049	Regulation of transport	48	1862	0.22	0.0323	10090.ENSMUSP00000002487,10090.ENSMUSP00000002765,10090.ENSMUSP00000004327,10090.ENSMUSP00000006991,10090.ENSMUSP00000018880,10090.ENSMUSP00000020107,10090.ENSMUSP00000020227,10090.ENSMUSP00000020643,10090.ENSMUSP00000021530,10090.ENSMUSP00000022567,10090.ENSMUSP00000022765,10090.ENSMUSP00000023460,10090.ENSMUSP00000025243,10090.ENSMUSP00000026671,10090.ENSMUSP00000029490,10090.ENSMUSP00000030922…	Braf,Prkd1,G6pdx,Hcn1,Ndel1,Atp2b1,Cry1,Rufy1,Hif1a,Cacna2d3,Rab2b,Ncbp2,Iws1,Rptor,Ahcyl1,Prkcz,Cyfip1,Tub,Kdm5b,Tpcn1,Kcnab1,Atxn2,Kcnb1,Usp46,Ptpn3,Abl1,Drd2,Dapk1,Madd,Ppp3cc,Adam9,Magi2,Dnm1,Stxbp1,Rasgrf2,Stam,Snx27,Dmtn,Cacna1s,Gpm6b,Rab11fip3,Stxbp2,Dnajc1,Nrxn3,Cep290,Nedd4l,Arhgap21,Clasp1
GO Process	GO:0051239	Regulation of multicellular organismal process	73	3205	0.17	0.0341	10090.ENSMUSP00000002487,10090.ENSMUSP00000002765,10090.ENSMUSP00000003152,10090.ENSMUSP00000004327,10090.ENSMUSP00000015449,10090.ENSMUSP00000015855,10090.ENSMUSP00000017692,10090.ENSMUSP00000017920,10090.ENSMUSP00000018880,10090.ENSMUSP00000020107,10090.ENSMUSP00000020227,10090.ENSMUSP00000020999,10090.ENSMUSP00000021091,10090.ENSMUSP00000021530,10090.ENSMUSP00000022057,10090.ENSMUSP00000022865…	Braf,Prkd1,Stk11,G6pdx,Sash1,Prune,Suz12,Crk,Ndel1,Atp2b1,Cry1,Kif3c,Pafah1b1,Hif1a,Tppp,Mtdh,Atf1,Dpysl3,Itgb8,Kdm4c,Prkcz,Flt1,Lrp6,Cyfip1,Star,Nudt21,Bbs2,Lnpep,Kdm5b,Coro2b,Cbfa2t2,Pbx3,Chsy1,Eif4g1,Itsn2,Wwc2,Atxn2,Nipbl,Celf1,Ntm,Abl1,Drd2,Madd,Numbl,Krit1,Ppm1b,Ltbp3,Adam9,Nptn,Ncoa1,Magi2,Otud7b,Smurf2,Tjp2,Arnt,Trp53bp1,Dmtn,Gpm6b,Zbtb20,Cnot4,Plxna4,Rab11fip3,Heg1,Megf8,Lhfpl4,Tbc1d24,V…
GO Process	GO:0007420	Brain development	25	759	0.33	0.0367	10090.ENSMUSP00000002305,10090.ENSMUSP00000017920,10090.ENSMUSP00000018880,10090.ENSMUSP00000020107,10090.ENSMUSP00000021091,10090.ENSMUSP00000021530,10090.ENSMUSP00000032322,10090.ENSMUSP00000033923,10090.ENSMUSP00000033979,10090.ENSMUSP00000034206,10090.ENSMUSP00000045281,10090.ENSMUSP00000047480,10090.ENSMUSP00000056715,10090.ENSMUSP00000059385,10090.ENSMUSP00000062637,10090.ENSMUSP00000075167…	Kdm7a,Crk,Ndel1,Atp2b1,Pafah1b1,Hif1a,Lrp6,Dlc1,Star,Bbs2,Pbx3,Kcnab1,Atxn2,Nipbl,C2cd3,Abl1,Drd2,Ppp3cc,Numbl,Ncoa1,Plxna4,Sepp1,H3f3a,Cep290,Atxn1
GO Process	GO:0032956	Regulation of actin cytoskeleton organization	15	344	0.45	0.0369	10090.ENSMUSP00000002487,10090.ENSMUSP00000017920,10090.ENSMUSP00000032629,10090.ENSMUSP00000033923,10090.ENSMUSP00000038915,10090.ENSMUSP00000041826,10090.ENSMUSP00000046991,10090.ENSMUSP00000061278,10090.ENSMUSP00000061597,10090.ENSMUSP00000075167,10090.ENSMUSP00000099606,10090.ENSMUSP00000102227,10090.ENSMUSP00000106612,10090.ENSMUSP00000107848,10090.ENSMUSP00000140019	Braf,Crk,Cyfip1,Dlc1,Rhou,Coro2b,Wipf2,Ppm1e,Lmod1,Abl1,Fmn1,Cdc42ep4,Dmtn,Gpm6b,Clasp1
GO Process	GO:0046483	Heterocycle metabolic process	57	2347	0.2	0.0369	10090.ENSMUSP00000000925,10090.ENSMUSP00000003906,10090.ENSMUSP00000004327,10090.ENSMUSP00000004470,10090.ENSMUSP00000005841,10090.ENSMUSP00000009877,10090.ENSMUSP00000010899,10090.ENSMUSP00000021060,10090.ENSMUSP00000021530,10090.ENSMUSP00000023036,10090.ENSMUSP00000023460,10090.ENSMUSP00000023867,10090.ENSMUSP00000025243,10090.ENSMUSP00000025740,10090.ENSMUSP00000025930,10090.ENSMUSP00000026125…	Smarcb1,Farsa,G6pdx,Utp20,Ctcf,Tfcp2,Cars,Polg2,Hif1a,Rbx1,Ncbp2,Rfc2,Iws1,Rad9a,Smc3,Alyref,Sbds,Exosc8,Ahcyl1,Smu1,Ctps2,Star,Nudt21,Narg2,Xrn1,Exd2,Csdc2,Vars2,Rbm25,Mettl5,Utp14b,Luc7l2,Nipbl,Aff1,Far1,Celf1,Ints1,Abl1,Prpf4b,Impdh1,Cherp,Ncoa1,Clasrp,Srpk2,Srrm2,Cant1,Trrap,Asxl1,Trp53bp1,Alkbh3,Son,Trp53rk,Ankrd32,Sap18,Alkbh1,Pcid2,Tet1
GO Process	GO:1901360	Organic cyclic compound metabolic process	62	2614	0.19	0.0369	10090.ENSMUSP00000000925,10090.ENSMUSP00000003906,10090.ENSMUSP00000004327,10090.ENSMUSP00000004470,10090.ENSMUSP00000005841,10090.ENSMUSP00000009877,10090.ENSMUSP00000010899,10090.ENSMUSP00000021060,10090.ENSMUSP00000021530,10090.ENSMUSP00000023036,10090.ENSMUSP00000023460,10090.ENSMUSP00000023867,10090.ENSMUSP00000025243,10090.ENSMUSP00000025740,10090.ENSMUSP00000025930,10090.ENSMUSP00000026125…	Smarcb1,Farsa,G6pdx,Utp20,Ctcf,Tfcp2,Cars,Polg2,Hif1a,Rbx1,Ncbp2,Rfc2,Iws1,Rad9a,Smc3,Alyref,Sbds,Exosc8,Ahcyl1,Smu1,Ctps2,Star,Msmo1,Nudt21,Narg2,Xrn1,Exd2,Csdc2,Vars2,Rbm25,Mettl5,Utp14b,Gstz1,Luc7l2,Nipbl,Aff1,Far1,Celf1,Ints1,Abl1,Drd2,Prpf4b,Impdh1,Cherp,Ncoa1,Clasrp,Srpk2,Srrm2,Cant1,Trrap,Asxl1,Trp53bp1,Alkbh3,Son,Trp53rk,Ankrd32,Sap18,Alkbh1,Vldlr,Hdlbp,Pcid2,Tet1
GO Process	GO:0051640	Organelle localization	18	465	0.4	0.0394	10090.ENSMUSP00000003152,10090.ENSMUSP00000018880,10090.ENSMUSP00000020999,10090.ENSMUSP00000021091,10090.ENSMUSP00000021530,10090.ENSMUSP00000030922,10090.ENSMUSP00000032196,10090.ENSMUSP00000035055,10090.ENSMUSP00000057981,10090.ENSMUSP00000060199,10090.ENSMUSP00000077094,10090.ENSMUSP00000088618,10090.ENSMUSP00000089051,10090.ENSMUSP00000096880,10090.ENSMUSP00000099549,10090.ENSMUSP00000125405…	Stk11,Ndel1,Kif3c,Pafah1b1,Hif1a,Prkcz,Arl8b,Map4,Kcnb1,Kiaa1109,Madd,Dnm1,Stxbp1,Pdzd8,Crocc,Stxbp2,Arhgap21,Clasp1
GO Process	GO:0051173	Positive regulation of nitrogen compound metabolic process	71	3119	0.17	0.0408	10090.ENSMUSP00000000925,10090.ENSMUSP00000001155,10090.ENSMUSP00000002305,10090.ENSMUSP00000002487,10090.ENSMUSP00000002765,10090.ENSMUSP00000003152,10090.ENSMUSP00000005841,10090.ENSMUSP00000009877,10090.ENSMUSP00000015449,10090.ENSMUSP00000015501,10090.ENSMUSP00000018795,10090.ENSMUSP00000020227,10090.ENSMUSP00000020268,10090.ENSMUSP00000021060,10090.ENSMUSP00000021530,10090.ENSMUSP00000022865…	Smarcb1,Araf,Kdm7a,Braf,Prkd1,Stk11,Ctcf,Tfcp2,Sash1,Clpx,Tada2a,Cry1,Ccar1,Polg2,Hif1a,Mtdh,L3mbtl2,Rbx1,Ncbp2,Atf1,Rfc2,Rptor,Ppp1r7,Zfp639,Prkcz,Flt1,Lrp6,Rnf40,Dlc1,Nudt21,Narg2,Zyg11b,Pbx3,Eif4g1,Pkd1,Nipbl,Aff1,Crlf3,Abl1,Drd2,Dapk1,Madd,Adam9,Eif4g3,Nptn,Ncoa1,Magi2,Smurf2,Tnrc6a,Trrap,Arnt,Tnrc6c,Map3k10,Asxl1,Trp53bp1,Zbtb20,Xiap,Fnip2,Ankrd32,Gabpb2,Vldlr,Cep290,Vsx2,Nedd4l,Pcid2,Tet1,J…
GO Process	GO:0072657	Protein localization to membrane	17	427	0.41	0.0411	10090.ENSMUSP00000002487,10090.ENSMUSP00000015146,10090.ENSMUSP00000030922,10090.ENSMUSP00000032322,10090.ENSMUSP00000033341,10090.ENSMUSP00000034206,10090.ENSMUSP00000034361,10090.ENSMUSP00000051068,10090.ENSMUSP00000057981,10090.ENSMUSP00000085872,10090.ENSMUSP00000086900,10090.ENSMUSP00000089051,10090.ENSMUSP00000101127,10090.ENSMUSP00000102904,10090.ENSMUSP00000106336,10090.ENSMUSP00000111963…	Braf,Efr3a,Prkcz,Lrp6,Tub,Bbs2,D230025D16Rik,Pdzd11,Kcnb1,Magi2,Zdhhc20,Stxbp1,Grik2,Snx27,Srp54b,Map7,Lhfpl4
GO Process	GO:0048638	Regulation of developmental growth	16	388	0.43	0.0414	10090.ENSMUSP00000004327,10090.ENSMUSP00000018880,10090.ENSMUSP00000021091,10090.ENSMUSP00000032629,10090.ENSMUSP00000034206,10090.ENSMUSP00000052758,10090.ENSMUSP00000056121,10090.ENSMUSP00000056715,10090.ENSMUSP00000059385,10090.ENSMUSP00000070438,10090.ENSMUSP00000075167,10090.ENSMUSP00000075170,10090.ENSMUSP00000110748,10090.ENSMUSP00000122192,10090.ENSMUSP00000132838,10090.ENSMUSP00000134205	G6pdx,Ndel1,Pafah1b1,Cyfip1,Bbs2,Itsn2,Wwc2,Atxn2,Nipbl,Celf1,Abl1,Drd2,Plxna4,Megf8,Nedd4l,Jarid2
GO Process	GO:0001558	Regulation of cell growth	17	429	0.41	0.0417	10090.ENSMUSP00000003152,10090.ENSMUSP00000004327,10090.ENSMUSP00000017920,10090.ENSMUSP00000018880,10090.ENSMUSP00000021091,10090.ENSMUSP00000026671,10090.ENSMUSP00000029203,10090.ENSMUSP00000032629,10090.ENSMUSP00000047678,10090.ENSMUSP00000052758,10090.ENSMUSP00000060028,10090.ENSMUSP00000060199,10090.ENSMUSP00000075167,10090.ENSMUSP00000110748,10090.ENSMUSP00000122192,10090.ENSMUSP00000124509…	Stk11,G6pdx,Crk,Ndel1,Pafah1b1,Rptor,Zfp639,Cyfip1,Eif4g1,Itsn2,Crlf3,Kiaa1109,Abl1,Plxna4,Megf8,H3f3a,Nedd4l
GO Process	GO:0006464	Cellular protein modification process	60	2524	0.19	0.0417	10090.ENSMUSP00000001155,10090.ENSMUSP00000002172,10090.ENSMUSP00000002305,10090.ENSMUSP00000002487,10090.ENSMUSP00000002765,10090.ENSMUSP00000003152,10090.ENSMUSP00000009138,10090.ENSMUSP00000012262,10090.ENSMUSP00000015449,10090.ENSMUSP00000017692,10090.ENSMUSP00000018795,10090.ENSMUSP00000020227,10090.ENSMUSP00000023036,10090.ENSMUSP00000025377,10090.ENSMUSP00000030102,10090.ENSMUSP00000030922…	Araf,Acp2,Kdm7a,Braf,Prkd1,Stk11,Stk38,Dhdds,Sash1,Suz12,Tada2a,Cry1,Rbx1,Ppp2r2b,Kdm4c,Prkcz,Flt1,Rnf40,Kdm5b,Hdac11,March1,Ick,Ep400,Pkd1,Ppm1e,Usp29,Usp46,Ptpn3,Abl1,Dapk1,Prpf4b,Ppp3cc,Ppm1b,Mark3,Ppp2r5c,Ncoa1,Srpk2,Zdhhc20,Trio,Otud7b,Smurf2,Znrf1,Trrap,Pomgnt1,Map3k10,Asxl1,Pcnp,Cnot4,Xiap,Clk2,Fnip2,Trp53rk,Dcaf10,Nlk,Smek1,Nedd4l,Tet1,Jarid2,Phlpp2,Dpf3
GO Process	GO:0051893	Regulation of focal adhesion assembly	6	60	0.81	0.0417	10090.ENSMUSP00000033923,10090.ENSMUSP00000075167,10090.ENSMUSP00000099606,10090.ENSMUSP00000106612,10090.ENSMUSP00000107848,10090.ENSMUSP00000140019	Dlc1,Abl1,Fmn1,Dmtn,Gpm6b,Clasp1
GO Process	GO:0060322	Head development	26	814	0.32	0.0417	10090.ENSMUSP00000002305,10090.ENSMUSP00000002487,10090.ENSMUSP00000017920,10090.ENSMUSP00000018880,10090.ENSMUSP00000020107,10090.ENSMUSP00000021091,10090.ENSMUSP00000021530,10090.ENSMUSP00000032322,10090.ENSMUSP00000033923,10090.ENSMUSP00000033979,10090.ENSMUSP00000034206,10090.ENSMUSP00000045281,10090.ENSMUSP00000047480,10090.ENSMUSP00000056715,10090.ENSMUSP00000059385,10090.ENSMUSP00000062637…	Kdm7a,Braf,Crk,Ndel1,Atp2b1,Pafah1b1,Hif1a,Lrp6,Dlc1,Star,Bbs2,Pbx3,Kcnab1,Atxn2,Nipbl,C2cd3,Abl1,Drd2,Ppp3cc,Numbl,Ncoa1,Plxna4,Sepp1,H3f3a,Cep290,Atxn1
GO Process	GO:0035511	Oxidative DNA demethylation	3	8	1.39	0.0423	10090.ENSMUSP00000106871,10090.ENSMUSP00000124565,10090.ENSMUSP00000133279	Alkbh3,Alkbh1,Tet1
GO Process	GO:0031329	Regulation of cellular catabolic process	24	729	0.33	0.0432	10090.ENSMUSP00000001155,10090.ENSMUSP00000002765,10090.ENSMUSP00000003152,10090.ENSMUSP00000021530,10090.ENSMUSP00000021963,10090.ENSMUSP00000022865,10090.ENSMUSP00000023036,10090.ENSMUSP00000026671,10090.ENSMUSP00000033088,10090.ENSMUSP00000034428,10090.ENSMUSP00000042188,10090.ENSMUSP00000043844,10090.ENSMUSP00000044441,10090.ENSMUSP00000044838,10090.ENSMUSP00000047678,10090.ENSMUSP00000049296…	Araf,Prkd1,Stk11,Hif1a,Caml,Mtdh,Rbx1,Rptor,Rnf40,Gabarapl2,Tpcn1,Zyg11b,Csdc2,Atp6v0a1,Eif4g1,Pkd1,Ptpn3,Dapk1,Adam9,Tnrc6a,Tnrc6c,Zbtb20,Anks1,Pcid2
GO Process	GO:0016311	Dephosphorylation	13	281	0.48	0.0472	10090.ENSMUSP00000002172,10090.ENSMUSP00000003152,10090.ENSMUSP00000015855,10090.ENSMUSP00000025377,10090.ENSMUSP00000030551,10090.ENSMUSP00000061278,10090.ENSMUSP00000075063,10090.ENSMUSP00000077532,10090.ENSMUSP00000079107,10090.ENSMUSP00000082013,10090.ENSMUSP00000082053,10090.ENSMUSP00000129654,10090.ENSMUSP00000136166	Acp2,Stk11,Prune,Ppp2r2b,Alpl,Ppm1e,Ptpn3,Ppp3cc,Ppm1b,Impad1,Ppp2r5c,Smek1,Phlpp2
GO Function	GO:0005488	Binding	251	11199	0.16	1e-14	10090.ENSMUSP00000000365,10090.ENSMUSP00000000925,10090.ENSMUSP00000001148,10090.ENSMUSP00000001155,10090.ENSMUSP00000001480,10090.ENSMUSP00000002172,10090.ENSMUSP00000002305,10090.ENSMUSP00000002487,10090.ENSMUSP00000002765,10090.ENSMUSP00000003152,10090.ENSMUSP00000003438,10090.ENSMUSP00000003501,10090.ENSMUSP00000003906,10090.ENSMUSP00000004206,10090.ENSMUSP00000004327,10090.ENSMUSP00000005841…	Mcts1,Smarcb1,Pcbp3,Araf,Npepps,Acp2,Kdm7a,Braf,Prkd1,Stk11,Mob3a,Elavl3,Farsa,Eif3g,G6pdx,Ctcf,Hcn1,Stk38,Xpo6,Tfcp2,Cars,Abca4,Efr3a,Sash1,Clpx,Prune,Suz12,Crk,Tada2a,Ndel1,Atp2b1,Cry1,Ccar1,Rufy1,Kif3c,Polg2,Pafah1b1,Hif1a,Caml,Cetn3,Tppp,Fam208a,Cacna2d3,Rab2b,Mtdh,L3mbtl2,Rbx1,Ncbp2,Atf1,Csad,Rfc2,Dnajc18,Ppp2r2b,Dpysl3,Rad9a,Smc3,Alyref,Itgb8,Sbds,Rptor,Zfp639,Exosc8,Ahcyl1,Kdm4c,Alpl,Prkcz…
GO Function	GO:0005515	Protein binding	174	6764	0.22	5.68e-12	10090.ENSMUSP00000000925,10090.ENSMUSP00000002172,10090.ENSMUSP00000002305,10090.ENSMUSP00000002487,10090.ENSMUSP00000002765,10090.ENSMUSP00000003152,10090.ENSMUSP00000004327,10090.ENSMUSP00000006991,10090.ENSMUSP00000009138,10090.ENSMUSP00000009344,10090.ENSMUSP00000009877,10090.ENSMUSP00000010899,10090.ENSMUSP00000015146,10090.ENSMUSP00000015449,10090.ENSMUSP00000015501,10090.ENSMUSP00000015855…	Smarcb1,Acp2,Kdm7a,Braf,Prkd1,Stk11,G6pdx,Hcn1,Stk38,Xpo6,Tfcp2,Cars,Efr3a,Sash1,Clpx,Prune,Suz12,Crk,Ndel1,Atp2b1,Cry1,Rufy1,Kif3c,Polg2,Pafah1b1,Hif1a,Caml,Cetn3,Tppp,Mtdh,L3mbtl2,Rbx1,Atf1,Rfc2,Dnajc18,Dpysl3,Rad9a,Smc3,Itgb8,Sbds,Rptor,Zfp639,Exosc8,Ahcyl1,Kdm4c,Prkcz,Rasgef1b,Flt1,Arl8b,Lrp6,Cyfip1,Rnf40,Tub,Ctps2,Dlc1,Heatr3,Nudt21,Bbs2,D230025D16Rik,Gabarapl2,Map4,Srprb,Dync1li1,Pygb,Sntb2…
GO Function	GO:0097159	Organic cyclic compound binding	119	4858	0.2	3.77e-05	10090.ENSMUSP00000000365,10090.ENSMUSP00000000925,10090.ENSMUSP00000001148,10090.ENSMUSP00000001155,10090.ENSMUSP00000002487,10090.ENSMUSP00000002765,10090.ENSMUSP00000003152,10090.ENSMUSP00000003501,10090.ENSMUSP00000003906,10090.ENSMUSP00000004206,10090.ENSMUSP00000004327,10090.ENSMUSP00000005841,10090.ENSMUSP00000006991,10090.ENSMUSP00000009138,10090.ENSMUSP00000009877,10090.ENSMUSP00000010899…	Mcts1,Smarcb1,Pcbp3,Araf,Braf,Prkd1,Stk11,Elavl3,Farsa,Eif3g,G6pdx,Ctcf,Hcn1,Stk38,Tfcp2,Cars,Abca4,Clpx,Suz12,Tada2a,Atp2b1,Cry1,Ccar1,Kif3c,Polg2,Hif1a,Rab2b,Mtdh,Ncbp2,Atf1,Csad,Rfc2,Smc3,Alyref,Sbds,Rptor,Zfp639,Exosc8,Ahcyl1,Prkcz,Flt1,Arl8b,Cyfip1,Rab30,Rnf40,Ctps2,Star,Nudt21,Xrn1,Srprb,Dync1li1,Pygb,Paip2,Kdm5b,Rhou,Exd2,Csdc2,Pbx3,Kcnab1,Eif4g1,Vars2,Ick,Rbm25,Ep400,Znfx1,Mettl5,Luc7l2,A…
GO Function	GO:1901363	Heterocyclic compound binding	116	4771	0.2	7.14e-05	10090.ENSMUSP00000000365,10090.ENSMUSP00000000925,10090.ENSMUSP00000001148,10090.ENSMUSP00000001155,10090.ENSMUSP00000002487,10090.ENSMUSP00000002765,10090.ENSMUSP00000003152,10090.ENSMUSP00000003501,10090.ENSMUSP00000003906,10090.ENSMUSP00000004206,10090.ENSMUSP00000004327,10090.ENSMUSP00000005841,10090.ENSMUSP00000006991,10090.ENSMUSP00000009138,10090.ENSMUSP00000009877,10090.ENSMUSP00000010899…	Mcts1,Smarcb1,Pcbp3,Araf,Braf,Prkd1,Stk11,Elavl3,Farsa,Eif3g,G6pdx,Ctcf,Hcn1,Stk38,Tfcp2,Cars,Abca4,Clpx,Suz12,Tada2a,Atp2b1,Cry1,Ccar1,Kif3c,Polg2,Hif1a,Rab2b,Mtdh,Ncbp2,Atf1,Csad,Rfc2,Smc3,Alyref,Sbds,Rptor,Zfp639,Exosc8,Ahcyl1,Prkcz,Flt1,Arl8b,Cyfip1,Rab30,Rnf40,Ctps2,Nudt21,Xrn1,Srprb,Dync1li1,Pygb,Paip2,Kdm5b,Rhou,Exd2,Csdc2,Pbx3,Kcnab1,Eif4g1,Vars2,Ick,Rbm25,Ep400,Znfx1,Mettl5,Luc7l2,Atxn2,…
GO Function	GO:0003723	RNA binding	40	1034	0.4	9.94e-05	10090.ENSMUSP00000000365,10090.ENSMUSP00000001148,10090.ENSMUSP00000003501,10090.ENSMUSP00000003906,10090.ENSMUSP00000004206,10090.ENSMUSP00000010899,10090.ENSMUSP00000017692,10090.ENSMUSP00000022865,10090.ENSMUSP00000023460,10090.ENSMUSP00000026125,10090.ENSMUSP00000026387,10090.ENSMUSP00000029316,10090.ENSMUSP00000029490,10090.ENSMUSP00000032629,10090.ENSMUSP00000033088,10090.ENSMUSP00000034204…	Mcts1,Pcbp3,Elavl3,Farsa,Eif3g,Cars,Suz12,Mtdh,Ncbp2,Alyref,Sbds,Exosc8,Ahcyl1,Cyfip1,Rnf40,Nudt21,Xrn1,Paip2,Csdc2,Eif4g1,Rbm25,Znfx1,Luc7l2,Atxn2,Celf1,Cherp,Eif4g3,Srrm2,Tnrc6a,Tdrd7,Tnrc6c,Srp54b,Son,Cnot4,Alkbh1,Trove2,Hdlbp,Pcid2,Atxn1,Larp4b
GO Function	GO:0003676	Nucleic acid binding	77	2889	0.24	0.0006	10090.ENSMUSP00000000365,10090.ENSMUSP00000000925,10090.ENSMUSP00000001148,10090.ENSMUSP00000003501,10090.ENSMUSP00000003906,10090.ENSMUSP00000004206,10090.ENSMUSP00000005841,10090.ENSMUSP00000009877,10090.ENSMUSP00000010899,10090.ENSMUSP00000017692,10090.ENSMUSP00000018795,10090.ENSMUSP00000020227,10090.ENSMUSP00000020268,10090.ENSMUSP00000021060,10090.ENSMUSP00000021530,10090.ENSMUSP00000022865…	Mcts1,Smarcb1,Pcbp3,Elavl3,Farsa,Eif3g,Ctcf,Tfcp2,Cars,Suz12,Tada2a,Cry1,Ccar1,Polg2,Hif1a,Mtdh,Ncbp2,Atf1,Rfc2,Alyref,Sbds,Rptor,Zfp639,Exosc8,Ahcyl1,Cyfip1,Rnf40,Nudt21,Xrn1,Paip2,Kdm5b,Exd2,Csdc2,Pbx3,Eif4g1,Rbm25,Ep400,Znfx1,Mettl5,Luc7l2,Atxn2,Crlf3,Cggbp1,Celf1,Abl1,Impdh1,Cherp,Eif4g3,Ncoa1,Srrm2,Otud7b,Tnrc6a,Zfp280d,Arnt,Tdrd7,Tnrc6c,Asxl1,Trp53bp1,Srp54b,Zfp385b,Son,Zbtb20,Cnot4,Dnajc21…
GO Function	GO:0003729	mRNA binding	16	270	0.59	0.0039	10090.ENSMUSP00000001148,10090.ENSMUSP00000003501,10090.ENSMUSP00000023460,10090.ENSMUSP00000029316,10090.ENSMUSP00000033088,10090.ENSMUSP00000034204,10090.ENSMUSP00000036021,10090.ENSMUSP00000044441,10090.ENSMUSP00000047678,10090.ENSMUSP00000048470,10090.ENSMUSP00000055254,10090.ENSMUSP00000070438,10090.ENSMUSP00000081233,10090.ENSMUSP00000085993,10090.ENSMUSP00000099993,10090.ENSMUSP00000127903	Pcbp3,Elavl3,Ncbp2,Exosc8,Rnf40,Nudt21,Paip2,Csdc2,Eif4g1,Rbm25,Luc7l2,Celf1,Eif4g3,Srrm2,Tdrd7,Hdlbp
GO Function	GO:0017124	SH3 domain binding	11	128	0.75	0.0039	10090.ENSMUSP00000017920,10090.ENSMUSP00000020643,10090.ENSMUSP00000025379,10090.ENSMUSP00000025740,10090.ENSMUSP00000075167,10090.ENSMUSP00000081048,10090.ENSMUSP00000088618,10090.ENSMUSP00000099398,10090.ENSMUSP00000099606,10090.ENSMUSP00000099848,10090.ENSMUSP00000112508	Crk,Rufy1,Dpysl3,Rad9a,Abl1,Adam9,Dnm1,Cntnap1,Fmn1,Dennd1a,Trp53bp2
GO Function	GO:0008092	Cytoskeletal protein binding	33	947	0.36	0.0056	10090.ENSMUSP00000015855,10090.ENSMUSP00000017920,10090.ENSMUSP00000018880,10090.ENSMUSP00000020999,10090.ENSMUSP00000021091,10090.ENSMUSP00000022009,10090.ENSMUSP00000022057,10090.ENSMUSP00000025379,10090.ENSMUSP00000025930,10090.ENSMUSP00000026387,10090.ENSMUSP00000032196,10090.ENSMUSP00000032629,10090.ENSMUSP00000033923,10090.ENSMUSP00000034428,10090.ENSMUSP00000035055,10090.ENSMUSP00000037324…	Prune,Crk,Ndel1,Kif3c,Pafah1b1,Cetn3,Tppp,Dpysl3,Smc3,Sbds,Arl8b,Cyfip1,Dlc1,Gabarapl2,Map4,Sntb2,Coro2b,Wipf2,Lmod1,Eml5,Ptpn3,Abl1,Krit1,Magi2,Dnm1,Crocc,Fmn1,Dmtn,Ckap5,Frmd5,Dnal1,Myo9b,Clasp1
GO Function	GO:0015631	Tubulin binding	18	352	0.52	0.0056	10090.ENSMUSP00000015855,10090.ENSMUSP00000018880,10090.ENSMUSP00000020999,10090.ENSMUSP00000021091,10090.ENSMUSP00000022009,10090.ENSMUSP00000022057,10090.ENSMUSP00000025930,10090.ENSMUSP00000026387,10090.ENSMUSP00000032196,10090.ENSMUSP00000034428,10090.ENSMUSP00000035055,10090.ENSMUSP00000065643,10090.ENSMUSP00000078985,10090.ENSMUSP00000088618,10090.ENSMUSP00000099606,10090.ENSMUSP00000106970…	Prune,Ndel1,Kif3c,Pafah1b1,Cetn3,Tppp,Smc3,Sbds,Arl8b,Gabarapl2,Map4,Eml5,Krit1,Dnm1,Fmn1,Ckap5,Dnal1,Clasp1
GO Function	GO:0044877	Protein-containing complex binding	42	1411	0.29	0.0128	10090.ENSMUSP00000002487,10090.ENSMUSP00000003152,10090.ENSMUSP00000006991,10090.ENSMUSP00000018880,10090.ENSMUSP00000021091,10090.ENSMUSP00000021530,10090.ENSMUSP00000022009,10090.ENSMUSP00000023036,10090.ENSMUSP00000023769,10090.ENSMUSP00000025377,10090.ENSMUSP00000025930,10090.ENSMUSP00000026360,10090.ENSMUSP00000026387,10090.ENSMUSP00000026671,10090.ENSMUSP00000030922,10090.ENSMUSP00000032629…	Braf,Stk11,Hcn1,Ndel1,Pafah1b1,Hif1a,Cetn3,Rbx1,Atf1,Ppp2r2b,Smc3,Itgb8,Sbds,Rptor,Prkcz,Cyfip1,Rnf40,Tub,Coro2b,Wipf2,Nipbl,Itgb5,Abl1,Drd2,Adam9,Ncoa1,Magi2,Dnm1,Arnt,AI314180,Pcdh15,Srp54b,Dmtn,Ckap5,Frmd5,Ankrd32,Hadha,H3f3a,Dnajc1,Vldlr,Myo9b,Tceb1
GO Function	GO:0008017	Microtubule binding	14	247	0.57	0.0131	10090.ENSMUSP00000018880,10090.ENSMUSP00000020999,10090.ENSMUSP00000021091,10090.ENSMUSP00000022009,10090.ENSMUSP00000022057,10090.ENSMUSP00000026387,10090.ENSMUSP00000034428,10090.ENSMUSP00000035055,10090.ENSMUSP00000065643,10090.ENSMUSP00000078985,10090.ENSMUSP00000088618,10090.ENSMUSP00000099606,10090.ENSMUSP00000106970,10090.ENSMUSP00000140019	Ndel1,Kif3c,Pafah1b1,Cetn3,Tppp,Sbds,Gabarapl2,Map4,Eml5,Krit1,Dnm1,Fmn1,Ckap5,Clasp1
GO Function	GO:0043167	Ion binding	116	5439	0.14	0.0147	10090.ENSMUSP00000001155,10090.ENSMUSP00000001480,10090.ENSMUSP00000002305,10090.ENSMUSP00000002487,10090.ENSMUSP00000002765,10090.ENSMUSP00000003152,10090.ENSMUSP00000003438,10090.ENSMUSP00000003906,10090.ENSMUSP00000005841,10090.ENSMUSP00000006991,10090.ENSMUSP00000009138,10090.ENSMUSP00000010899,10090.ENSMUSP00000013995,10090.ENSMUSP00000015501,10090.ENSMUSP00000015855,10090.ENSMUSP00000017692…	Araf,Npepps,Kdm7a,Braf,Prkd1,Stk11,Mob3a,Farsa,Ctcf,Hcn1,Stk38,Cars,Abca4,Clpx,Prune,Suz12,Atp2b1,Rufy1,Kif3c,Cetn3,Tppp,Cacna2d3,Rab2b,L3mbtl2,Rbx1,Csad,Rfc2,Dpysl3,Smc3,Zfp639,Kdm4c,Alpl,Prkcz,Flt1,Arl8b,Rab30,Rnf40,Ctps2,Msmo1,Srprb,Dync1li1,Pygb,Lnpep,Kdm5b,Rhou,Tpcn1,Exd2,Cbfa2t2,March1,Snx10,Kcnab1,Chsy1,Eif4g1,Vars2,Ick,Ep400,Znfx1,Hpcal4,Itsn2,Ppm1e,Usp46,Abl1,Drd2,Dapk1,Prpf4b,Impdh1,Ppp…
GO Function	GO:0002039	p53 binding	7	71	0.81	0.0416	10090.ENSMUSP00000000925,10090.ENSMUSP00000003152,10090.ENSMUSP00000021530,10090.ENSMUSP00000106278,10090.ENSMUSP00000107461,10090.ENSMUSP00000112508,10090.ENSMUSP00000115353	Smarcb1,Stk11,Hif1a,Trp53bp1,Zfp385b,Trp53bp2,Trp53rk
GO Function	GO:0019899	Enzyme binding	57	2277	0.21	0.0422	10090.ENSMUSP00000002487,10090.ENSMUSP00000009138,10090.ENSMUSP00000009344,10090.ENSMUSP00000015449,10090.ENSMUSP00000017920,10090.ENSMUSP00000020227,10090.ENSMUSP00000021060,10090.ENSMUSP00000021530,10090.ENSMUSP00000021963,10090.ENSMUSP00000023036,10090.ENSMUSP00000023867,10090.ENSMUSP00000025740,10090.ENSMUSP00000026671,10090.ENSMUSP00000030102,10090.ENSMUSP00000030922,10090.ENSMUSP00000031276…	Braf,Stk38,Xpo6,Sash1,Crk,Cry1,Polg2,Hif1a,Caml,Rbx1,Rfc2,Rad9a,Rptor,Kdm4c,Prkcz,Rasgef1b,Cyfip1,Rnf40,Dlc1,Nudt21,Gabarapl2,Srprb,Rhou,Snx10,Atp6v0a1,Ipo8,Pkd1,Tbc1d8,Itsn2,Luc7l2,Wwc2,Nipbl,Tbc1d22a,Ptpn3,Abl1,Madd,Adam9,Ncoa1,Magi2,Trio,Dnm1,Stxbp1,Rasgrf2,Tjp2,Dennd1a,Stam,Grik2,Cdc42ep4,Ptpla,Xiap,Rab11fip3,Dmxl2,Frmd5,Ankrd32,Nlk,Myo9b,Golga5
GO Component	GO:0005622	Intracellular	283	12596	0.16	1.05e-21	10090.ENSMUSP00000000365,10090.ENSMUSP00000000925,10090.ENSMUSP00000001148,10090.ENSMUSP00000001155,10090.ENSMUSP00000001480,10090.ENSMUSP00000002172,10090.ENSMUSP00000002305,10090.ENSMUSP00000002487,10090.ENSMUSP00000002765,10090.ENSMUSP00000003152,10090.ENSMUSP00000003906,10090.ENSMUSP00000004206,10090.ENSMUSP00000004327,10090.ENSMUSP00000004470,10090.ENSMUSP00000005841,10090.ENSMUSP00000006991…	Mcts1,Smarcb1,Pcbp3,Araf,Npepps,Acp2,Kdm7a,Braf,Prkd1,Stk11,Farsa,Eif3g,G6pdx,Utp20,Ctcf,Hcn1,Stk38,Xpo6,Tfcp2,Cars,Dhdds,Abca4,Efr3a,Sash1,Clpx,Prune,Suz12,Crk,Tada2a,Ndel1,Atp2b1,Ikbip,Cry1,Ccar1,Rufy1,Tns3,Kif3c,Polg2,Pafah1b1,Hif1a,Fam193b,Caml,Cetn3,Tppp,Fam208a,Rab2b,Mtdh,L3mbtl2,Rbx1,Ndufa6,Ncbp2,Brwd1,Cox14,Atf1,Csad,Rfc2,Iws1,Ppp2r2b,Dpysl3,Rad9a,Smc3,Sfxn2,Alyref,Sbds,Rptor,Ccdc51,Ppp1r…
GO Component	GO:0043226	Organelle	262	11550	0.17	3.9e-18	10090.ENSMUSP00000000365,10090.ENSMUSP00000000925,10090.ENSMUSP00000001148,10090.ENSMUSP00000001155,10090.ENSMUSP00000001480,10090.ENSMUSP00000002172,10090.ENSMUSP00000002305,10090.ENSMUSP00000002487,10090.ENSMUSP00000002765,10090.ENSMUSP00000003152,10090.ENSMUSP00000004206,10090.ENSMUSP00000004327,10090.ENSMUSP00000004470,10090.ENSMUSP00000005841,10090.ENSMUSP00000009138,10090.ENSMUSP00000009344…	Mcts1,Smarcb1,Pcbp3,Araf,Npepps,Acp2,Kdm7a,Braf,Prkd1,Stk11,Eif3g,G6pdx,Utp20,Ctcf,Stk38,Xpo6,Tfcp2,Dhdds,Abca4,Clpx,Prune,Suz12,Crk,Tada2a,Ndel1,Atp2b1,Ikbip,Cry1,Ccar1,Rufy1,Kif3c,Polg2,Pafah1b1,Hif1a,Fam193b,Caml,Cetn3,Tppp,Fam208a,Rab2b,Mtdh,L3mbtl2,Rbx1,Ndufa6,Ncbp2,Brwd1,Cox14,Atf1,Rfc2,Dnajc18,Iws1,Ppp2r2b,Dpysl3,Rad9a,Smc3,Sfxn2,Alyref,Sbds,Rptor,Ccdc51,Ppp1r7,Cox20,Zfp639,Exosc8,Ahcyl1,K…
GO Component	GO:0043229	Intracellular organelle	254	11084	0.17	1.44e-17	10090.ENSMUSP00000000365,10090.ENSMUSP00000000925,10090.ENSMUSP00000001148,10090.ENSMUSP00000001155,10090.ENSMUSP00000001480,10090.ENSMUSP00000002172,10090.ENSMUSP00000002305,10090.ENSMUSP00000002487,10090.ENSMUSP00000002765,10090.ENSMUSP00000003152,10090.ENSMUSP00000004206,10090.ENSMUSP00000004327,10090.ENSMUSP00000004470,10090.ENSMUSP00000005841,10090.ENSMUSP00000009138,10090.ENSMUSP00000009344…	Mcts1,Smarcb1,Pcbp3,Araf,Npepps,Acp2,Kdm7a,Braf,Prkd1,Stk11,Eif3g,G6pdx,Utp20,Ctcf,Stk38,Xpo6,Tfcp2,Dhdds,Abca4,Clpx,Prune,Suz12,Crk,Tada2a,Ndel1,Atp2b1,Ikbip,Cry1,Ccar1,Rufy1,Kif3c,Polg2,Pafah1b1,Hif1a,Fam193b,Caml,Cetn3,Tppp,Fam208a,Rab2b,Mtdh,L3mbtl2,Rbx1,Ndufa6,Ncbp2,Brwd1,Cox14,Atf1,Rfc2,Iws1,Ppp2r2b,Dpysl3,Rad9a,Smc3,Sfxn2,Alyref,Sbds,Rptor,Ccdc51,Ppp1r7,Cox20,Zfp639,Exosc8,Ahcyl1,Kdm4c,Smu…
GO Component	GO:0043227	Membrane-bounded organelle	238	10370	0.17	3.81e-15	10090.ENSMUSP00000000925,10090.ENSMUSP00000001148,10090.ENSMUSP00000001155,10090.ENSMUSP00000001480,10090.ENSMUSP00000002172,10090.ENSMUSP00000002305,10090.ENSMUSP00000002487,10090.ENSMUSP00000002765,10090.ENSMUSP00000003152,10090.ENSMUSP00000004206,10090.ENSMUSP00000004327,10090.ENSMUSP00000004470,10090.ENSMUSP00000005841,10090.ENSMUSP00000009138,10090.ENSMUSP00000009344,10090.ENSMUSP00000009877…	Smarcb1,Pcbp3,Araf,Npepps,Acp2,Kdm7a,Braf,Prkd1,Stk11,Eif3g,G6pdx,Utp20,Ctcf,Stk38,Xpo6,Tfcp2,Dhdds,Abca4,Clpx,Prune,Suz12,Tada2a,Ndel1,Atp2b1,Ikbip,Cry1,Ccar1,Rufy1,Kif3c,Polg2,Pafah1b1,Hif1a,Fam193b,Caml,Cetn3,Tppp,Fam208a,Rab2b,Mtdh,L3mbtl2,Rbx1,Ndufa6,Ncbp2,Brwd1,Cox14,Atf1,Rfc2,Dnajc18,Iws1,Ppp2r2b,Rad9a,Smc3,Sfxn2,Alyref,Sbds,Rptor,Ccdc51,Ppp1r7,Cox20,Zfp639,Exosc8,Ahcyl1,Kdm4c,Smu1,Alpl,Pr…
GO Component	GO:0005737	Cytoplasm	234	10283	0.17	4.01e-14	10090.ENSMUSP00000000365,10090.ENSMUSP00000001148,10090.ENSMUSP00000001155,10090.ENSMUSP00000001480,10090.ENSMUSP00000002172,10090.ENSMUSP00000002487,10090.ENSMUSP00000002765,10090.ENSMUSP00000003152,10090.ENSMUSP00000003906,10090.ENSMUSP00000004206,10090.ENSMUSP00000004327,10090.ENSMUSP00000006991,10090.ENSMUSP00000009138,10090.ENSMUSP00000009344,10090.ENSMUSP00000009877,10090.ENSMUSP00000010899…	Mcts1,Pcbp3,Araf,Npepps,Acp2,Braf,Prkd1,Stk11,Farsa,Eif3g,G6pdx,Hcn1,Stk38,Xpo6,Tfcp2,Cars,Dhdds,Abca4,Efr3a,Sash1,Clpx,Prune,Crk,Ndel1,Ikbip,Cry1,Ccar1,Rufy1,Tns3,Kif3c,Polg2,Pafah1b1,Hif1a,Fam193b,Caml,Cetn3,Tppp,Rab2b,Mtdh,Rbx1,Ndufa6,Ncbp2,Brwd1,Cox14,Csad,Ppp2r2b,Dpysl3,Rad9a,Sfxn2,Alyref,Sbds,Rptor,Ccdc51,Cox20,Exosc8,Ahcyl1,Smu1,Prkcz,Rasgef1b,Flt1,Arl8b,Lrp6,Necap1,Cyfip1,Rab30,Rnf40,Dctn…
GO Component	GO:0110165	Cellular anatomical entity	303	15632	0.1	8.11e-14	10090.ENSMUSP00000000365,10090.ENSMUSP00000000925,10090.ENSMUSP00000001148,10090.ENSMUSP00000001155,10090.ENSMUSP00000001480,10090.ENSMUSP00000002172,10090.ENSMUSP00000002305,10090.ENSMUSP00000002487,10090.ENSMUSP00000002765,10090.ENSMUSP00000003152,10090.ENSMUSP00000003906,10090.ENSMUSP00000004206,10090.ENSMUSP00000004327,10090.ENSMUSP00000004470,10090.ENSMUSP00000005841,10090.ENSMUSP00000006991…	Mcts1,Smarcb1,Pcbp3,Araf,Npepps,Acp2,Kdm7a,Braf,Prkd1,Stk11,Farsa,Eif3g,G6pdx,Utp20,Ctcf,Hcn1,Stk38,Xpo6,Tfcp2,Cars,Dhdds,Abca4,Efr3a,Sash1,Clpx,Prune,Suz12,Crk,Tada2a,Ndel1,Atp2b1,Ikbip,Cry1,Ccar1,Rufy1,Tns3,Kif3c,Polg2,Pafah1b1,Hif1a,Fam193b,Caml,Cetn3,Tppp,Fam208a,Cacna2d3,Rab2b,Mtdh,L3mbtl2,Rbx1,Ndufa6,Ncbp2,Brwd1,Cox14,Atf1,Csad,Rfc2,Dnajc18,Iws1,Ppp2r2b,Dpysl3,Rad9a,Smc3,Sfxn2,Alyref,Itgb8,…
GO Component	GO:0043231	Intracellular membrane-bounded organelle	221	9507	0.18	9.59e-14	10090.ENSMUSP00000000925,10090.ENSMUSP00000001148,10090.ENSMUSP00000001155,10090.ENSMUSP00000001480,10090.ENSMUSP00000002172,10090.ENSMUSP00000002305,10090.ENSMUSP00000002487,10090.ENSMUSP00000002765,10090.ENSMUSP00000003152,10090.ENSMUSP00000004206,10090.ENSMUSP00000004327,10090.ENSMUSP00000004470,10090.ENSMUSP00000005841,10090.ENSMUSP00000009138,10090.ENSMUSP00000009344,10090.ENSMUSP00000009877…	Smarcb1,Pcbp3,Araf,Npepps,Acp2,Kdm7a,Braf,Prkd1,Stk11,Eif3g,G6pdx,Utp20,Ctcf,Stk38,Xpo6,Tfcp2,Dhdds,Abca4,Clpx,Prune,Suz12,Tada2a,Ndel1,Atp2b1,Ikbip,Cry1,Ccar1,Rufy1,Polg2,Pafah1b1,Hif1a,Fam193b,Caml,Cetn3,Tppp,Fam208a,Rab2b,Mtdh,L3mbtl2,Rbx1,Ndufa6,Ncbp2,Brwd1,Cox14,Atf1,Rfc2,Iws1,Ppp2r2b,Rad9a,Smc3,Sfxn2,Alyref,Sbds,Rptor,Ccdc51,Ppp1r7,Cox20,Zfp639,Exosc8,Ahcyl1,Kdm4c,Smu1,Prkcz,Ccnl2,Flt1,Arl8…
GO Component	GO:0005634	Nucleus	161	6330	0.22	7.19e-11	10090.ENSMUSP00000000925,10090.ENSMUSP00000001148,10090.ENSMUSP00000001480,10090.ENSMUSP00000002305,10090.ENSMUSP00000002487,10090.ENSMUSP00000002765,10090.ENSMUSP00000003152,10090.ENSMUSP00000004206,10090.ENSMUSP00000004327,10090.ENSMUSP00000004470,10090.ENSMUSP00000005841,10090.ENSMUSP00000009138,10090.ENSMUSP00000009344,10090.ENSMUSP00000009877,10090.ENSMUSP00000015501,10090.ENSMUSP00000015855…	Smarcb1,Pcbp3,Npepps,Kdm7a,Braf,Prkd1,Stk11,Eif3g,G6pdx,Utp20,Ctcf,Stk38,Xpo6,Tfcp2,Clpx,Prune,Suz12,Tada2a,Ndel1,Atp2b1,Cry1,Ccar1,Rufy1,Pafah1b1,Hif1a,Fam193b,Cetn3,Tppp,Fam208a,Mtdh,L3mbtl2,Rbx1,Ncbp2,Brwd1,Atf1,Rfc2,Iws1,Rad9a,Smc3,Alyref,Sbds,Rptor,Ppp1r7,Zfp639,Exosc8,Kdm4c,Smu1,Prkcz,Ccnl2,Flt1,Rnf40,Dctn5,Tub,Dlc1,Nudt21,Mcam,Narg2,Xrn1,Kdm5b,Exd2,Cbfa2t2,Hdac11,Snx10,Csdc2,Atp6v0a1,Pbx3,…
GO Component	GO:0032991	Protein-containing complex	130	4895	0.24	4.11e-09	10090.ENSMUSP00000000365,10090.ENSMUSP00000000925,10090.ENSMUSP00000003152,10090.ENSMUSP00000003501,10090.ENSMUSP00000003906,10090.ENSMUSP00000004206,10090.ENSMUSP00000004470,10090.ENSMUSP00000006991,10090.ENSMUSP00000009344,10090.ENSMUSP00000009877,10090.ENSMUSP00000012262,10090.ENSMUSP00000015449,10090.ENSMUSP00000015501,10090.ENSMUSP00000017692,10090.ENSMUSP00000017920,10090.ENSMUSP00000018795…	Mcts1,Smarcb1,Stk11,Elavl3,Farsa,Eif3g,Utp20,Hcn1,Xpo6,Tfcp2,Dhdds,Sash1,Clpx,Suz12,Crk,Tada2a,Ndel1,Kif3c,Polg2,Pafah1b1,Hif1a,Cetn3,Cacna2d3,Rbx1,Ndufa6,Ncbp2,Atf1,Rfc2,Ppp2r2b,Dpysl3,Rad9a,Smc3,Alyref,Itgb8,Rptor,Ccdc51,Exosc8,Kdm4c,Smu1,Flt1,Lrp6,Necap1,Cyfip1,Rnf40,Nudt21,Bbs2,Narg2,Dync1li1,Sntb2,Kdm5b,Hdac11,Zyg11b,Atp6v0a1,Pbx3,Kcnab1,Eif4g1,Emc1,Ep400,Pkd1,Znfx1,Pdzd11,Utp14b,Luc7l2,Atxn…
GO Component	GO:0043232	Intracellular non-membrane-bounded organelle	110	4035	0.25	7.34e-08	10090.ENSMUSP00000000365,10090.ENSMUSP00000000925,10090.ENSMUSP00000002305,10090.ENSMUSP00000004327,10090.ENSMUSP00000004470,10090.ENSMUSP00000005841,10090.ENSMUSP00000009344,10090.ENSMUSP00000015501,10090.ENSMUSP00000017692,10090.ENSMUSP00000017920,10090.ENSMUSP00000018795,10090.ENSMUSP00000018880,10090.ENSMUSP00000020999,10090.ENSMUSP00000021060,10090.ENSMUSP00000021091,10090.ENSMUSP00000021530…	Mcts1,Smarcb1,Kdm7a,G6pdx,Utp20,Ctcf,Xpo6,Clpx,Suz12,Crk,Tada2a,Ndel1,Kif3c,Polg2,Pafah1b1,Hif1a,Fam193b,Cetn3,Tppp,Fam208a,Mtdh,Brwd1,Rfc2,Ppp2r2b,Dpysl3,Rad9a,Smc3,Sbds,Rptor,Ppp1r7,Exosc8,Kdm4c,Prkcz,Flt1,Arl8b,Rnf40,Dctn5,Dlc1,Nudt21,Bbs2,Narg2,Xrn1,Map4,Srprb,Dync1li1,Sntb2,Rhou,Coro2b,Exd2,Snx10,Wipf2,Eif4g1,Ick,Ep400,Utp14b,Itsn2,Atxn2,Nipbl,Ppm1e,Lmod1,C2cd3,Eml5,Ptpn3,Abl1,Dapk1,Prpf4b,K…
GO Component	GO:0030054	Cell junction	68	2050	0.33	2.62e-07	10090.ENSMUSP00000002765,10090.ENSMUSP00000006991,10090.ENSMUSP00000015855,10090.ENSMUSP00000018880,10090.ENSMUSP00000020107,10090.ENSMUSP00000020695,10090.ENSMUSP00000020999,10090.ENSMUSP00000021091,10090.ENSMUSP00000022057,10090.ENSMUSP00000022765,10090.ENSMUSP00000022865,10090.ENSMUSP00000025379,10090.ENSMUSP00000026360,10090.ENSMUSP00000030922,10090.ENSMUSP00000032196,10090.ENSMUSP00000032322…	Prkd1,Hcn1,Prune,Ndel1,Atp2b1,Tns3,Kif3c,Pafah1b1,Tppp,Rab2b,Mtdh,Dpysl3,Itgb8,Prkcz,Arl8b,Lrp6,Cyfip1,Rnf40,Dlc1,D230025D16Rik,Xrn1,Map4,Sntb2,Rhou,Coro2b,Atp6v0a1,Igsf21,Eif4g1,Mettl5,Pdzd11,Itsn2,Kcnb1,Kiaa1109,Itgb5,Usp46,Ntm,Abl1,Drd2,Madd,Ppp3cc,Krit1,Nptn,Sipa1l3,Magi2,Dnm1,Stxbp1,Znrf1,Tjp2,Cntnap1,Fmn1,Dennd1a,Pcdh15,Grik2,Cdc42ep4,Snx27,Dmtn,Cacna1s,Cadm2,Trp53bp2,Dmxl2,Frmd5,Heg1,Lhfpl…
GO Component	GO:0005654	Nucleoplasm	92	3261	0.26	5.6e-07	10090.ENSMUSP00000000925,10090.ENSMUSP00000002305,10090.ENSMUSP00000003152,10090.ENSMUSP00000005841,10090.ENSMUSP00000009344,10090.ENSMUSP00000009877,10090.ENSMUSP00000015501,10090.ENSMUSP00000017692,10090.ENSMUSP00000018795,10090.ENSMUSP00000020107,10090.ENSMUSP00000020227,10090.ENSMUSP00000020643,10090.ENSMUSP00000021530,10090.ENSMUSP00000021957,10090.ENSMUSP00000022450,10090.ENSMUSP00000022865…	Smarcb1,Kdm7a,Stk11,Ctcf,Xpo6,Tfcp2,Clpx,Suz12,Tada2a,Atp2b1,Cry1,Rufy1,Hif1a,Fam193b,Fam208a,Mtdh,Rbx1,Ncbp2,Brwd1,Atf1,Iws1,Rad9a,Smc3,Alyref,Sbds,Rptor,Zfp639,Exosc8,Kdm4c,Smu1,Ccnl2,Rnf40,Dctn5,Nudt21,Narg2,Kdm5b,Hdac11,Atp6v0a1,Wipf2,Rbm25,Ep400,Rhbdd2,Luc7l2,Tle4,Nipbl,Aff1,Ppm1e,Cggbp1,Celf1,Abl1,Prpf4b,Impad1,Ppp2r5c,Sipa1l3,Ncoa1,Clasrp,Srpk2,Srrm2,Dnm1,Stxbp1,Smurf2,Tnrc6a,Poc5,Trrap,Ar…
GO Component	GO:0031981	Nuclear lumen	101	3771	0.24	9.98e-07	10090.ENSMUSP00000000925,10090.ENSMUSP00000002305,10090.ENSMUSP00000003152,10090.ENSMUSP00000004470,10090.ENSMUSP00000005841,10090.ENSMUSP00000009344,10090.ENSMUSP00000009877,10090.ENSMUSP00000015501,10090.ENSMUSP00000017692,10090.ENSMUSP00000018795,10090.ENSMUSP00000020107,10090.ENSMUSP00000020227,10090.ENSMUSP00000020643,10090.ENSMUSP00000021530,10090.ENSMUSP00000021957,10090.ENSMUSP00000022009…	Smarcb1,Kdm7a,Stk11,Utp20,Ctcf,Xpo6,Tfcp2,Clpx,Suz12,Tada2a,Atp2b1,Cry1,Rufy1,Hif1a,Fam193b,Cetn3,Fam208a,Mtdh,Rbx1,Ncbp2,Brwd1,Atf1,Iws1,Rad9a,Smc3,Alyref,Sbds,Rptor,Zfp639,Exosc8,Kdm4c,Smu1,Prkcz,Ccnl2,Rnf40,Dctn5,Nudt21,Narg2,Kdm5b,Hdac11,Atp6v0a1,Wipf2,Ick,Rbm25,Ep400,Rhbdd2,Utp14b,Luc7l2,Tle4,Nipbl,Aff1,Ppm1e,Cggbp1,Celf1,Abl1,Prpf4b,Ppm1b,Impad1,Ppp2r5c,Sipa1l3,Ncoa1,Clasrp,Srpk2,Srrm2,Dnm1…
GO Component	GO:0070013	Intracellular organelle lumen	109	4279	0.22	2.73e-06	10090.ENSMUSP00000000925,10090.ENSMUSP00000002172,10090.ENSMUSP00000002305,10090.ENSMUSP00000003152,10090.ENSMUSP00000004470,10090.ENSMUSP00000005841,10090.ENSMUSP00000009344,10090.ENSMUSP00000009877,10090.ENSMUSP00000015501,10090.ENSMUSP00000017692,10090.ENSMUSP00000018795,10090.ENSMUSP00000020107,10090.ENSMUSP00000020227,10090.ENSMUSP00000020268,10090.ENSMUSP00000020643,10090.ENSMUSP00000021060…	Smarcb1,Acp2,Kdm7a,Stk11,Utp20,Ctcf,Xpo6,Tfcp2,Clpx,Suz12,Tada2a,Atp2b1,Cry1,Ccar1,Rufy1,Polg2,Hif1a,Fam193b,Cetn3,Fam208a,Mtdh,Rbx1,Ncbp2,Brwd1,Atf1,Iws1,Rad9a,Smc3,Alyref,Sbds,Rptor,Zfp639,Exosc8,Kdm4c,Smu1,Prkcz,Ccnl2,Rnf40,Dctn5,Star,Nudt21,Narg2,Kdm5b,Exd2,Hdac11,Atp6v0a1,Wipf2,Ick,Rbm25,Ep400,Rhbdd2,Utp14b,Luc7l2,Tle4,Nipbl,Aff1,Ppm1e,Cggbp1,Celf1,Abl1,Prpf4b,Ppm1b,Impad1,Ppp2r5c,Sipa1l3,Nc…
GO Component	GO:0005829	Cytosol	95	3573	0.24	3.79e-06	10090.ENSMUSP00000000365,10090.ENSMUSP00000001155,10090.ENSMUSP00000001480,10090.ENSMUSP00000002487,10090.ENSMUSP00000002765,10090.ENSMUSP00000003152,10090.ENSMUSP00000003906,10090.ENSMUSP00000004206,10090.ENSMUSP00000004327,10090.ENSMUSP00000009138,10090.ENSMUSP00000009344,10090.ENSMUSP00000009877,10090.ENSMUSP00000010899,10090.ENSMUSP00000015146,10090.ENSMUSP00000015501,10090.ENSMUSP00000015855…	Mcts1,Araf,Npepps,Braf,Prkd1,Stk11,Farsa,Eif3g,G6pdx,Stk38,Xpo6,Tfcp2,Cars,Efr3a,Clpx,Prune,Ndel1,Cry1,Tns3,Kif3c,Pafah1b1,Hif1a,Tppp,Rbx1,Brwd1,Ppp2r2b,Dpysl3,Sbds,Rptor,Exosc8,Ahcyl1,Prkcz,Rnf40,Tub,Dlc1,Star,Gabarapl2,Narg2,Xrn1,Map4,Klhdc8b,Kdm5b,Atp6v0a1,Ipo8,Kcnab1,Eif4g1,Vars2,Ick,Pdzd11,Utp14b,Wwc2,Atxn2,Synrg,Nipbl,Crlf3,Ppm1e,Lmod1,Usp29,Osbp2,Usp46,Abl1,Dapk1,Madd,Impdh1,Ppp3cc,Ppm1b,I…
GO Component	GO:0045202	Synapse	51	1492	0.35	1.03e-05	10090.ENSMUSP00000006991,10090.ENSMUSP00000018880,10090.ENSMUSP00000020107,10090.ENSMUSP00000020999,10090.ENSMUSP00000021091,10090.ENSMUSP00000022057,10090.ENSMUSP00000022765,10090.ENSMUSP00000025379,10090.ENSMUSP00000030922,10090.ENSMUSP00000032196,10090.ENSMUSP00000032322,10090.ENSMUSP00000032629,10090.ENSMUSP00000033088,10090.ENSMUSP00000034361,10090.ENSMUSP00000034981,10090.ENSMUSP00000035055…	Hcn1,Ndel1,Atp2b1,Kif3c,Pafah1b1,Tppp,Rab2b,Dpysl3,Prkcz,Arl8b,Lrp6,Cyfip1,Rnf40,D230025D16Rik,Xrn1,Map4,Sntb2,Atp6v0a1,Igsf21,Eif4g1,Mettl5,Pdzd11,Itsn2,Kcnb1,Kiaa1109,Itgb5,Usp46,Ntm,Abl1,Drd2,Madd,Ppp3cc,Nptn,Magi2,Dnm1,Stxbp1,Znrf1,Cntnap1,Dennd1a,Pcdh15,Grik2,Snx27,Dmtn,Cacna1s,Cadm2,Dmxl2,Lhfpl4,Stxbp2,Tbc1d24,Nrxn3,Atxn1
GO Component	GO:0005856	Cytoskeleton	61	2060	0.28	6.2e-05	10090.ENSMUSP00000004327,10090.ENSMUSP00000017920,10090.ENSMUSP00000018795,10090.ENSMUSP00000018880,10090.ENSMUSP00000020999,10090.ENSMUSP00000021091,10090.ENSMUSP00000022009,10090.ENSMUSP00000022057,10090.ENSMUSP00000025377,10090.ENSMUSP00000025379,10090.ENSMUSP00000025930,10090.ENSMUSP00000026387,10090.ENSMUSP00000030922,10090.ENSMUSP00000031653,10090.ENSMUSP00000032196,10090.ENSMUSP00000033156…	G6pdx,Crk,Tada2a,Ndel1,Kif3c,Pafah1b1,Cetn3,Tppp,Ppp2r2b,Dpysl3,Smc3,Sbds,Prkcz,Flt1,Arl8b,Dctn5,Dlc1,Nudt21,Bbs2,Map4,Srprb,Dync1li1,Sntb2,Rhou,Coro2b,Snx10,Wipf2,Ick,Itsn2,Lmod1,C2cd3,Eml5,Ptpn3,Abl1,Dapk1,Krit1,Sipa1l3,Dnm1,Stxbp1,Poc5,Crocc,Fmn1,AI314180,Cdc42ep4,Dmtn,Ckap5,Rpgrip1,Fnbp1,Iqcg,Map7,Rab11fip3,Frmd5,Fnip2,Stag1,Ankrd32,Dnal1,Myo9b,Smek1,Cep290,Arhgap21,Clasp1
GO Component	GO:0098793	Presynapse	28	636	0.46	9.68e-05	10090.ENSMUSP00000006991,10090.ENSMUSP00000018880,10090.ENSMUSP00000020107,10090.ENSMUSP00000020999,10090.ENSMUSP00000022765,10090.ENSMUSP00000032629,10090.ENSMUSP00000033088,10090.ENSMUSP00000034361,10090.ENSMUSP00000044838,10090.ENSMUSP00000046558,10090.ENSMUSP00000050907,10090.ENSMUSP00000051068,10090.ENSMUSP00000052758,10090.ENSMUSP00000060199,10090.ENSMUSP00000075170,10090.ENSMUSP00000077094…	Hcn1,Ndel1,Atp2b1,Kif3c,Rab2b,Cyfip1,Rnf40,D230025D16Rik,Atp6v0a1,Igsf21,Mettl5,Pdzd11,Itsn2,Kiaa1109,Drd2,Madd,Ppp3cc,Nptn,Dnm1,Stxbp1,Znrf1,Cntnap1,Dennd1a,Grik2,Dmxl2,Stxbp2,Tbc1d24,Nrxn3
GO Component	GO:0016604	Nuclear body	30	754	0.41	0.00026	10090.ENSMUSP00000017692,10090.ENSMUSP00000020643,10090.ENSMUSP00000021530,10090.ENSMUSP00000021957,10090.ENSMUSP00000022865,10090.ENSMUSP00000026125,10090.ENSMUSP00000030117,10090.ENSMUSP00000030944,10090.ENSMUSP00000034204,10090.ENSMUSP00000034761,10090.ENSMUSP00000044838,10090.ENSMUSP00000048470,10090.ENSMUSP00000049038,10090.ENSMUSP00000055254,10090.ENSMUSP00000075167,10090.ENSMUSP00000077019…	Suz12,Rufy1,Hif1a,Fam193b,Mtdh,Alyref,Smu1,Ccnl2,Nudt21,Narg2,Atp6v0a1,Rbm25,Ep400,Luc7l2,Abl1,Prpf4b,Impad1,Srpk2,Srrm2,Smurf2,Arnt,Trp53bp1,Srp54b,Son,Pcnp,Zbtb20,Clk2,Stag1,Sap18,Smek1
GO Component	GO:0043005	Neuron projection	49	1583	0.3	0.00026	10090.ENSMUSP00000002172,10090.ENSMUSP00000002487,10090.ENSMUSP00000006991,10090.ENSMUSP00000013995,10090.ENSMUSP00000018880,10090.ENSMUSP00000020107,10090.ENSMUSP00000020999,10090.ENSMUSP00000021091,10090.ENSMUSP00000021530,10090.ENSMUSP00000022009,10090.ENSMUSP00000025379,10090.ENSMUSP00000030922,10090.ENSMUSP00000032196,10090.ENSMUSP00000032629,10090.ENSMUSP00000033088,10090.ENSMUSP00000033979…	Acp2,Braf,Hcn1,Abca4,Ndel1,Atp2b1,Kif3c,Pafah1b1,Hif1a,Cetn3,Dpysl3,Prkcz,Arl8b,Cyfip1,Rnf40,Star,Bbs2,D230025D16Rik,Xrn1,Map4,Pygb,Kcnab1,Kcnb1,Osbp2,Ntm,Abl1,Drd2,Madd,Mark3,Nptn,Ncoa1,Magi2,Dnm1,Stxbp1,Cntnap1,Dennd1a,Pcdh15,Grik2,Rpgrip1,Cacna1s,Impg1,Cadm2,Anks1,Map7,Cnnm4,Lhfpl4,Tbc1d24,Cep290,Phlpp2
GO Component	GO:0015630	Microtubule cytoskeleton	40	1190	0.34	0.00032	10090.ENSMUSP00000004327,10090.ENSMUSP00000018795,10090.ENSMUSP00000018880,10090.ENSMUSP00000020999,10090.ENSMUSP00000021091,10090.ENSMUSP00000022009,10090.ENSMUSP00000022057,10090.ENSMUSP00000025930,10090.ENSMUSP00000026387,10090.ENSMUSP00000030922,10090.ENSMUSP00000032196,10090.ENSMUSP00000033156,10090.ENSMUSP00000034204,10090.ENSMUSP00000034206,10090.ENSMUSP00000035055,10090.ENSMUSP00000035157…	G6pdx,Tada2a,Ndel1,Kif3c,Pafah1b1,Cetn3,Tppp,Smc3,Sbds,Prkcz,Arl8b,Dctn5,Nudt21,Bbs2,Map4,Srprb,Dync1li1,Sntb2,Snx10,Ick,Itsn2,C2cd3,Eml5,Dnm1,Poc5,Crocc,Fmn1,AI314180,Cdc42ep4,Ckap5,Iqcg,Map7,Rab11fip3,Fnip2,Stag1,Ankrd32,Dnal1,Smek1,Cep290,Clasp1
GO Component	GO:0016607	Nuclear speck	19	383	0.51	0.00093	10090.ENSMUSP00000020643,10090.ENSMUSP00000021530,10090.ENSMUSP00000021957,10090.ENSMUSP00000026125,10090.ENSMUSP00000030117,10090.ENSMUSP00000030944,10090.ENSMUSP00000044838,10090.ENSMUSP00000048470,10090.ENSMUSP00000049038,10090.ENSMUSP00000055254,10090.ENSMUSP00000077019,10090.ENSMUSP00000085734,10090.ENSMUSP00000085993,10090.ENSMUSP00000090177,10090.ENSMUSP00000106336,10090.ENSMUSP00000109671…	Rufy1,Hif1a,Fam193b,Alyref,Smu1,Ccnl2,Atp6v0a1,Rbm25,Ep400,Luc7l2,Prpf4b,Srpk2,Srrm2,Smurf2,Srp54b,Son,Clk2,Sap18,Smek1
GO Component	GO:0042995	Cell projection	64	2472	0.23	0.0018	10090.ENSMUSP00000002172,10090.ENSMUSP00000002487,10090.ENSMUSP00000006991,10090.ENSMUSP00000013995,10090.ENSMUSP00000018880,10090.ENSMUSP00000020107,10090.ENSMUSP00000020999,10090.ENSMUSP00000021091,10090.ENSMUSP00000021530,10090.ENSMUSP00000022009,10090.ENSMUSP00000025379,10090.ENSMUSP00000030922,10090.ENSMUSP00000032196,10090.ENSMUSP00000032629,10090.ENSMUSP00000033088,10090.ENSMUSP00000033341…	Acp2,Braf,Hcn1,Abca4,Ndel1,Atp2b1,Kif3c,Pafah1b1,Hif1a,Cetn3,Dpysl3,Prkcz,Arl8b,Cyfip1,Rnf40,Tub,Dlc1,Star,Bbs2,D230025D16Rik,Xrn1,Map4,Pygb,Rhou,Kcnab1,Ick,Pkd1,Mettl5,Kcnb1,C2cd3,Osbp2,Ntm,Abl1,Drd2,Madd,Mark3,Nptn,Ncoa1,Magi2,Trio,Dnm1,Stxbp1,Tmem107,Cntnap1,Crocc,Dennd1a,Pcdh15,Grik2,Dmtn,Rpgrip1,Cacna1s,Impg1,Cadm2,Anks1,Iqcg,Map7,Dnal1,Cnnm4,Lhfpl4,Stxbp2,Tbc1d24,Myo9b,Cep290,Phlpp2
GO Component	GO:0012505	Endomembrane system	89	3859	0.18	0.0027	10090.ENSMUSP00000002765,10090.ENSMUSP00000012262,10090.ENSMUSP00000013995,10090.ENSMUSP00000018880,10090.ENSMUSP00000020149,10090.ENSMUSP00000020268,10090.ENSMUSP00000020643,10090.ENSMUSP00000020999,10090.ENSMUSP00000021091,10090.ENSMUSP00000021963,10090.ENSMUSP00000022009,10090.ENSMUSP00000022057,10090.ENSMUSP00000022765,10090.ENSMUSP00000022865,10090.ENSMUSP00000025208,10090.ENSMUSP00000029490…	Prkd1,Dhdds,Abca4,Ndel1,Ikbip,Ccar1,Rufy1,Kif3c,Pafah1b1,Caml,Cetn3,Tppp,Rab2b,Mtdh,Dnajc18,Ahcyl1,Prkcz,Rasgef1b,Flt1,Arl8b,Lrp6,Necap1,Rab30,Dctn5,Msmo1,D230025D16Rik,Gabarapl2,Srprb,Lnpep,Sntb2,Rhou,Tpcn1,March1,Snx10,Atp6v0a1,Ipo8,Chsy1,Emc1,Rhbdd2,Pkd1,Itsn2,Atxn2,Kcnb1,Synrg,Slc9a7,Ints1,Abl1,Drd2,Madd,Cherp,Impad1,Ppp2r5c,Sipa1l3,Magi2,Zdhhc20,Trio,Dnm1,Stxbp1,Cant1,Tnrc6a,Tgfbrap1,Znrf1,P…
GO Component	GO:0120025	Plasma membrane bounded cell projection	61	2387	0.22	0.0038	10090.ENSMUSP00000002172,10090.ENSMUSP00000002487,10090.ENSMUSP00000006991,10090.ENSMUSP00000013995,10090.ENSMUSP00000018880,10090.ENSMUSP00000020107,10090.ENSMUSP00000020999,10090.ENSMUSP00000021091,10090.ENSMUSP00000021530,10090.ENSMUSP00000022009,10090.ENSMUSP00000025379,10090.ENSMUSP00000030922,10090.ENSMUSP00000032196,10090.ENSMUSP00000032629,10090.ENSMUSP00000033088,10090.ENSMUSP00000033341…	Acp2,Braf,Hcn1,Abca4,Ndel1,Atp2b1,Kif3c,Pafah1b1,Hif1a,Cetn3,Dpysl3,Prkcz,Arl8b,Cyfip1,Rnf40,Tub,Dlc1,Star,Bbs2,D230025D16Rik,Xrn1,Map4,Pygb,Kcnab1,Ick,Pkd1,Kcnb1,C2cd3,Osbp2,Ntm,Abl1,Drd2,Madd,Mark3,Nptn,Ncoa1,Magi2,Dnm1,Stxbp1,Tmem107,Cntnap1,Crocc,Dennd1a,Pcdh15,Grik2,Dmtn,Rpgrip1,Cacna1s,Impg1,Cadm2,Anks1,Iqcg,Map7,Dnal1,Cnnm4,Lhfpl4,Stxbp2,Tbc1d24,Myo9b,Cep290,Phlpp2
GO Component	GO:0016020	Membrane	152	7623	0.11	0.0039	10090.ENSMUSP00000000365,10090.ENSMUSP00000002172,10090.ENSMUSP00000002487,10090.ENSMUSP00000002765,10090.ENSMUSP00000003152,10090.ENSMUSP00000004327,10090.ENSMUSP00000004470,10090.ENSMUSP00000006991,10090.ENSMUSP00000009344,10090.ENSMUSP00000012262,10090.ENSMUSP00000013995,10090.ENSMUSP00000015146,10090.ENSMUSP00000015449,10090.ENSMUSP00000015501,10090.ENSMUSP00000017920,10090.ENSMUSP00000020107…	Mcts1,Acp2,Braf,Prkd1,Stk11,G6pdx,Utp20,Hcn1,Xpo6,Dhdds,Abca4,Efr3a,Sash1,Clpx,Crk,Atp2b1,Ikbip,Rufy1,Kif3c,Pafah1b1,Caml,Cacna2d3,Rab2b,Mtdh,Ndufa6,Cox14,Dnajc18,Ppp2r2b,Sfxn2,Itgb8,Ccdc51,Cox20,Ahcyl1,Tmem68,Alpl,Prkcz,Flt1,Arl8b,Lrp6,Necap1,Rab30,Rnf40,Dctn5,Tub,Dlc1,Star,Msmo1,Bbs2,D230025D16Rik,Gabarapl2,Mcam,Xrn1,Map4,Srprb,Klhdc8b,Lnpep,Sntb2,Bri3bp,Rhou,Coro2b,Tpcn1,Exd2,Hdac11,March1,Snx…
GO Component	GO:0005694	Chromosome	33	1024	0.32	0.0041	10090.ENSMUSP00000000925,10090.ENSMUSP00000005841,10090.ENSMUSP00000017692,10090.ENSMUSP00000018795,10090.ENSMUSP00000018880,10090.ENSMUSP00000021091,10090.ENSMUSP00000021530,10090.ENSMUSP00000022450,10090.ENSMUSP00000023867,10090.ENSMUSP00000025740,10090.ENSMUSP00000025930,10090.ENSMUSP00000027494,10090.ENSMUSP00000030102,10090.ENSMUSP00000033088,10090.ENSMUSP00000033156,10090.ENSMUSP00000034761…	Smarcb1,Ctcf,Suz12,Tada2a,Ndel1,Pafah1b1,Hif1a,Fam208a,Rfc2,Rad9a,Smc3,Ppp1r7,Kdm4c,Rnf40,Dctn5,Narg2,Dync1li1,Exd2,Ep400,Nipbl,Prpf4b,Ppp2r5c,Ncoa1,Srpk2,Trrap,Trp53bp1,Ckap5,Stag1,Ankrd32,H3f3a,Alkbh1,Dpf3,Clasp1
GO Component	GO:0031090	Organelle membrane	70	2973	0.19	0.0108	10090.ENSMUSP00000002172,10090.ENSMUSP00000002765,10090.ENSMUSP00000012262,10090.ENSMUSP00000015501,10090.ENSMUSP00000020149,10090.ENSMUSP00000020643,10090.ENSMUSP00000021091,10090.ENSMUSP00000022765,10090.ENSMUSP00000022865,10090.ENSMUSP00000023085,10090.ENSMUSP00000023761,10090.ENSMUSP00000025208,10090.ENSMUSP00000025377,10090.ENSMUSP00000026011,10090.ENSMUSP00000026735,10090.ENSMUSP00000027781…	Acp2,Prkd1,Dhdds,Clpx,Ikbip,Rufy1,Pafah1b1,Rab2b,Mtdh,Ndufa6,Cox14,Dnajc18,Ppp2r2b,Sfxn2,Ccdc51,Cox20,Arl8b,Necap1,Dctn5,Star,Msmo1,Bbs2,D230025D16Rik,Gabarapl2,Srprb,Lnpep,Sntb2,Bri3bp,Rhou,Tpcn1,Exd2,March1,Snx10,Atp6v0a1,Chsy1,Emc1,Rhbdd2,Synrg,Far1,Slc9a7,Ints1,Drd2,Cherp,Impad1,Zdhhc20,Dnm1,Cant1,Znrf1,Pdzd8,Rasgrf2,Fmn1,Dennd1a,Stam,Pomgnt1,Snx27,Atp9a,Dmtn,Vopp1,Ptpla,Rab11fip3,Dmxl2,Fnip2…
GO Component	GO:0120111	Neuron projection cytoplasm	8	97	0.73	0.0108	10090.ENSMUSP00000018880,10090.ENSMUSP00000020999,10090.ENSMUSP00000021091,10090.ENSMUSP00000021530,10090.ENSMUSP00000032196,10090.ENSMUSP00000047480,10090.ENSMUSP00000077094,10090.ENSMUSP00000101127	Ndel1,Kif3c,Pafah1b1,Hif1a,Arl8b,Kcnab1,Madd,Grik2
GO Component	GO:0090724	Central region of growth cone	3	6	1.51	0.0139	10090.ENSMUSP00000018880,10090.ENSMUSP00000021091,10090.ENSMUSP00000032629	Ndel1,Pafah1b1,Cyfip1
GO Component	GO:0000775	Chromosome, centromeric region	11	192	0.57	0.0141	10090.ENSMUSP00000005841,10090.ENSMUSP00000018880,10090.ENSMUSP00000021091,10090.ENSMUSP00000025930,10090.ENSMUSP00000030102,10090.ENSMUSP00000033156,10090.ENSMUSP00000035366,10090.ENSMUSP00000082053,10090.ENSMUSP00000106278,10090.ENSMUSP00000106970,10090.ENSMUSP00000140019	Ctcf,Ndel1,Pafah1b1,Smc3,Kdm4c,Dctn5,Dync1li1,Ppp2r5c,Trp53bp1,Ckap5,Clasp1
GO Component	GO:0030424	Axon	26	791	0.33	0.0156	10090.ENSMUSP00000006991,10090.ENSMUSP00000018880,10090.ENSMUSP00000020999,10090.ENSMUSP00000021091,10090.ENSMUSP00000021530,10090.ENSMUSP00000025379,10090.ENSMUSP00000030922,10090.ENSMUSP00000032196,10090.ENSMUSP00000032629,10090.ENSMUSP00000033088,10090.ENSMUSP00000035055,10090.ENSMUSP00000035743,10090.ENSMUSP00000047480,10090.ENSMUSP00000057981,10090.ENSMUSP00000074578,10090.ENSMUSP00000075167…	Hcn1,Ndel1,Kif3c,Pafah1b1,Hif1a,Dpysl3,Prkcz,Arl8b,Cyfip1,Rnf40,Map4,Pygb,Kcnab1,Kcnb1,Ntm,Abl1,Drd2,Madd,Nptn,Dnm1,Stxbp1,Cntnap1,Grik2,Cadm2,Map7,Tbc1d24
GO Component	GO:0015629	Actin cytoskeleton	18	458	0.41	0.0178	10090.ENSMUSP00000017920,10090.ENSMUSP00000025379,10090.ENSMUSP00000030922,10090.ENSMUSP00000031653,10090.ENSMUSP00000033923,10090.ENSMUSP00000038915,10090.ENSMUSP00000041826,10090.ENSMUSP00000046991,10090.ENSMUSP00000061597,10090.ENSMUSP00000075167,10090.ENSMUSP00000076666,10090.ENSMUSP00000082965,10090.ENSMUSP00000099549,10090.ENSMUSP00000099606,10090.ENSMUSP00000102227,10090.ENSMUSP00000106612…	Crk,Dpysl3,Prkcz,Flt1,Dlc1,Rhou,Coro2b,Wipf2,Lmod1,Abl1,Dapk1,Sipa1l3,Crocc,Fmn1,Cdc42ep4,Dmtn,Myo9b,Arhgap21
GO Component	GO:0099568	Cytoplasmic region	13	270	0.5	0.0188	10090.ENSMUSP00000018880,10090.ENSMUSP00000020999,10090.ENSMUSP00000021091,10090.ENSMUSP00000021530,10090.ENSMUSP00000030922,10090.ENSMUSP00000032196,10090.ENSMUSP00000035055,10090.ENSMUSP00000047480,10090.ENSMUSP00000077094,10090.ENSMUSP00000101127,10090.ENSMUSP00000107230,10090.ENSMUSP00000121038,10090.ENSMUSP00000140019	Ndel1,Kif3c,Pafah1b1,Hif1a,Prkcz,Arl8b,Map4,Kcnab1,Madd,Grik2,Rpgrip1,Dnal1,Clasp1
GO Component	GO:0048471	Perinuclear region of cytoplasm	25	775	0.32	0.0243	10090.ENSMUSP00000004206,10090.ENSMUSP00000020268,10090.ENSMUSP00000021091,10090.ENSMUSP00000022057,10090.ENSMUSP00000022865,10090.ENSMUSP00000030922,10090.ENSMUSP00000032629,10090.ENSMUSP00000036998,10090.ENSMUSP00000044838,10090.ENSMUSP00000049060,10090.ENSMUSP00000056715,10090.ENSMUSP00000074578,10090.ENSMUSP00000075167,10090.ENSMUSP00000078469,10090.ENSMUSP00000085872,10090.ENSMUSP00000086900…	Eif3g,Ccar1,Pafah1b1,Tppp,Mtdh,Prkcz,Cyfip1,Lnpep,Atp6v0a1,Rhbdd2,Atxn2,Ntm,Abl1,Cherp,Magi2,Zdhhc20,Stxbp1,Tnrc6a,Atp9a,Dmtn,Xiap,Map7,Trp53bp2,Vldlr,Myo9b
GO Component	GO:0032838	Plasma membrane bounded cell projection cytoplasm	11	218	0.52	0.0339	10090.ENSMUSP00000018880,10090.ENSMUSP00000020999,10090.ENSMUSP00000021091,10090.ENSMUSP00000021530,10090.ENSMUSP00000032196,10090.ENSMUSP00000035055,10090.ENSMUSP00000047480,10090.ENSMUSP00000077094,10090.ENSMUSP00000101127,10090.ENSMUSP00000107230,10090.ENSMUSP00000121038	Ndel1,Kif3c,Pafah1b1,Hif1a,Arl8b,Map4,Kcnab1,Madd,Grik2,Rpgrip1,Dnal1
GO Component	GO:0070161	Anchoring junction	21	626	0.34	0.0389	10090.ENSMUSP00000002765,10090.ENSMUSP00000015855,10090.ENSMUSP00000020695,10090.ENSMUSP00000022865,10090.ENSMUSP00000026360,10090.ENSMUSP00000030922,10090.ENSMUSP00000033923,10090.ENSMUSP00000038915,10090.ENSMUSP00000041826,10090.ENSMUSP00000046558,10090.ENSMUSP00000051068,10090.ENSMUSP00000069416,10090.ENSMUSP00000078985,10090.ENSMUSP00000082965,10090.ENSMUSP00000085872,10090.ENSMUSP00000097154…	Prkd1,Prune,Tns3,Mtdh,Itgb8,Prkcz,Dlc1,Rhou,Coro2b,Igsf21,Pdzd11,Itgb5,Krit1,Sipa1l3,Magi2,Tjp2,Cntnap1,Fmn1,Cdc42ep4,Frmd5,Heg1
GO Component	GO:0098588	Bounding membrane of organelle	42	1636	0.22	0.0389	10090.ENSMUSP00000002172,10090.ENSMUSP00000002765,10090.ENSMUSP00000020643,10090.ENSMUSP00000022765,10090.ENSMUSP00000025377,10090.ENSMUSP00000032196,10090.ENSMUSP00000032477,10090.ENSMUSP00000034206,10090.ENSMUSP00000034361,10090.ENSMUSP00000034428,10090.ENSMUSP00000037324,10090.ENSMUSP00000037609,10090.ENSMUSP00000038915,10090.ENSMUSP00000042188,10090.ENSMUSP00000043049,10090.ENSMUSP00000044070…	Acp2,Prkd1,Rufy1,Rab2b,Ppp2r2b,Arl8b,Necap1,Bbs2,D230025D16Rik,Gabarapl2,Sntb2,Bri3bp,Rhou,Tpcn1,Exd2,March1,Snx10,Atp6v0a1,Chsy1,Rhbdd2,Synrg,Far1,Slc9a7,Drd2,Cherp,Impad1,Zdhhc20,Cant1,Znrf1,Dennd1a,Stam,Pomgnt1,Snx27,Atp9a,Dmtn,Rab11fip3,Dmxl2,Fnip2,Stxbp2,Arhgap21,Phlpp2,Golga5
KEGG	mmu05211	Renal cell carcinoma	7	66	0.84	0.0394	10090.ENSMUSP00000001155,10090.ENSMUSP00000002487,10090.ENSMUSP00000017920,10090.ENSMUSP00000021530,10090.ENSMUSP00000023036,10090.ENSMUSP00000099810,10090.ENSMUSP00000140422	Araf,Braf,Crk,Hif1a,Rbx1,Arnt,Tceb1
WikiPathways	WP310	mRNA processing	22	439	0.51	0.00048	10090.ENSMUSP00000001148,10090.ENSMUSP00000003501,10090.ENSMUSP00000004206,10090.ENSMUSP00000023460,10090.ENSMUSP00000023631,10090.ENSMUSP00000023805,10090.ENSMUSP00000026125,10090.ENSMUSP00000029316,10090.ENSMUSP00000034204,10090.ENSMUSP00000048470,10090.ENSMUSP00000070438,10090.ENSMUSP00000077019,10090.ENSMUSP00000081233,10090.ENSMUSP00000083205,10090.ENSMUSP00000085734,10090.ENSMUSP00000099993…	Pcbp3,Elavl3,Eif3g,Ncbp2,Brwd1,Csad,Alyref,Exosc8,Nudt21,Rbm25,Celf1,Prpf4b,Eif4g3,Clasrp,Srpk2,Tdrd7,Tnrc6c,Son,Cnot4,Clk2,Trove2,Atxn1
WikiPathways	WP1983	Splicing factor NOVA regulated synaptic proteins	6	41	0.98	0.0073	10090.ENSMUSP00000020107,10090.ENSMUSP00000030922,10090.ENSMUSP00000035055,10090.ENSMUSP00000101127,10090.ENSMUSP00000125405,10090.ENSMUSP00000140019	Atp2b1,Prkcz,Map4,Grik2,Stxbp2,Clasp1
Monarch	MP:0010769	Abnormal survival	158	5150	0.3	1.29e-16	10090.ENSMUSP00000000925,10090.ENSMUSP00000001155,10090.ENSMUSP00000001480,10090.ENSMUSP00000002487,10090.ENSMUSP00000002765,10090.ENSMUSP00000003152,10090.ENSMUSP00000003450,10090.ENSMUSP00000003501,10090.ENSMUSP00000003906,10090.ENSMUSP00000004327,10090.ENSMUSP00000004470,10090.ENSMUSP00000005841,10090.ENSMUSP00000009138,10090.ENSMUSP00000012262,10090.ENSMUSP00000015449,10090.ENSMUSP00000015501…	Smarcb1,Araf,Npepps,Braf,Prkd1,Stk11,Ddx23,Elavl3,Farsa,G6pdx,Utp20,Ctcf,Stk38,Dhdds,Sash1,Clpx,Prune,Suz12,Crk,Ndel1,Atp2b1,Tns3,Klhl29,Kif3c,Polg2,Pafah1b1,Hif1a,Caml,Fam208a,L3mbtl2,Rbx1,Ndufa6,Ncbp2,Csad,Rfc2,Dnajc18,Iws1,Rad9a,Smc3,Itgb8,Sbds,Rptor,Cox20,Exosc8,Kdm4c,Alpl,Flt1,Arl8b,Lrp6,Cyfip1,Rnf40,Dctn5,Dlc1,Star,Nudt21,Gabarapl2,Srprb,Dync1li1,Kdm5b,Cbfa2t2,Zyg11b,Snx10,Herc1,Atp6v0a1,Pb…
Monarch	MP:0010770	Preweaning lethality	147	4663	0.31	3.54e-16	10090.ENSMUSP00000000925,10090.ENSMUSP00000001155,10090.ENSMUSP00000001480,10090.ENSMUSP00000002487,10090.ENSMUSP00000002765,10090.ENSMUSP00000003152,10090.ENSMUSP00000003450,10090.ENSMUSP00000003501,10090.ENSMUSP00000003906,10090.ENSMUSP00000004327,10090.ENSMUSP00000004470,10090.ENSMUSP00000005841,10090.ENSMUSP00000009138,10090.ENSMUSP00000012262,10090.ENSMUSP00000015449,10090.ENSMUSP00000015501…	Smarcb1,Araf,Npepps,Braf,Prkd1,Stk11,Ddx23,Elavl3,Farsa,G6pdx,Utp20,Ctcf,Stk38,Dhdds,Sash1,Clpx,Prune,Suz12,Crk,Ndel1,Atp2b1,Tns3,Klhl29,Kif3c,Polg2,Pafah1b1,Hif1a,Caml,Fam208a,L3mbtl2,Rbx1,Ndufa6,Ncbp2,Csad,Rfc2,Dnajc18,Iws1,Rad9a,Smc3,Itgb8,Sbds,Rptor,Cox20,Exosc8,Kdm4c,Alpl,Flt1,Arl8b,Lrp6,Cyfip1,Rnf40,Dctn5,Dlc1,Star,Nudt21,Gabarapl2,Srprb,Dync1li1,Kdm5b,Cbfa2t2,Zyg11b,Atp6v0a1,Pbx3,Vars2,Ick…
Monarch	MP:0010768	Mortality/aging	160	5549	0.27	1.01e-14	10090.ENSMUSP00000000925,10090.ENSMUSP00000001155,10090.ENSMUSP00000001480,10090.ENSMUSP00000002487,10090.ENSMUSP00000002765,10090.ENSMUSP00000003152,10090.ENSMUSP00000003450,10090.ENSMUSP00000003501,10090.ENSMUSP00000003906,10090.ENSMUSP00000004327,10090.ENSMUSP00000004470,10090.ENSMUSP00000005841,10090.ENSMUSP00000009138,10090.ENSMUSP00000012262,10090.ENSMUSP00000015449,10090.ENSMUSP00000015501…	Smarcb1,Araf,Npepps,Braf,Prkd1,Stk11,Ddx23,Elavl3,Farsa,G6pdx,Utp20,Ctcf,Stk38,Dhdds,Sash1,Clpx,Prune,Suz12,Crk,Ndel1,Atp2b1,Tns3,Klhl29,Kif3c,Polg2,Pafah1b1,Hif1a,Caml,Fam208a,Mtdh,L3mbtl2,Rbx1,Ndufa6,Ncbp2,Csad,Rfc2,Dnajc18,Iws1,Rad9a,Smc3,Itgb8,Sbds,Rptor,Cox20,Exosc8,Kdm4c,Alpl,Flt1,Arl8b,Lrp6,Cyfip1,Rnf40,Dctn5,Dlc1,Star,Nudt21,Gabarapl2,Srprb,Dync1li1,Kdm5b,Cbfa2t2,Zyg11b,Snx10,Herc1,Atp6v0…
Monarch	MP:0002080	Prenatal lethality	83	2485	0.34	2.57e-08	10090.ENSMUSP00000000925,10090.ENSMUSP00000002487,10090.ENSMUSP00000002765,10090.ENSMUSP00000003152,10090.ENSMUSP00000004327,10090.ENSMUSP00000004470,10090.ENSMUSP00000005841,10090.ENSMUSP00000012262,10090.ENSMUSP00000015501,10090.ENSMUSP00000015855,10090.ENSMUSP00000017692,10090.ENSMUSP00000017920,10090.ENSMUSP00000018880,10090.ENSMUSP00000020107,10090.ENSMUSP00000021060,10090.ENSMUSP00000021091…	Smarcb1,Braf,Prkd1,Stk11,G6pdx,Utp20,Ctcf,Dhdds,Clpx,Prune,Suz12,Crk,Ndel1,Atp2b1,Polg2,Pafah1b1,Hif1a,Caml,Fam208a,L3mbtl2,Rbx1,Ndufa6,Ncbp2,Rfc2,Iws1,Rad9a,Smc3,Itgb8,Sbds,Rptor,Cox20,Exosc8,Kdm4c,Flt1,Lrp6,Cyfip1,Rnf40,Dlc1,Nudt21,Srprb,Atp6v0a1,Ick,Rbm25,Ep400,Pkd1,Atxn2,Nipbl,C2cd3,Ndrg3,Ints1,Ntm,Prpf4b,Krit1,Ppm1b,Trio,Tnrc6a,Tmem107,Tjp2,Trrap,Arnt,Dennd1a,Dot1l,Snx27,Asxl1,Ckap5,Cnot4,Xi…
Monarch	MP:0011100	Preweaning lethality, complete penetrance	65	1694	0.4	2.57e-08	10090.ENSMUSP00000000925,10090.ENSMUSP00000003450,10090.ENSMUSP00000003906,10090.ENSMUSP00000004470,10090.ENSMUSP00000012262,10090.ENSMUSP00000015449,10090.ENSMUSP00000015501,10090.ENSMUSP00000015855,10090.ENSMUSP00000017692,10090.ENSMUSP00000018880,10090.ENSMUSP00000020999,10090.ENSMUSP00000021060,10090.ENSMUSP00000022450,10090.ENSMUSP00000023029,10090.ENSMUSP00000023085,10090.ENSMUSP00000023460…	Smarcb1,Ddx23,Farsa,Utp20,Dhdds,Sash1,Clpx,Prune,Suz12,Ndel1,Kif3c,Polg2,Fam208a,L3mbtl2,Ndufa6,Ncbp2,Rfc2,Iws1,Rad9a,Smc3,Itgb8,Rptor,Cox20,Exosc8,Rnf40,Dctn5,Nudt21,Gabarapl2,Srprb,Atp6v0a1,Pbx3,Vars2,Rbm25,Ep400,Pkd1,Synrg,Kiaa1109,C2cd3,Ndrg3,Celf1,Prpf4b,Memo1,Cherp,Krit1,Srrm2,Otud7b,Dnm1,Stxbp1,Trrap,Dennd1a,Dot1l,Pomgnt1,Ckap5,Cacna1s,Pcnp,Cnot4,Trp53bp2,Dmxl2,Stag1,Nlk,Sap18,Dnal1,Alkbh1…
Monarch	MP:0005378	Growth/size/body region phenotype	124	4670	0.24	1.29e-07	10090.ENSMUSP00000000925,10090.ENSMUSP00000001155,10090.ENSMUSP00000001480,10090.ENSMUSP00000002487,10090.ENSMUSP00000002765,10090.ENSMUSP00000003152,10090.ENSMUSP00000003906,10090.ENSMUSP00000004327,10090.ENSMUSP00000004470,10090.ENSMUSP00000006991,10090.ENSMUSP00000009138,10090.ENSMUSP00000015449,10090.ENSMUSP00000015501,10090.ENSMUSP00000015855,10090.ENSMUSP00000017692,10090.ENSMUSP00000017920…	Smarcb1,Araf,Npepps,Braf,Prkd1,Stk11,Farsa,G6pdx,Utp20,Hcn1,Stk38,Sash1,Clpx,Prune,Suz12,Crk,Ndel1,Atp2b1,Ccar1,Rufy1,Klhl29,Pafah1b1,Hif1a,Tppp,Fam208a,L3mbtl2,Rbx1,Dnajc18,Iws1,Rad9a,Smc3,Itgb8,Sbds,Rptor,Ahcyl1,Kdm4c,Alpl,Flt1,Arl8b,Lrp6,Dctn5,Tub,Dlc1,Bbs2,Dync1li1,Lnpep,Kdm5b,Ankrd12,Cbfa2t2,Zyg11b,Snx10,Herc1,Atp6v0a1,Pbx3,Chsy1,Vars2,Rbm25,Fam160b1,Pkd1,Utp14b,Gstz1,Atxn2,Kcnb1,Synrg,Nipbl…
Monarch	MP:0008762	Embryonic lethality	68	1944	0.36	2.64e-07	10090.ENSMUSP00000000925,10090.ENSMUSP00000002487,10090.ENSMUSP00000002765,10090.ENSMUSP00000003152,10090.ENSMUSP00000004327,10090.ENSMUSP00000005841,10090.ENSMUSP00000012262,10090.ENSMUSP00000015501,10090.ENSMUSP00000015855,10090.ENSMUSP00000017692,10090.ENSMUSP00000018880,10090.ENSMUSP00000020107,10090.ENSMUSP00000021060,10090.ENSMUSP00000021091,10090.ENSMUSP00000021530,10090.ENSMUSP00000021963…	Smarcb1,Braf,Prkd1,Stk11,G6pdx,Ctcf,Dhdds,Clpx,Prune,Suz12,Ndel1,Atp2b1,Polg2,Pafah1b1,Hif1a,Caml,Fam208a,L3mbtl2,Rbx1,Ndufa6,Ncbp2,Rfc2,Iws1,Rad9a,Smc3,Itgb8,Sbds,Rptor,Cox20,Exosc8,Flt1,Lrp6,Cyfip1,Rnf40,Dlc1,Nudt21,Srprb,Atp6v0a1,Rbm25,Ep400,Pkd1,Nipbl,C2cd3,Ndrg3,Ints1,Ntm,Prpf4b,Krit1,Ppm1b,Tnrc6a,Tmem107,Tjp2,Trrap,Arnt,Dennd1a,Dot1l,Ckap5,Xiap,Trp53bp2,Stag1,Heg1,Sap18,Ndufv2,Tex10,Pcid2,T…
Monarch	MP:0003632	Abnormal nervous system morphology	81	2637	0.3	1.29e-06	10090.ENSMUSP00000000925,10090.ENSMUSP00000002172,10090.ENSMUSP00000002487,10090.ENSMUSP00000003152,10090.ENSMUSP00000004327,10090.ENSMUSP00000009138,10090.ENSMUSP00000013995,10090.ENSMUSP00000015146,10090.ENSMUSP00000015501,10090.ENSMUSP00000017692,10090.ENSMUSP00000018880,10090.ENSMUSP00000021091,10090.ENSMUSP00000021530,10090.ENSMUSP00000025379,10090.ENSMUSP00000025740,10090.ENSMUSP00000026360…	Smarcb1,Acp2,Braf,Stk11,G6pdx,Stk38,Abca4,Efr3a,Clpx,Suz12,Ndel1,Pafah1b1,Hif1a,Dpysl3,Rad9a,Itgb8,Alpl,Flt1,Lrp6,Cyfip1,Tub,Dlc1,Bbs2,Dync1li1,Herc1,Pbx3,Igsf21,Chsy1,Ep400,Pkd1,Utp14b,Atxn2,Kcnb1,Nipbl,Aff1,C2cd3,Ndrg3,Pcdh9,Ntm,Abl1,Drd2,Madd,Krit1,Nptn,Ncoa1,Magi2,Trio,Dnm1,Stxbp1,Cngb1,Tmem107,Cntnap1,Crocc,Arnt,Dennd1a,AI314180,Tdrd7,Stam,Pcdh15,Pomgnt1,Ckap5,Rpgrip1,Cacna1s,Gpm6b,Pcnp,Zbtb…
Monarch	MP:0003631	Nervous system phenotype	100	3681	0.25	4.68e-06	10090.ENSMUSP00000000925,10090.ENSMUSP00000002172,10090.ENSMUSP00000002487,10090.ENSMUSP00000003152,10090.ENSMUSP00000003501,10090.ENSMUSP00000004327,10090.ENSMUSP00000006991,10090.ENSMUSP00000009138,10090.ENSMUSP00000013995,10090.ENSMUSP00000015146,10090.ENSMUSP00000015449,10090.ENSMUSP00000015501,10090.ENSMUSP00000017692,10090.ENSMUSP00000017920,10090.ENSMUSP00000018880,10090.ENSMUSP00000020958…	Smarcb1,Acp2,Braf,Stk11,Elavl3,G6pdx,Hcn1,Stk38,Abca4,Efr3a,Sash1,Clpx,Suz12,Crk,Ndel1,Klhl29,Pafah1b1,Hif1a,Tppp,Dpysl3,Rad9a,Itgb8,Alpl,Prkcz,Flt1,Lrp6,Cyfip1,Tub,Dlc1,Bbs2,Dync1li1,Herc1,Pbx3,Igsf21,Kcnab1,Chsy1,Ick,Ep400,Pkd1,Utp14b,Itsn2,Atxn2,Kcnb1,Nipbl,Aff1,C2cd3,Ndrg3,Pcdh9,Ntm,Abl1,Drd2,Dapk1,Madd,Krit1,Nptn,Ncoa1,Trpm3,Magi2,Elfn2,Trio,Dnm1,Stxbp1,Cngb1,Tmem107,Cntnap1,Crocc,Arnt,Dennd…
Monarch	MP:0002882	Abnormal neuron morphology	54	1522	0.36	1.19e-05	10090.ENSMUSP00000002172,10090.ENSMUSP00000002487,10090.ENSMUSP00000009138,10090.ENSMUSP00000013995,10090.ENSMUSP00000015146,10090.ENSMUSP00000018880,10090.ENSMUSP00000021091,10090.ENSMUSP00000021530,10090.ENSMUSP00000025379,10090.ENSMUSP00000026360,10090.ENSMUSP00000031653,10090.ENSMUSP00000033341,10090.ENSMUSP00000034206,10090.ENSMUSP00000035366,10090.ENSMUSP00000044801,10090.ENSMUSP00000045281…	Acp2,Braf,Stk38,Abca4,Efr3a,Ndel1,Pafah1b1,Hif1a,Dpysl3,Itgb8,Flt1,Tub,Bbs2,Dync1li1,Herc1,Pbx3,Igsf21,Chsy1,Utp14b,Atxn2,Kcnb1,Aff1,Pcdh9,Abl1,Drd2,Madd,Nptn,Ncoa1,Magi2,Trio,Dnm1,Stxbp1,Cngb1,Cntnap1,Crocc,AI314180,Stam,Pcdh15,Pomgnt1,Ckap5,Rpgrip1,Gpm6b,Plxna4,Trp53bp2,Megf8,Lhfpl4,Man2c1,Tbc1d24,Vldlr,Nrxn3,Cep290,Vsx2,Tet1,Atxn1
Monarch	MP:0013292	Embryonic lethality prior to organogenesis	40	948	0.44	1.25e-05	10090.ENSMUSP00000000925,10090.ENSMUSP00000002487,10090.ENSMUSP00000005841,10090.ENSMUSP00000015501,10090.ENSMUSP00000017692,10090.ENSMUSP00000018880,10090.ENSMUSP00000020107,10090.ENSMUSP00000021060,10090.ENSMUSP00000021091,10090.ENSMUSP00000021530,10090.ENSMUSP00000021963,10090.ENSMUSP00000022450,10090.ENSMUSP00000023036,10090.ENSMUSP00000023085,10090.ENSMUSP00000023460,10090.ENSMUSP00000023867…	Smarcb1,Braf,Ctcf,Clpx,Suz12,Ndel1,Atp2b1,Polg2,Pafah1b1,Hif1a,Caml,Fam208a,Rbx1,Ndufa6,Ncbp2,Rfc2,Iws1,Sbds,Rptor,Cox20,Exosc8,Lrp6,Cyfip1,Rnf40,Nudt21,Srprb,Atp6v0a1,Rbm25,Ndrg3,Ints1,Prpf4b,Ppm1b,Tjp2,Trrap,Ckap5,Trp53bp2,Sap18,Ndufv2,Pcid2,Arhgap21
Monarch	MP:0013293	Embryonic lethality prior to tooth bud stage	43	1066	0.42	1.25e-05	10090.ENSMUSP00000000925,10090.ENSMUSP00000002487,10090.ENSMUSP00000005841,10090.ENSMUSP00000015501,10090.ENSMUSP00000015855,10090.ENSMUSP00000017692,10090.ENSMUSP00000018880,10090.ENSMUSP00000020107,10090.ENSMUSP00000021060,10090.ENSMUSP00000021091,10090.ENSMUSP00000021530,10090.ENSMUSP00000021963,10090.ENSMUSP00000022450,10090.ENSMUSP00000023036,10090.ENSMUSP00000023085,10090.ENSMUSP00000023460…	Smarcb1,Braf,Ctcf,Clpx,Prune,Suz12,Ndel1,Atp2b1,Polg2,Pafah1b1,Hif1a,Caml,Fam208a,Rbx1,Ndufa6,Ncbp2,Rfc2,Iws1,Rad9a,Sbds,Rptor,Cox20,Exosc8,Lrp6,Cyfip1,Rnf40,Nudt21,Srprb,Atp6v0a1,Rbm25,C2cd3,Ndrg3,Ints1,Prpf4b,Ppm1b,Tjp2,Trrap,Ckap5,Trp53bp2,Sap18,Ndufv2,Pcid2,Arhgap21
Monarch	MP:0005386	Behavior/neurological phenotype	113	4525	0.21	2.28e-05	10090.ENSMUSP00000001155,10090.ENSMUSP00000001480,10090.ENSMUSP00000002172,10090.ENSMUSP00000002487,10090.ENSMUSP00000003152,10090.ENSMUSP00000003501,10090.ENSMUSP00000004470,10090.ENSMUSP00000006991,10090.ENSMUSP00000012262,10090.ENSMUSP00000015855,10090.ENSMUSP00000017692,10090.ENSMUSP00000020227,10090.ENSMUSP00000020643,10090.ENSMUSP00000020999,10090.ENSMUSP00000021091,10090.ENSMUSP00000021530…	Araf,Npepps,Acp2,Braf,Stk11,Elavl3,Utp20,Hcn1,Dhdds,Prune,Suz12,Cry1,Rufy1,Kif3c,Pafah1b1,Hif1a,Tppp,Fam208a,Cacna2d3,Ncbp2,Csad,Iws1,Ppp2r2b,Rptor,Tmem68,Alpl,Prkcz,Flt1,Arl8b,Cyfip1,Tub,Bbs2,Mcam,Dync1li1,Lnpep,Kdm5b,Tpcn1,Herc1,Pbx3,Igsf21,Ipo8,Kcnab1,Chsy1,Znfx1,Tbc1d8,Mettl5,Hpcal4,Bzw1,Itsn2,Atxn2,Tle4,Kcnb1,Nipbl,Aff1,Kiaa1109,Usp29,C2cd3,Itgb5,Usp46,Pcdh9,Ntm,Drd2,Madd,Memo1,Ltbp3,Ppp2r5c…
Monarch	MP:0005380	Embryo phenotype	68	2260	0.29	4.94e-05	10090.ENSMUSP00000000925,10090.ENSMUSP00000002487,10090.ENSMUSP00000003152,10090.ENSMUSP00000004327,10090.ENSMUSP00000005841,10090.ENSMUSP00000009138,10090.ENSMUSP00000012262,10090.ENSMUSP00000015449,10090.ENSMUSP00000015501,10090.ENSMUSP00000015855,10090.ENSMUSP00000017692,10090.ENSMUSP00000018880,10090.ENSMUSP00000020107,10090.ENSMUSP00000021060,10090.ENSMUSP00000021530,10090.ENSMUSP00000022450…	Smarcb1,Braf,Stk11,G6pdx,Ctcf,Stk38,Dhdds,Sash1,Clpx,Prune,Suz12,Ndel1,Atp2b1,Polg2,Hif1a,Fam208a,L3mbtl2,Rbx1,Dnajc18,Iws1,Rad9a,Itgb8,Sbds,Rptor,Flt1,Arl8b,Lrp6,Cyfip1,Dlc1,Dync1li1,Zyg11b,Atp6v0a1,Ep400,Pkd1,Synrg,Nipbl,Kiaa1109,C2cd3,Celf1,Ints1,Ntm,Prpf4b,Memo1,Krit1,Ppm1b,Ncoa1,Tnrc6a,Tmem107,Tjp2,Trrap,Arnt,Dennd1a,Dot1l,Snx27,Ckap5,Cacna1s,Pcnp,Cnot4,Trp53bp2,Hadha,Megf8,H3f3a,Alkbh1,Luzp…
Monarch	MP:0003861	Abnormal nervous system development	41	1059	0.4	5.99e-05	10090.ENSMUSP00000002172,10090.ENSMUSP00000002487,10090.ENSMUSP00000004327,10090.ENSMUSP00000015146,10090.ENSMUSP00000015501,10090.ENSMUSP00000017692,10090.ENSMUSP00000018880,10090.ENSMUSP00000021091,10090.ENSMUSP00000021530,10090.ENSMUSP00000025379,10090.ENSMUSP00000025740,10090.ENSMUSP00000026360,10090.ENSMUSP00000032322,10090.ENSMUSP00000032629,10090.ENSMUSP00000033923,10090.ENSMUSP00000045281…	Acp2,Braf,G6pdx,Efr3a,Clpx,Suz12,Ndel1,Pafah1b1,Hif1a,Dpysl3,Rad9a,Itgb8,Lrp6,Cyfip1,Dlc1,Pbx3,Ep400,Pkd1,C2cd3,Ndrg3,Ntm,Abl1,Drd2,Krit1,Nptn,Trio,Stxbp1,Tmem107,Dennd1a,Pomgnt1,Pcnp,Zbtb20,Plxna4,Trp53bp2,Megf8,Tbc1d24,Vldlr,Luzp1,Cep290,Tet1,Jarid2
Monarch	MP:0010832	Lethality during fetal growth through weaning	64	2110	0.3	8.62e-05	10090.ENSMUSP00000000925,10090.ENSMUSP00000001155,10090.ENSMUSP00000001480,10090.ENSMUSP00000002487,10090.ENSMUSP00000002765,10090.ENSMUSP00000003152,10090.ENSMUSP00000005841,10090.ENSMUSP00000012262,10090.ENSMUSP00000017920,10090.ENSMUSP00000020695,10090.ENSMUSP00000021091,10090.ENSMUSP00000021530,10090.ENSMUSP00000023029,10090.ENSMUSP00000023805,10090.ENSMUSP00000025930,10090.ENSMUSP00000026360…	Smarcb1,Araf,Npepps,Braf,Prkd1,Stk11,Ctcf,Dhdds,Crk,Tns3,Pafah1b1,Hif1a,L3mbtl2,Csad,Smc3,Itgb8,Alpl,Arl8b,Lrp6,Star,Kdm5b,Cbfa2t2,Pbx3,Ick,Pkd1,Nipbl,Aff1,Celf1,Abl1,Madd,Krit1,Impad1,Mark3,Ppp2r5c,Magi2,Trio,Dnm1,Stxbp1,Cngb1,Fmn1,Arnt,Dot1l,Tnrc6c,Pomgnt1,Snx27,Asxl1,Cacna1s,Zbtb20,Cnot4,Trp53bp2,Stag1,Nlk,Heg1,Hadha,Megf8,Sepp1,H3f3a,Tbc1d24,Nrxn3,Luzp1,Vsx2,Nedd4l,Jarid2,Bbip1
Monarch	MP:0004924	Abnormal behavior	106	4315	0.2	0.00014	10090.ENSMUSP00000001155,10090.ENSMUSP00000001480,10090.ENSMUSP00000002487,10090.ENSMUSP00000003152,10090.ENSMUSP00000003501,10090.ENSMUSP00000004470,10090.ENSMUSP00000006991,10090.ENSMUSP00000012262,10090.ENSMUSP00000015855,10090.ENSMUSP00000017692,10090.ENSMUSP00000020227,10090.ENSMUSP00000020643,10090.ENSMUSP00000020999,10090.ENSMUSP00000021091,10090.ENSMUSP00000021530,10090.ENSMUSP00000022057…	Araf,Npepps,Braf,Stk11,Elavl3,Utp20,Hcn1,Dhdds,Prune,Suz12,Cry1,Rufy1,Kif3c,Pafah1b1,Hif1a,Tppp,Fam208a,Cacna2d3,Ncbp2,Iws1,Ppp2r2b,Rptor,Tmem68,Alpl,Prkcz,Flt1,Arl8b,Cyfip1,Tub,Bbs2,Mcam,Dync1li1,Lnpep,Kdm5b,Tpcn1,Herc1,Pbx3,Ipo8,Kcnab1,Chsy1,Znfx1,Tbc1d8,Mettl5,Hpcal4,Bzw1,Itsn2,Tle4,Kcnb1,Nipbl,Aff1,Kiaa1109,Usp29,C2cd3,Itgb5,Usp46,Pcdh9,Ntm,Drd2,Madd,Memo1,Ltbp3,Ppp2r5c,Nptn,Ncoa1,Trpm3,Magi2…
Monarch	MP:0001265	Decreased body size	49	1474	0.33	0.00023	10090.ENSMUSP00000001155,10090.ENSMUSP00000001480,10090.ENSMUSP00000002487,10090.ENSMUSP00000003152,10090.ENSMUSP00000020107,10090.ENSMUSP00000020958,10090.ENSMUSP00000021091,10090.ENSMUSP00000022057,10090.ENSMUSP00000026387,10090.ENSMUSP00000030551,10090.ENSMUSP00000031653,10090.ENSMUSP00000032322,10090.ENSMUSP00000034206,10090.ENSMUSP00000038138,10090.ENSMUSP00000043087,10090.ENSMUSP00000044165…	Araf,Npepps,Braf,Stk11,Atp2b1,Klhl29,Pafah1b1,Tppp,Sbds,Alpl,Flt1,Lrp6,Bbs2,Kdm5b,Cbfa2t2,Snx10,Pbx3,Chsy1,Rbm25,Fam160b1,Pkd1,Nipbl,Aff1,Celf1,Abl1,Drd2,Memo1,Ltbp3,Impad1,Ppp2r5c,Cngb1,Cntnap1,Pcdh15,Pomgnt1,Snx27,Asxl1,Trp53bp1,Ckap5,Zbtb20,Ptpla,Cnot4,Trp53bp2,Megf8,Sepp1,H3f3a,Vldlr,Cep290,Tet1,Atxn1
Monarch	MP:0002089	Abnormal postnatal growth/weight/body size	70	2493	0.26	0.00029	10090.ENSMUSP00000001155,10090.ENSMUSP00000001480,10090.ENSMUSP00000002487,10090.ENSMUSP00000003152,10090.ENSMUSP00000003906,10090.ENSMUSP00000020107,10090.ENSMUSP00000020268,10090.ENSMUSP00000020643,10090.ENSMUSP00000020958,10090.ENSMUSP00000021091,10090.ENSMUSP00000022057,10090.ENSMUSP00000025930,10090.ENSMUSP00000026387,10090.ENSMUSP00000026671,10090.ENSMUSP00000029490,10090.ENSMUSP00000030102…	Araf,Npepps,Braf,Stk11,Farsa,Atp2b1,Ccar1,Rufy1,Klhl29,Pafah1b1,Tppp,Smc3,Sbds,Rptor,Ahcyl1,Kdm4c,Alpl,Flt1,Lrp6,Tub,Bbs2,Lnpep,Kdm5b,Cbfa2t2,Snx10,Herc1,Pbx3,Chsy1,Rbm25,Fam160b1,Pkd1,Atxn2,Kcnb1,Nipbl,Aff1,Crlf3,Celf1,Usp46,Ptpn3,Abl1,Drd2,Memo1,Ltbp3,Impad1,Mark3,Ppp2r5c,Nptn,Ncoa1,Cngb1,Cntnap1,Pcdh15,Pomgnt1,Snx27,Asxl1,Trp53bp1,Ckap5,Zbtb20,Ptpla,Cnot4,Trp53bp2,Rab11fip3,Dmxl2,Megf8,Sepp1,H…
Monarch	MP:0002152	Abnormal brain morphology	50	1540	0.32	0.0003	10090.ENSMUSP00000000925,10090.ENSMUSP00000002172,10090.ENSMUSP00000002487,10090.ENSMUSP00000003152,10090.ENSMUSP00000015501,10090.ENSMUSP00000017692,10090.ENSMUSP00000018880,10090.ENSMUSP00000021091,10090.ENSMUSP00000021530,10090.ENSMUSP00000025379,10090.ENSMUSP00000025740,10090.ENSMUSP00000026360,10090.ENSMUSP00000032322,10090.ENSMUSP00000033923,10090.ENSMUSP00000034206,10090.ENSMUSP00000044801…	Smarcb1,Acp2,Braf,Stk11,Clpx,Suz12,Ndel1,Pafah1b1,Hif1a,Dpysl3,Rad9a,Itgb8,Lrp6,Dlc1,Bbs2,Herc1,Chsy1,Pkd1,Atxn2,Nipbl,Aff1,C2cd3,Ndrg3,Pcdh9,Ntm,Abl1,Drd2,Krit1,Ncoa1,Magi2,Trio,Dnm1,Stxbp1,Cntnap1,Arnt,Dennd1a,Stam,Pomgnt1,Ckap5,Pcnp,Zbtb20,Plxna4,Trp53bp2,Dmxl2,Man2c1,Vldlr,Luzp1,Cep290,Tet1,Atxn1
Monarch	MP:0014134	Abnormal embryo morphology	54	1724	0.31	0.0003	10090.ENSMUSP00000002487,10090.ENSMUSP00000003152,10090.ENSMUSP00000004327,10090.ENSMUSP00000005841,10090.ENSMUSP00000009138,10090.ENSMUSP00000012262,10090.ENSMUSP00000015449,10090.ENSMUSP00000015501,10090.ENSMUSP00000015855,10090.ENSMUSP00000017692,10090.ENSMUSP00000018880,10090.ENSMUSP00000020107,10090.ENSMUSP00000021530,10090.ENSMUSP00000022450,10090.ENSMUSP00000023029,10090.ENSMUSP00000023036…	Braf,Stk11,G6pdx,Ctcf,Stk38,Dhdds,Sash1,Clpx,Prune,Suz12,Ndel1,Atp2b1,Hif1a,Fam208a,L3mbtl2,Rbx1,Dnajc18,Iws1,Rad9a,Itgb8,Sbds,Rptor,Arl8b,Lrp6,Cyfip1,Dlc1,Dync1li1,Zyg11b,Atp6v0a1,Ep400,Pkd1,Synrg,Nipbl,Kiaa1109,C2cd3,Ntm,Prpf4b,Memo1,Krit1,Ppm1b,Tmem107,Tjp2,Trrap,Arnt,Dennd1a,Dot1l,Snx27,Ckap5,Cacna1s,Trp53bp2,Alkbh1,Luzp1,Tet1,Jarid2
Monarch	MP:0002066	Abnormal motor capabilities/coordination/movement	79	3010	0.23	0.00055	10090.ENSMUSP00000001155,10090.ENSMUSP00000001480,10090.ENSMUSP00000002487,10090.ENSMUSP00000006991,10090.ENSMUSP00000015855,10090.ENSMUSP00000017692,10090.ENSMUSP00000020643,10090.ENSMUSP00000020999,10090.ENSMUSP00000021091,10090.ENSMUSP00000022057,10090.ENSMUSP00000022450,10090.ENSMUSP00000022567,10090.ENSMUSP00000025243,10090.ENSMUSP00000025377,10090.ENSMUSP00000026671,10090.ENSMUSP00000029891…	Araf,Npepps,Braf,Hcn1,Prune,Suz12,Rufy1,Kif3c,Pafah1b1,Tppp,Fam208a,Cacna2d3,Iws1,Ppp2r2b,Rptor,Tmem68,Alpl,Arl8b,Cyfip1,Bbs2,Mcam,Dync1li1,Lnpep,Kdm5b,Herc1,Pbx3,Ipo8,Chsy1,Znfx1,Tbc1d8,Mettl5,Bzw1,Tle4,Kcnb1,Nipbl,Aff1,Kiaa1109,Usp29,C2cd3,Itgb5,Usp46,Pcdh9,Drd2,Madd,Memo1,Ltbp3,Ppp2r5c,Nptn,Trpm3,Elfn2,Trio,Otud7b,Dnm1,Stxbp1,Poc5,Cntnap1,AI314180,Stam,Pcdh15,Pomgnt1,Cdc42ep4,Atp9a,Cacna1s,Imp…
Monarch	MP:0003956	Abnormal body size	56	1862	0.29	0.00055	10090.ENSMUSP00000001155,10090.ENSMUSP00000001480,10090.ENSMUSP00000002487,10090.ENSMUSP00000003152,10090.ENSMUSP00000020107,10090.ENSMUSP00000020958,10090.ENSMUSP00000021091,10090.ENSMUSP00000022057,10090.ENSMUSP00000026387,10090.ENSMUSP00000026671,10090.ENSMUSP00000030551,10090.ENSMUSP00000031653,10090.ENSMUSP00000032322,10090.ENSMUSP00000033341,10090.ENSMUSP00000034206,10090.ENSMUSP00000036998…	Araf,Npepps,Braf,Stk11,Atp2b1,Klhl29,Pafah1b1,Tppp,Sbds,Rptor,Alpl,Flt1,Lrp6,Tub,Bbs2,Lnpep,Kdm5b,Cbfa2t2,Snx10,Pbx3,Chsy1,Rbm25,Fam160b1,Pkd1,Atxn2,Nipbl,Aff1,Celf1,Ptpn3,Abl1,Drd2,Memo1,Ltbp3,Impad1,Mark3,Ppp2r5c,Cngb1,Cntnap1,Pcdh15,Pomgnt1,Snx27,Asxl1,Trp53bp1,Ckap5,Zbtb20,Ptpla,Cnot4,Trp53bp2,Megf8,Sepp1,H3f3a,Vldlr,Cep290,Tet1,Jarid2,Atxn1
Monarch	MP:0003420	Delayed intramembranous bone ossification	7	32	1.15	0.00063	10090.ENSMUSP00000032322,10090.ENSMUSP00000049296,10090.ENSMUSP00000050907,10090.ENSMUSP00000059385,10090.ENSMUSP00000091624,10090.ENSMUSP00000116205,10090.ENSMUSP00000124565	Lrp6,Pkd1,Mettl5,Nipbl,Tmem107,Stag1,Alkbh1
Monarch	MP:0000913	Abnormal brain development	26	587	0.46	0.00091	10090.ENSMUSP00000002172,10090.ENSMUSP00000002487,10090.ENSMUSP00000015501,10090.ENSMUSP00000018880,10090.ENSMUSP00000021091,10090.ENSMUSP00000021530,10090.ENSMUSP00000025740,10090.ENSMUSP00000032322,10090.ENSMUSP00000033923,10090.ENSMUSP00000049296,10090.ENSMUSP00000062637,10090.ENSMUSP00000070052,10090.ENSMUSP00000075167,10090.ENSMUSP00000075170,10090.ENSMUSP00000078985,10090.ENSMUSP00000087714…	Acp2,Braf,Clpx,Ndel1,Pafah1b1,Hif1a,Rad9a,Lrp6,Dlc1,Pkd1,C2cd3,Ndrg3,Abl1,Drd2,Krit1,Trio,Stxbp1,Dennd1a,Pomgnt1,Pcnp,Zbtb20,Trp53bp2,Vldlr,Luzp1,Cep290,Tet1
Monarch	MP:0004196	Abnormal prenatal growth/weight/body size	48	1527	0.31	0.00095	10090.ENSMUSP00000002487,10090.ENSMUSP00000003152,10090.ENSMUSP00000004327,10090.ENSMUSP00000009138,10090.ENSMUSP00000015449,10090.ENSMUSP00000015501,10090.ENSMUSP00000015855,10090.ENSMUSP00000017692,10090.ENSMUSP00000018880,10090.ENSMUSP00000020107,10090.ENSMUSP00000021530,10090.ENSMUSP00000022450,10090.ENSMUSP00000023029,10090.ENSMUSP00000023036,10090.ENSMUSP00000025208,10090.ENSMUSP00000025243…	Braf,Stk11,G6pdx,Stk38,Sash1,Clpx,Prune,Suz12,Ndel1,Atp2b1,Hif1a,Fam208a,L3mbtl2,Rbx1,Dnajc18,Iws1,Rad9a,Itgb8,Sbds,Arl8b,Lrp6,Dlc1,Dync1li1,Cbfa2t2,Zyg11b,Atp6v0a1,Pkd1,Synrg,Nipbl,Kiaa1109,C2cd3,Celf1,Ntm,Prpf4b,Memo1,Krit1,Tjp2,Arnt,Dot1l,Snx27,Ckap5,Cacna1s,Stag1,Hadha,H3f3a,Alkbh1,Tet1,Jarid2
Monarch	MP:0005384	Cellular phenotype	98	4126	0.19	0.0013	10090.ENSMUSP00000000925,10090.ENSMUSP00000001480,10090.ENSMUSP00000002172,10090.ENSMUSP00000002487,10090.ENSMUSP00000003152,10090.ENSMUSP00000004327,10090.ENSMUSP00000005841,10090.ENSMUSP00000009138,10090.ENSMUSP00000015146,10090.ENSMUSP00000017692,10090.ENSMUSP00000020695,10090.ENSMUSP00000021060,10090.ENSMUSP00000021091,10090.ENSMUSP00000021530,10090.ENSMUSP00000021963,10090.ENSMUSP00000022865…	Smarcb1,Npepps,Acp2,Braf,Stk11,G6pdx,Ctcf,Stk38,Efr3a,Suz12,Tns3,Polg2,Pafah1b1,Hif1a,Caml,Mtdh,Rbx1,Brwd1,Dpysl3,Rad9a,Itgb8,Sbds,Rptor,Ccdc51,Kdm4c,Alpl,Flt1,Tub,Dlc1,Bbs2,Coro2b,Cbfa2t2,Pbx3,Chsy1,Ick,Pkd1,Mettl5,Gstz1,Tle4,Nipbl,Usp29,C2cd3,Osbp2,Itgb5,Ndrg3,Abl1,Drd2,Dapk1,Prpf4b,Impdh1,Ppp3cc,Ppm1b,Adam9,Eif4g3,Mark3,Ppp2r5c,Plekha5,Magi2,Trio,Otud7b,Smurf2,Tnrc6a,Tmem107,Tjp2,Arnt,Dennd1a,…
Monarch	MP:0008515	Thin retina outer nuclear layer	12	141	0.74	0.0013	10090.ENSMUSP00000009138,10090.ENSMUSP00000013995,10090.ENSMUSP00000033341,10090.ENSMUSP00000034206,10090.ENSMUSP00000047487,10090.ENSMUSP00000057981,10090.ENSMUSP00000077289,10090.ENSMUSP00000090956,10090.ENSMUSP00000102107,10090.ENSMUSP00000107230,10090.ENSMUSP00000127329,10090.ENSMUSP00000130899	Stk38,Abca4,Tub,Bbs2,Chsy1,Kcnb1,Impdh1,Cngb1,Pomgnt1,Rpgrip1,Vldlr,Cep290
Monarch	MP:0010866	Abnormal prenatal body size	42	1278	0.33	0.0013	10090.ENSMUSP00000002487,10090.ENSMUSP00000003152,10090.ENSMUSP00000004327,10090.ENSMUSP00000009138,10090.ENSMUSP00000015449,10090.ENSMUSP00000015501,10090.ENSMUSP00000015855,10090.ENSMUSP00000017692,10090.ENSMUSP00000018880,10090.ENSMUSP00000020107,10090.ENSMUSP00000021530,10090.ENSMUSP00000022450,10090.ENSMUSP00000023036,10090.ENSMUSP00000025208,10090.ENSMUSP00000025243,10090.ENSMUSP00000025740…	Braf,Stk11,G6pdx,Stk38,Sash1,Clpx,Prune,Suz12,Ndel1,Atp2b1,Hif1a,Fam208a,Rbx1,Dnajc18,Iws1,Rad9a,Itgb8,Sbds,Arl8b,Lrp6,Dync1li1,Cbfa2t2,Zyg11b,Atp6v0a1,Pkd1,Synrg,Nipbl,Kiaa1109,C2cd3,Ntm,Prpf4b,Memo1,Krit1,Tjp2,Arnt,Dot1l,Snx27,Ckap5,Cacna1s,Stag1,Alkbh1,Jarid2
Monarch	MP:0001362	Abnormal anxiety-related response	27	657	0.43	0.0018	10090.ENSMUSP00000001155,10090.ENSMUSP00000001480,10090.ENSMUSP00000006991,10090.ENSMUSP00000012262,10090.ENSMUSP00000022057,10090.ENSMUSP00000023460,10090.ENSMUSP00000030922,10090.ENSMUSP00000032196,10090.ENSMUSP00000032629,10090.ENSMUSP00000035366,10090.ENSMUSP00000036998,10090.ENSMUSP00000060199,10090.ENSMUSP00000062349,10090.ENSMUSP00000070554,10090.ENSMUSP00000070935,10090.ENSMUSP00000075170…	Araf,Npepps,Hcn1,Dhdds,Tppp,Ncbp2,Prkcz,Arl8b,Cyfip1,Dync1li1,Lnpep,Kiaa1109,Usp29,Usp46,Pcdh9,Drd2,Nptn,Magi2,Elfn2,Stxbp1,Poc5,Ckap5,Fnbp1,Frmd5,Dcaf10,Heg1,Nedd4l
Monarch	MP:0002088	Abnormal embryonic growth/weight/body size	43	1346	0.32	0.0018	10090.ENSMUSP00000002487,10090.ENSMUSP00000003152,10090.ENSMUSP00000004327,10090.ENSMUSP00000009138,10090.ENSMUSP00000015449,10090.ENSMUSP00000015501,10090.ENSMUSP00000015855,10090.ENSMUSP00000017692,10090.ENSMUSP00000018880,10090.ENSMUSP00000020107,10090.ENSMUSP00000021530,10090.ENSMUSP00000022450,10090.ENSMUSP00000023029,10090.ENSMUSP00000023036,10090.ENSMUSP00000025208,10090.ENSMUSP00000025243…	Braf,Stk11,G6pdx,Stk38,Sash1,Clpx,Prune,Suz12,Ndel1,Atp2b1,Hif1a,Fam208a,L3mbtl2,Rbx1,Dnajc18,Iws1,Rad9a,Itgb8,Sbds,Arl8b,Lrp6,Dlc1,Dync1li1,Zyg11b,Atp6v0a1,Pkd1,Synrg,Kiaa1109,C2cd3,Ntm,Prpf4b,Memo1,Krit1,Tjp2,Arnt,Dot1l,Snx27,Ckap5,Cacna1s,Hadha,H3f3a,Tet1,Jarid2
Monarch	MP:0001697	Abnormal embryo size	38	1136	0.34	0.0022	10090.ENSMUSP00000002487,10090.ENSMUSP00000003152,10090.ENSMUSP00000004327,10090.ENSMUSP00000009138,10090.ENSMUSP00000015449,10090.ENSMUSP00000015501,10090.ENSMUSP00000015855,10090.ENSMUSP00000017692,10090.ENSMUSP00000018880,10090.ENSMUSP00000020107,10090.ENSMUSP00000021530,10090.ENSMUSP00000022450,10090.ENSMUSP00000023036,10090.ENSMUSP00000025208,10090.ENSMUSP00000025243,10090.ENSMUSP00000025740…	Braf,Stk11,G6pdx,Stk38,Sash1,Clpx,Prune,Suz12,Ndel1,Atp2b1,Hif1a,Fam208a,Rbx1,Dnajc18,Iws1,Rad9a,Itgb8,Sbds,Arl8b,Lrp6,Dync1li1,Zyg11b,Atp6v0a1,Pkd1,Synrg,Kiaa1109,C2cd3,Ntm,Prpf4b,Memo1,Krit1,Tjp2,Arnt,Dot1l,Snx27,Ckap5,Cacna1s,Jarid2
Monarch	MP:0002065	Abnormal fear/anxiety-related behavior	30	789	0.39	0.0022	10090.ENSMUSP00000001155,10090.ENSMUSP00000001480,10090.ENSMUSP00000006991,10090.ENSMUSP00000012262,10090.ENSMUSP00000022057,10090.ENSMUSP00000023460,10090.ENSMUSP00000030922,10090.ENSMUSP00000032196,10090.ENSMUSP00000032629,10090.ENSMUSP00000035366,10090.ENSMUSP00000036998,10090.ENSMUSP00000060199,10090.ENSMUSP00000062349,10090.ENSMUSP00000070554,10090.ENSMUSP00000070935,10090.ENSMUSP00000075170…	Araf,Npepps,Hcn1,Dhdds,Tppp,Ncbp2,Prkcz,Arl8b,Cyfip1,Dync1li1,Lnpep,Kiaa1109,Usp29,Usp46,Pcdh9,Drd2,Nptn,Magi2,Elfn2,Stxbp1,Poc5,Grik2,Ckap5,Fnbp1,Frmd5,Dcaf10,Nlk,Heg1,Vldlr,Nedd4l
Monarch	MP:0005382	Craniofacial phenotype	38	1135	0.34	0.0022	10090.ENSMUSP00000000925,10090.ENSMUSP00000002487,10090.ENSMUSP00000003152,10090.ENSMUSP00000012262,10090.ENSMUSP00000017920,10090.ENSMUSP00000018880,10090.ENSMUSP00000021530,10090.ENSMUSP00000025208,10090.ENSMUSP00000025930,10090.ENSMUSP00000026360,10090.ENSMUSP00000030551,10090.ENSMUSP00000032322,10090.ENSMUSP00000033341,10090.ENSMUSP00000034206,10090.ENSMUSP00000044165,10090.ENSMUSP00000047487…	Smarcb1,Braf,Stk11,Dhdds,Crk,Ndel1,Hif1a,Dnajc18,Smc3,Itgb8,Alpl,Lrp6,Tub,Bbs2,Snx10,Chsy1,Pkd1,Mettl5,Nipbl,Ntm,Abl1,Krit1,Ltbp3,Impad1,Tmem107,Dennd1a,Pomgnt1,Snx27,Asxl1,Cacna1s,Trp53bp2,Stag1,Cnnm4,Alkbh1,Luzp1,Cep290,Tet1,Golga5
Monarch	MP:0003232	Abnormal forebrain development	17	310	0.55	0.0027	10090.ENSMUSP00000002487,10090.ENSMUSP00000015501,10090.ENSMUSP00000018880,10090.ENSMUSP00000021091,10090.ENSMUSP00000021530,10090.ENSMUSP00000025740,10090.ENSMUSP00000032322,10090.ENSMUSP00000033923,10090.ENSMUSP00000070052,10090.ENSMUSP00000078985,10090.ENSMUSP00000089051,10090.ENSMUSP00000099848,10090.ENSMUSP00000102107,10090.ENSMUSP00000110087,10090.ENSMUSP00000110339,10090.ENSMUSP00000112508…	Braf,Clpx,Ndel1,Pafah1b1,Hif1a,Rad9a,Lrp6,Dlc1,Ndrg3,Krit1,Stxbp1,Dennd1a,Pomgnt1,Pcnp,Zbtb20,Trp53bp2,Tet1
Monarch	MP:0000841	Abnormal hindbrain morphology	21	453	0.48	0.0028	10090.ENSMUSP00000000925,10090.ENSMUSP00000002172,10090.ENSMUSP00000002487,10090.ENSMUSP00000021091,10090.ENSMUSP00000021530,10090.ENSMUSP00000044801,10090.ENSMUSP00000049296,10090.ENSMUSP00000056715,10090.ENSMUSP00000059744,10090.ENSMUSP00000075167,10090.ENSMUSP00000082971,10090.ENSMUSP00000087714,10090.ENSMUSP00000088618,10090.ENSMUSP00000089051,10090.ENSMUSP00000099398,10090.ENSMUSP00000099848…	Smarcb1,Acp2,Braf,Pafah1b1,Hif1a,Herc1,Pkd1,Atxn2,Aff1,Abl1,Ncoa1,Trio,Dnm1,Stxbp1,Cntnap1,Dennd1a,Pomgnt1,Vldlr,Luzp1,Cep290,Atxn1
Monarch	MP:0003491	Abnormal voluntary movement	48	1616	0.29	0.0028	10090.ENSMUSP00000001480,10090.ENSMUSP00000002487,10090.ENSMUSP00000006991,10090.ENSMUSP00000017692,10090.ENSMUSP00000020999,10090.ENSMUSP00000022057,10090.ENSMUSP00000022450,10090.ENSMUSP00000025243,10090.ENSMUSP00000025377,10090.ENSMUSP00000026671,10090.ENSMUSP00000032196,10090.ENSMUSP00000032629,10090.ENSMUSP00000034650,10090.ENSMUSP00000036998,10090.ENSMUSP00000045281,10090.ENSMUSP00000046759…	Npepps,Braf,Hcn1,Suz12,Kif3c,Tppp,Fam208a,Iws1,Ppp2r2b,Rptor,Arl8b,Cyfip1,Mcam,Lnpep,Pbx3,Ipo8,Tbc1d8,Mettl5,Bzw1,Kcnb1,Kiaa1109,Usp29,Itgb5,Pcdh9,Drd2,Ltbp3,Ppp2r5c,Nptn,Trpm3,Elfn2,Dnm1,Stxbp1,Poc5,Cntnap1,AI314180,Pcdh15,Cdc42ep4,Atp9a,Impg1,Rab11fip3,Dcaf10,Sap18,Sepp1,Alkbh1,Nedd4l,Arhgap21,Phlpp2,Atxn1
Monarch	MP:0000428	Abnormal craniofacial morphology	37	1113	0.33	0.0029	10090.ENSMUSP00000000925,10090.ENSMUSP00000002487,10090.ENSMUSP00000003152,10090.ENSMUSP00000012262,10090.ENSMUSP00000017920,10090.ENSMUSP00000018880,10090.ENSMUSP00000021530,10090.ENSMUSP00000025208,10090.ENSMUSP00000025930,10090.ENSMUSP00000026360,10090.ENSMUSP00000030551,10090.ENSMUSP00000032322,10090.ENSMUSP00000033341,10090.ENSMUSP00000034206,10090.ENSMUSP00000044165,10090.ENSMUSP00000047487…	Smarcb1,Braf,Stk11,Dhdds,Crk,Ndel1,Hif1a,Dnajc18,Smc3,Itgb8,Alpl,Lrp6,Tub,Bbs2,Snx10,Chsy1,Pkd1,Mettl5,Nipbl,Ntm,Abl1,Krit1,Ltbp3,Impad1,Tmem107,Dennd1a,Pomgnt1,Snx27,Asxl1,Cacna1s,Trp53bp2,Stag1,Cnnm4,Alkbh1,Luzp1,Cep290,Tet1
Monarch	MP:0000783	Abnormal forebrain morphology	35	1026	0.35	0.0029	10090.ENSMUSP00000000925,10090.ENSMUSP00000002487,10090.ENSMUSP00000003152,10090.ENSMUSP00000015501,10090.ENSMUSP00000017692,10090.ENSMUSP00000018880,10090.ENSMUSP00000021091,10090.ENSMUSP00000021530,10090.ENSMUSP00000025379,10090.ENSMUSP00000025740,10090.ENSMUSP00000032322,10090.ENSMUSP00000033923,10090.ENSMUSP00000034206,10090.ENSMUSP00000047487,10090.ENSMUSP00000059385,10090.ENSMUSP00000070052…	Smarcb1,Braf,Stk11,Clpx,Suz12,Ndel1,Pafah1b1,Hif1a,Dpysl3,Rad9a,Lrp6,Dlc1,Bbs2,Chsy1,Nipbl,Ndrg3,Pcdh9,Drd2,Krit1,Magi2,Trio,Stxbp1,Arnt,Dennd1a,Stam,Pomgnt1,Ckap5,Pcnp,Zbtb20,Plxna4,Trp53bp2,Dmxl2,Man2c1,Cep290,Tet1
Monarch	MP:0001672	Abnormal embryo development	37	1114	0.33	0.0029	10090.ENSMUSP00000000925,10090.ENSMUSP00000002487,10090.ENSMUSP00000003152,10090.ENSMUSP00000004327,10090.ENSMUSP00000005841,10090.ENSMUSP00000012262,10090.ENSMUSP00000015501,10090.ENSMUSP00000015855,10090.ENSMUSP00000017692,10090.ENSMUSP00000021060,10090.ENSMUSP00000021530,10090.ENSMUSP00000022450,10090.ENSMUSP00000023029,10090.ENSMUSP00000023036,10090.ENSMUSP00000025243,10090.ENSMUSP00000025740…	Smarcb1,Braf,Stk11,G6pdx,Ctcf,Dhdds,Clpx,Prune,Suz12,Polg2,Hif1a,Fam208a,L3mbtl2,Rbx1,Iws1,Rad9a,Itgb8,Sbds,Flt1,Cyfip1,Dlc1,Ep400,C2cd3,Ints1,Ntm,Prpf4b,Krit1,Tjp2,Arnt,Dennd1a,Dot1l,Ckap5,Pcnp,Hadha,Megf8,H3f3a,Tet1
Monarch	MP:0001392	Abnormal locomotor behavior	46	1532	0.29	0.003	10090.ENSMUSP00000001480,10090.ENSMUSP00000002487,10090.ENSMUSP00000006991,10090.ENSMUSP00000020999,10090.ENSMUSP00000022057,10090.ENSMUSP00000022450,10090.ENSMUSP00000025243,10090.ENSMUSP00000025377,10090.ENSMUSP00000026671,10090.ENSMUSP00000032196,10090.ENSMUSP00000032629,10090.ENSMUSP00000034650,10090.ENSMUSP00000036998,10090.ENSMUSP00000045281,10090.ENSMUSP00000046759,10090.ENSMUSP00000049967…	Npepps,Braf,Hcn1,Kif3c,Tppp,Fam208a,Iws1,Ppp2r2b,Rptor,Arl8b,Cyfip1,Mcam,Lnpep,Pbx3,Ipo8,Tbc1d8,Mettl5,Bzw1,Kcnb1,Kiaa1109,Usp29,Itgb5,Pcdh9,Drd2,Ppp2r5c,Nptn,Trpm3,Elfn2,Dnm1,Stxbp1,Poc5,Cntnap1,AI314180,Pcdh15,Cdc42ep4,Atp9a,Impg1,Rab11fip3,Dcaf10,Sap18,Sepp1,Alkbh1,Nedd4l,Arhgap21,Phlpp2,Atxn1
Monarch	MP:0002572	Abnormal emotion/affect behavior	41	1305	0.31	0.0032	10090.ENSMUSP00000001155,10090.ENSMUSP00000001480,10090.ENSMUSP00000002487,10090.ENSMUSP00000006991,10090.ENSMUSP00000012262,10090.ENSMUSP00000022057,10090.ENSMUSP00000022567,10090.ENSMUSP00000023460,10090.ENSMUSP00000030922,10090.ENSMUSP00000032196,10090.ENSMUSP00000032629,10090.ENSMUSP00000034206,10090.ENSMUSP00000035366,10090.ENSMUSP00000036998,10090.ENSMUSP00000045281,10090.ENSMUSP00000052758…	Araf,Npepps,Braf,Hcn1,Dhdds,Tppp,Cacna2d3,Ncbp2,Prkcz,Arl8b,Cyfip1,Bbs2,Dync1li1,Lnpep,Pbx3,Itsn2,Kcnb1,Kiaa1109,Usp29,Usp46,Pcdh9,Drd2,Nptn,Magi2,Elfn2,Stxbp1,Poc5,Grik2,Atp9a,Asxl1,Ckap5,Impg1,Fnbp1,Dmxl2,Frmd5,Dcaf10,Nlk,Heg1,Vldlr,Nedd4l,Atxn1
Monarch	MP:0005508	Abnormal skeleton morphology	56	2035	0.25	0.0036	10090.ENSMUSP00000001480,10090.ENSMUSP00000002172,10090.ENSMUSP00000002305,10090.ENSMUSP00000002487,10090.ENSMUSP00000003906,10090.ENSMUSP00000012262,10090.ENSMUSP00000013995,10090.ENSMUSP00000015449,10090.ENSMUSP00000017692,10090.ENSMUSP00000020107,10090.ENSMUSP00000020695,10090.ENSMUSP00000021530,10090.ENSMUSP00000022057,10090.ENSMUSP00000023029,10090.ENSMUSP00000025930,10090.ENSMUSP00000026387…	Npepps,Acp2,Kdm7a,Braf,Farsa,Dhdds,Abca4,Sash1,Suz12,Atp2b1,Tns3,Hif1a,Tppp,L3mbtl2,Smc3,Sbds,Ahcyl1,Alpl,Lrp6,Tub,Snx10,Herc1,Atp6v0a1,Pbx3,Chsy1,Ick,Pkd1,Mettl5,Tle4,Nipbl,Far1,Ptpn3,Abl1,Ltbp3,Impad1,Nptn,Ncoa1,Zdhhc20,Otud7b,Stxbp1,Tmem107,Fmn1,Dot1l,Pcdh15,Map3k10,Asxl1,Cacna1s,Cnot4,Trp53bp2,Dmxl2,Stag1,Cnnm4,Alkbh1,Tet1,Jarid2,Golga5
Monarch	MP:0002127	Abnormal cardiovascular system morphology	58	2148	0.24	0.0042	10090.ENSMUSP00000002487,10090.ENSMUSP00000002765,10090.ENSMUSP00000003152,10090.ENSMUSP00000004327,10090.ENSMUSP00000006991,10090.ENSMUSP00000017920,10090.ENSMUSP00000020958,10090.ENSMUSP00000021530,10090.ENSMUSP00000022865,10090.ENSMUSP00000025740,10090.ENSMUSP00000026360,10090.ENSMUSP00000031653,10090.ENSMUSP00000033156,10090.ENSMUSP00000033341,10090.ENSMUSP00000033923,10090.ENSMUSP00000034650…	Braf,Prkd1,Stk11,G6pdx,Hcn1,Crk,Klhl29,Hif1a,Mtdh,Rad9a,Itgb8,Flt1,Dctn5,Tub,Dlc1,Mcam,Ankrd12,Snx10,Herc1,Pkd1,Gstz1,Tle4,Nipbl,Kiaa1109,C2cd3,Fbrsl1,Ntm,Abl1,Drd2,Memo1,Krit1,Adam9,Ppp2r5c,Nptn,Magi2,Cant1,Arnt,Dennd1a,Dot1l,Pomgnt1,Snx27,Cacna1s,Pcnp,Anks1,Xiap,Trp53bp2,Rab11fip3,Dmxl2,Dcaf10,Heg1,Hadha,Megf8,Vldlr,Cep290,Vsx2,Nedd4l,Jarid2,Clasp1
Monarch	MP:0002081	Perinatal lethality	37	1143	0.32	0.0044	10090.ENSMUSP00000000925,10090.ENSMUSP00000001480,10090.ENSMUSP00000002487,10090.ENSMUSP00000002765,10090.ENSMUSP00000003152,10090.ENSMUSP00000012262,10090.ENSMUSP00000017920,10090.ENSMUSP00000021530,10090.ENSMUSP00000023805,10090.ENSMUSP00000032196,10090.ENSMUSP00000032322,10090.ENSMUSP00000033979,10090.ENSMUSP00000038138,10090.ENSMUSP00000045281,10090.ENSMUSP00000049296,10090.ENSMUSP00000075167…	Smarcb1,Npepps,Braf,Prkd1,Stk11,Dhdds,Crk,Hif1a,Csad,Arl8b,Lrp6,Star,Kdm5b,Pbx3,Pkd1,Abl1,Madd,Impad1,Ppp2r5c,Magi2,Trio,Stxbp1,Fmn1,Arnt,Tnrc6c,Asxl1,Cacna1s,Zbtb20,Trp53bp2,Nlk,Hadha,H3f3a,Tbc1d24,Luzp1,Vsx2,Nedd4l,Jarid2
Monarch	MP:0004097	Abnormal cerebellar cortex morphology	17	334	0.52	0.0051	10090.ENSMUSP00000000925,10090.ENSMUSP00000002172,10090.ENSMUSP00000002487,10090.ENSMUSP00000021091,10090.ENSMUSP00000044801,10090.ENSMUSP00000056715,10090.ENSMUSP00000059744,10090.ENSMUSP00000075167,10090.ENSMUSP00000082971,10090.ENSMUSP00000087714,10090.ENSMUSP00000088618,10090.ENSMUSP00000089051,10090.ENSMUSP00000099398,10090.ENSMUSP00000102107,10090.ENSMUSP00000127329,10090.ENSMUSP00000130899…	Smarcb1,Acp2,Braf,Pafah1b1,Herc1,Atxn2,Aff1,Abl1,Ncoa1,Trio,Dnm1,Stxbp1,Cntnap1,Pomgnt1,Vldlr,Cep290,Atxn1
Monarch	MP:0003313	Abnormal locomotor activation	23	565	0.42	0.0063	10090.ENSMUSP00000020999,10090.ENSMUSP00000022057,10090.ENSMUSP00000025243,10090.ENSMUSP00000025377,10090.ENSMUSP00000032196,10090.ENSMUSP00000036998,10090.ENSMUSP00000049967,10090.ENSMUSP00000051935,10090.ENSMUSP00000057981,10090.ENSMUSP00000062349,10090.ENSMUSP00000070935,10090.ENSMUSP00000075170,10090.ENSMUSP00000082793,10090.ENSMUSP00000084857,10090.ENSMUSP00000085960,10090.ENSMUSP00000089051…	Kif3c,Tppp,Iws1,Ppp2r2b,Arl8b,Lnpep,Tbc1d8,Bzw1,Kcnb1,Usp29,Pcdh9,Drd2,Nptn,Trpm3,Elfn2,Stxbp1,AI314180,Atp9a,Rab11fip3,Dcaf10,Sap18,Nedd4l,Arhgap21
Monarch	MP:0000847	Abnormal metencephalon morphology	19	422	0.47	0.0084	10090.ENSMUSP00000000925,10090.ENSMUSP00000002172,10090.ENSMUSP00000002487,10090.ENSMUSP00000021091,10090.ENSMUSP00000044801,10090.ENSMUSP00000049296,10090.ENSMUSP00000056715,10090.ENSMUSP00000059744,10090.ENSMUSP00000075167,10090.ENSMUSP00000082971,10090.ENSMUSP00000087714,10090.ENSMUSP00000088618,10090.ENSMUSP00000089051,10090.ENSMUSP00000099398,10090.ENSMUSP00000102107,10090.ENSMUSP00000127329…	Smarcb1,Acp2,Braf,Pafah1b1,Herc1,Pkd1,Atxn2,Aff1,Abl1,Ncoa1,Trio,Dnm1,Stxbp1,Cntnap1,Pomgnt1,Vldlr,Luzp1,Cep290,Atxn1
Monarch	MP:0000849	Abnormal cerebellum morphology	18	386	0.48	0.0084	10090.ENSMUSP00000000925,10090.ENSMUSP00000002172,10090.ENSMUSP00000002487,10090.ENSMUSP00000021091,10090.ENSMUSP00000044801,10090.ENSMUSP00000049296,10090.ENSMUSP00000056715,10090.ENSMUSP00000059744,10090.ENSMUSP00000075167,10090.ENSMUSP00000082971,10090.ENSMUSP00000087714,10090.ENSMUSP00000088618,10090.ENSMUSP00000089051,10090.ENSMUSP00000099398,10090.ENSMUSP00000102107,10090.ENSMUSP00000127329…	Smarcb1,Acp2,Braf,Pafah1b1,Herc1,Pkd1,Atxn2,Aff1,Abl1,Ncoa1,Trio,Dnm1,Stxbp1,Cntnap1,Pomgnt1,Vldlr,Cep290,Atxn1
Monarch	MP:0003731	Abnormal retina outer nuclear layer morphology	13	217	0.59	0.0088	10090.ENSMUSP00000009138,10090.ENSMUSP00000013995,10090.ENSMUSP00000033341,10090.ENSMUSP00000034206,10090.ENSMUSP00000047487,10090.ENSMUSP00000057981,10090.ENSMUSP00000077289,10090.ENSMUSP00000090956,10090.ENSMUSP00000102107,10090.ENSMUSP00000107230,10090.ENSMUSP00000112508,10090.ENSMUSP00000127329,10090.ENSMUSP00000130899	Stk38,Abca4,Tub,Bbs2,Chsy1,Kcnb1,Impdh1,Cngb1,Pomgnt1,Rpgrip1,Trp53bp2,Vldlr,Cep290
Monarch	MP:0000266	Abnormal heart morphology	43	1489	0.27	0.0113	10090.ENSMUSP00000002487,10090.ENSMUSP00000002765,10090.ENSMUSP00000004327,10090.ENSMUSP00000006991,10090.ENSMUSP00000017920,10090.ENSMUSP00000020958,10090.ENSMUSP00000021530,10090.ENSMUSP00000025740,10090.ENSMUSP00000026360,10090.ENSMUSP00000031653,10090.ENSMUSP00000033156,10090.ENSMUSP00000033923,10090.ENSMUSP00000039035,10090.ENSMUSP00000044165,10090.ENSMUSP00000044801,10090.ENSMUSP00000049296…	Braf,Prkd1,G6pdx,Hcn1,Crk,Klhl29,Hif1a,Rad9a,Itgb8,Flt1,Dctn5,Dlc1,Ankrd12,Snx10,Herc1,Pkd1,Gstz1,Tle4,Nipbl,Kiaa1109,C2cd3,Ntm,Abl1,Memo1,Krit1,Ppp2r5c,Nptn,Dennd1a,Dot1l,Snx27,Pcnp,Anks1,Xiap,Trp53bp2,Rab11fip3,Dcaf10,Heg1,Hadha,Megf8,Cep290,Nedd4l,Jarid2,Clasp1
Monarch	MP:0003935	Abnormal craniofacial development	17	360	0.49	0.0113	10090.ENSMUSP00000003152,10090.ENSMUSP00000017920,10090.ENSMUSP00000021530,10090.ENSMUSP00000026360,10090.ENSMUSP00000030551,10090.ENSMUSP00000032322,10090.ENSMUSP00000044165,10090.ENSMUSP00000049296,10090.ENSMUSP00000059385,10090.ENSMUSP00000074578,10090.ENSMUSP00000078985,10090.ENSMUSP00000080214,10090.ENSMUSP00000091624,10090.ENSMUSP00000116205,10090.ENSMUSP00000121317,10090.ENSMUSP00000124565…	Stk11,Crk,Hif1a,Itgb8,Alpl,Lrp6,Snx10,Pkd1,Nipbl,Ntm,Krit1,Ltbp3,Tmem107,Stag1,Cnnm4,Alkbh1,Luzp1
Monarch	MP:0002092	Abnormal eye morphology	39	1314	0.29	0.0138	10090.ENSMUSP00000001480,10090.ENSMUSP00000009138,10090.ENSMUSP00000013995,10090.ENSMUSP00000021530,10090.ENSMUSP00000030922,10090.ENSMUSP00000032322,10090.ENSMUSP00000033341,10090.ENSMUSP00000034206,10090.ENSMUSP00000047487,10090.ENSMUSP00000048903,10090.ENSMUSP00000050907,10090.ENSMUSP00000057981,10090.ENSMUSP00000059385,10090.ENSMUSP00000063879,10090.ENSMUSP00000070052,10090.ENSMUSP00000075167…	Npepps,Stk38,Abca4,Hif1a,Prkcz,Lrp6,Tub,Bbs2,Chsy1,Fam160b1,Mettl5,Kcnb1,Nipbl,Fbrsl1,Ndrg3,Abl1,Impdh1,Krit1,Ltbp3,Adam9,Ppp2r5c,Sipa1l3,Cant1,Cngb1,Crocc,Tdrd7,Dot1l,Pomgnt1,Asxl1,Rpgrip1,Pcnp,Plxna4,Trp53bp2,Nlk,Alkbh1,Vldlr,Luzp1,Cep290,Vsx2
Monarch	MP:0008271	Abnormal bone ossification	24	642	0.39	0.0138	10090.ENSMUSP00000002172,10090.ENSMUSP00000015449,10090.ENSMUSP00000020107,10090.ENSMUSP00000022057,10090.ENSMUSP00000029490,10090.ENSMUSP00000030551,10090.ENSMUSP00000032322,10090.ENSMUSP00000044801,10090.ENSMUSP00000045281,10090.ENSMUSP00000048234,10090.ENSMUSP00000049296,10090.ENSMUSP00000050907,10090.ENSMUSP00000059385,10090.ENSMUSP00000080214,10090.ENSMUSP00000082793,10090.ENSMUSP00000082971…	Acp2,Sash1,Atp2b1,Tppp,Ahcyl1,Alpl,Lrp6,Herc1,Pbx3,Ick,Pkd1,Mettl5,Nipbl,Ltbp3,Nptn,Ncoa1,Stxbp1,Tmem107,Cnot4,Dmxl2,Stag1,Megf8,Alkbh1,Golga5
Monarch	MP:0002067	Abnormal sensory capabilities/reflexes/nociception	40	1373	0.28	0.016	10090.ENSMUSP00000001155,10090.ENSMUSP00000001480,10090.ENSMUSP00000006991,10090.ENSMUSP00000015855,10090.ENSMUSP00000020999,10090.ENSMUSP00000021091,10090.ENSMUSP00000022057,10090.ENSMUSP00000022567,10090.ENSMUSP00000029891,10090.ENSMUSP00000031653,10090.ENSMUSP00000034206,10090.ENSMUSP00000038138,10090.ENSMUSP00000044801,10090.ENSMUSP00000045281,10090.ENSMUSP00000051487,10090.ENSMUSP00000059385…	Araf,Npepps,Hcn1,Prune,Kif3c,Pafah1b1,Tppp,Cacna2d3,Tmem68,Flt1,Bbs2,Kdm5b,Herc1,Pbx3,Hpcal4,Nipbl,Kiaa1109,Usp29,Usp46,Pcdh9,Drd2,Madd,Ppp2r5c,Nptn,Trpm3,Trio,Otud7b,AI314180,Stam,Pcdh15,Pomgnt1,Cacna1s,Vopp1,Clk2,Rab11fip3,Sepp1,H3f3a,Hdlbp,Nedd4l,Atxn1
Monarch	MP:0002086	Abnormal extraembryonic tissue morphology	27	779	0.35	0.0162	10090.ENSMUSP00000002487,10090.ENSMUSP00000003152,10090.ENSMUSP00000004327,10090.ENSMUSP00000005841,10090.ENSMUSP00000017692,10090.ENSMUSP00000020107,10090.ENSMUSP00000021530,10090.ENSMUSP00000023029,10090.ENSMUSP00000025740,10090.ENSMUSP00000026360,10090.ENSMUSP00000026387,10090.ENSMUSP00000026671,10090.ENSMUSP00000031653,10090.ENSMUSP00000032196,10090.ENSMUSP00000033923,10090.ENSMUSP00000049296…	Braf,Stk11,G6pdx,Ctcf,Suz12,Atp2b1,Hif1a,L3mbtl2,Rad9a,Itgb8,Sbds,Rptor,Flt1,Arl8b,Dlc1,Pkd1,Celf1,Krit1,Tnrc6a,Trrap,Arnt,Dot1l,Cacna1s,Cnot4,Trp53bp2,Alkbh1,Tet1
Monarch	MP:0000313	Abnormal cell death	45	1621	0.26	0.0165	10090.ENSMUSP00000000925,10090.ENSMUSP00000002487,10090.ENSMUSP00000003152,10090.ENSMUSP00000004327,10090.ENSMUSP00000005841,10090.ENSMUSP00000009138,10090.ENSMUSP00000015146,10090.ENSMUSP00000017692,10090.ENSMUSP00000021091,10090.ENSMUSP00000021530,10090.ENSMUSP00000021963,10090.ENSMUSP00000023036,10090.ENSMUSP00000025740,10090.ENSMUSP00000026671,10090.ENSMUSP00000033341,10090.ENSMUSP00000033923…	Smarcb1,Braf,Stk11,G6pdx,Ctcf,Stk38,Efr3a,Suz12,Pafah1b1,Hif1a,Caml,Rbx1,Rad9a,Rptor,Tub,Dlc1,Pkd1,Gstz1,Tle4,Osbp2,Drd2,Dapk1,Prpf4b,Ppm1b,Eif4g3,Ppp2r5c,Plekha5,Trio,Otud7b,Tjp2,Arnt,Dennd1a,Tdrd7,Dot1l,Asxl1,Trp53bp1,Xiap,Trp53bp2,Sepp1,Trove2,Tbc1d24,Luzp1,Vsx2,Nedd4l,Pcid2
Monarch	MP:0005390	Skeleton phenotype	57	2236	0.22	0.0177	10090.ENSMUSP00000001480,10090.ENSMUSP00000002172,10090.ENSMUSP00000002305,10090.ENSMUSP00000002487,10090.ENSMUSP00000003906,10090.ENSMUSP00000012262,10090.ENSMUSP00000013995,10090.ENSMUSP00000015449,10090.ENSMUSP00000017692,10090.ENSMUSP00000020107,10090.ENSMUSP00000020695,10090.ENSMUSP00000021530,10090.ENSMUSP00000022057,10090.ENSMUSP00000023029,10090.ENSMUSP00000025930,10090.ENSMUSP00000026387…	Npepps,Acp2,Kdm7a,Braf,Farsa,Dhdds,Abca4,Sash1,Suz12,Atp2b1,Tns3,Hif1a,Tppp,L3mbtl2,Smc3,Sbds,Ahcyl1,Alpl,Lrp6,Tub,Snx10,Herc1,Atp6v0a1,Pbx3,Chsy1,Ick,Pkd1,Mettl5,Tle4,Nipbl,Far1,Ptpn3,Abl1,Ltbp3,Impad1,Nptn,Ncoa1,Zdhhc20,Otud7b,Stxbp1,Tmem107,Fmn1,Dot1l,Pcdh15,Map3k10,Asxl1,Cacna1s,Cnot4,Trp53bp2,Dmxl2,Stag1,Cnnm4,Megf8,Alkbh1,Tet1,Jarid2,Golga5
Monarch	MP:0005621	Abnormal cell physiology	83	3641	0.17	0.018	10090.ENSMUSP00000000925,10090.ENSMUSP00000001480,10090.ENSMUSP00000002487,10090.ENSMUSP00000003152,10090.ENSMUSP00000004327,10090.ENSMUSP00000005841,10090.ENSMUSP00000009138,10090.ENSMUSP00000015146,10090.ENSMUSP00000017692,10090.ENSMUSP00000020695,10090.ENSMUSP00000021060,10090.ENSMUSP00000021091,10090.ENSMUSP00000021530,10090.ENSMUSP00000021963,10090.ENSMUSP00000022865,10090.ENSMUSP00000023036…	Smarcb1,Npepps,Braf,Stk11,G6pdx,Ctcf,Stk38,Efr3a,Suz12,Tns3,Polg2,Pafah1b1,Hif1a,Caml,Mtdh,Rbx1,Brwd1,Dpysl3,Rad9a,Itgb8,Sbds,Rptor,Ccdc51,Alpl,Flt1,Tub,Dlc1,Coro2b,Cbfa2t2,Pbx3,Pkd1,Gstz1,Tle4,Nipbl,Usp29,Osbp2,Itgb5,Ndrg3,Abl1,Drd2,Dapk1,Prpf4b,Impdh1,Ppp3cc,Ppm1b,Adam9,Eif4g3,Mark3,Ppp2r5c,Plekha5,Trio,Otud7b,Smurf2,Tnrc6a,Tjp2,Arnt,Dennd1a,Tdrd7,Dot1l,Pomgnt1,Asxl1,Trp53bp1,Cacna1s,Xiap,Plxna…
Monarch	MP:0005195	Abnormal posterior eye segment morphology	29	884	0.33	0.021	10090.ENSMUSP00000001480,10090.ENSMUSP00000009138,10090.ENSMUSP00000013995,10090.ENSMUSP00000030922,10090.ENSMUSP00000033341,10090.ENSMUSP00000034206,10090.ENSMUSP00000047487,10090.ENSMUSP00000048903,10090.ENSMUSP00000050907,10090.ENSMUSP00000057981,10090.ENSMUSP00000063879,10090.ENSMUSP00000077289,10090.ENSMUSP00000078985,10090.ENSMUSP00000081048,10090.ENSMUSP00000090032,10090.ENSMUSP00000090956…	Npepps,Stk38,Abca4,Prkcz,Tub,Bbs2,Chsy1,Fam160b1,Mettl5,Kcnb1,Fbrsl1,Impdh1,Krit1,Adam9,Cant1,Cngb1,Crocc,Tdrd7,Dot1l,Pomgnt1,Asxl1,Rpgrip1,Plxna4,Trp53bp2,Nlk,Alkbh1,Vldlr,Cep290,Vsx2
Monarch	MP:0013659	Abnormal erythroid lineage cell morphology	35	1159	0.29	0.021	10090.ENSMUSP00000002172,10090.ENSMUSP00000002487,10090.ENSMUSP00000002765,10090.ENSMUSP00000003152,10090.ENSMUSP00000004327,10090.ENSMUSP00000013995,10090.ENSMUSP00000022057,10090.ENSMUSP00000025377,10090.ENSMUSP00000025930,10090.ENSMUSP00000030102,10090.ENSMUSP00000031653,10090.ENSMUSP00000033156,10090.ENSMUSP00000034428,10090.ENSMUSP00000042188,10090.ENSMUSP00000047487,10090.ENSMUSP00000049038…	Acp2,Braf,Prkd1,Stk11,G6pdx,Abca4,Tppp,Ppp2r2b,Smc3,Kdm4c,Flt1,Dctn5,Gabarapl2,Tpcn1,Chsy1,Ep400,Pkd1,Kcnb1,Crlf3,Tbc1d22a,Itgb5,Usp46,Ppp2r5c,Nptn,Tnrc6a,Pdzd8,Arnt,Asxl1,Dmtn,Son,Trp53rk,Dcaf10,Pcid2,Arhgap21,Jarid2
Monarch	MP:0000333	Decreased bone marrow cell number	9	121	0.68	0.0225	10090.ENSMUSP00000002487,10090.ENSMUSP00000003152,10090.ENSMUSP00000049038,10090.ENSMUSP00000057527,10090.ENSMUSP00000075167,10090.ENSMUSP00000100973,10090.ENSMUSP00000105413,10090.ENSMUSP00000119345,10090.ENSMUSP00000133204	Braf,Stk11,Ep400,Tle4,Abl1,Dot1l,Asxl1,Nlk,Pcid2
Monarch	MP:0002084	Abnormal developmental patterning	22	587	0.39	0.0225	10090.ENSMUSP00000003152,10090.ENSMUSP00000004327,10090.ENSMUSP00000012262,10090.ENSMUSP00000015501,10090.ENSMUSP00000017692,10090.ENSMUSP00000021060,10090.ENSMUSP00000021530,10090.ENSMUSP00000025243,10090.ENSMUSP00000025740,10090.ENSMUSP00000026360,10090.ENSMUSP00000026387,10090.ENSMUSP00000031653,10090.ENSMUSP00000032629,10090.ENSMUSP00000062637,10090.ENSMUSP00000074578,10090.ENSMUSP00000078985…	Stk11,G6pdx,Dhdds,Clpx,Suz12,Polg2,Hif1a,Iws1,Rad9a,Itgb8,Sbds,Flt1,Cyfip1,C2cd3,Ntm,Krit1,Tjp2,Arnt,Dennd1a,Ckap5,Pcnp,Megf8
Monarch	MP:0002447	Abnormal erythrocyte morphology	34	1124	0.29	0.0239	10090.ENSMUSP00000002172,10090.ENSMUSP00000002487,10090.ENSMUSP00000002765,10090.ENSMUSP00000003152,10090.ENSMUSP00000004327,10090.ENSMUSP00000013995,10090.ENSMUSP00000022057,10090.ENSMUSP00000025377,10090.ENSMUSP00000025930,10090.ENSMUSP00000030102,10090.ENSMUSP00000033156,10090.ENSMUSP00000034428,10090.ENSMUSP00000042188,10090.ENSMUSP00000047487,10090.ENSMUSP00000049038,10090.ENSMUSP00000049296…	Acp2,Braf,Prkd1,Stk11,G6pdx,Abca4,Tppp,Ppp2r2b,Smc3,Kdm4c,Dctn5,Gabarapl2,Tpcn1,Chsy1,Ep400,Pkd1,Kcnb1,Crlf3,Tbc1d22a,Itgb5,Usp46,Ppp2r5c,Nptn,Tnrc6a,Pdzd8,Arnt,Asxl1,Dmtn,Son,Trp53rk,Dcaf10,Pcid2,Arhgap21,Jarid2
Monarch	MP:0000875	Abnormal cerebellar Purkinje cell layer	13	249	0.53	0.0252	10090.ENSMUSP00000000925,10090.ENSMUSP00000002172,10090.ENSMUSP00000002487,10090.ENSMUSP00000021091,10090.ENSMUSP00000044801,10090.ENSMUSP00000056715,10090.ENSMUSP00000059744,10090.ENSMUSP00000082971,10090.ENSMUSP00000087714,10090.ENSMUSP00000088618,10090.ENSMUSP00000089051,10090.ENSMUSP00000099398,10090.ENSMUSP00000137439	Smarcb1,Acp2,Braf,Pafah1b1,Herc1,Atxn2,Aff1,Ncoa1,Trio,Dnm1,Stxbp1,Cntnap1,Atxn1
Monarch	MP:0006069	Abnormal retina neuronal layer morphology	18	433	0.43	0.0252	10090.ENSMUSP00000009138,10090.ENSMUSP00000013995,10090.ENSMUSP00000033341,10090.ENSMUSP00000034206,10090.ENSMUSP00000047487,10090.ENSMUSP00000057981,10090.ENSMUSP00000077289,10090.ENSMUSP00000081048,10090.ENSMUSP00000090956,10090.ENSMUSP00000099549,10090.ENSMUSP00000102107,10090.ENSMUSP00000107230,10090.ENSMUSP00000110748,10090.ENSMUSP00000112508,10090.ENSMUSP00000119345,10090.ENSMUSP00000127329…	Stk38,Abca4,Tub,Bbs2,Chsy1,Kcnb1,Impdh1,Adam9,Cngb1,Crocc,Pomgnt1,Rpgrip1,Plxna4,Trp53bp2,Nlk,Vldlr,Cep290,Vsx2
Monarch	MP:0003727	Abnormal retina layer morphology	19	475	0.42	0.0265	10090.ENSMUSP00000009138,10090.ENSMUSP00000013995,10090.ENSMUSP00000033341,10090.ENSMUSP00000034206,10090.ENSMUSP00000047487,10090.ENSMUSP00000057981,10090.ENSMUSP00000077289,10090.ENSMUSP00000081048,10090.ENSMUSP00000090956,10090.ENSMUSP00000099549,10090.ENSMUSP00000102107,10090.ENSMUSP00000107230,10090.ENSMUSP00000110748,10090.ENSMUSP00000112508,10090.ENSMUSP00000119345,10090.ENSMUSP00000124565…	Stk38,Abca4,Tub,Bbs2,Chsy1,Kcnb1,Impdh1,Adam9,Cngb1,Crocc,Pomgnt1,Rpgrip1,Plxna4,Trp53bp2,Nlk,Alkbh1,Vldlr,Cep290,Vsx2
Monarch	MP:0000432	Abnormal head morphology	23	641	0.37	0.027	10090.ENSMUSP00000000925,10090.ENSMUSP00000002487,10090.ENSMUSP00000003152,10090.ENSMUSP00000017920,10090.ENSMUSP00000021530,10090.ENSMUSP00000026360,10090.ENSMUSP00000030551,10090.ENSMUSP00000032322,10090.ENSMUSP00000033156,10090.ENSMUSP00000034206,10090.ENSMUSP00000044165,10090.ENSMUSP00000059385,10090.ENSMUSP00000080214,10090.ENSMUSP00000082013,10090.ENSMUSP00000091624,10090.ENSMUSP00000102107…	Smarcb1,Braf,Stk11,Crk,Hif1a,Itgb8,Alpl,Lrp6,Dctn5,Bbs2,Snx10,Nipbl,Ltbp3,Impad1,Tmem107,Pomgnt1,Cacna1s,Trp53bp2,Stag1,Cnnm4,Alkbh1,Luzp1,Cep290
Monarch	MP:0000452	Abnormal mouth morphology	15	324	0.48	0.0274	10090.ENSMUSP00000002487,10090.ENSMUSP00000017920,10090.ENSMUSP00000026360,10090.ENSMUSP00000030551,10090.ENSMUSP00000032322,10090.ENSMUSP00000044165,10090.ENSMUSP00000059385,10090.ENSMUSP00000080214,10090.ENSMUSP00000091624,10090.ENSMUSP00000102107,10090.ENSMUSP00000107699,10090.ENSMUSP00000116205,10090.ENSMUSP00000121317,10090.ENSMUSP00000124565,10090.ENSMUSP00000130758	Braf,Crk,Itgb8,Alpl,Lrp6,Snx10,Nipbl,Ltbp3,Tmem107,Pomgnt1,Cacna1s,Stag1,Cnnm4,Alkbh1,Luzp1
Monarch	MP:0008932	Abnormal embryonic tissue physiology	14	289	0.5	0.0281	10090.ENSMUSP00000000925,10090.ENSMUSP00000004327,10090.ENSMUSP00000005841,10090.ENSMUSP00000017692,10090.ENSMUSP00000021530,10090.ENSMUSP00000023036,10090.ENSMUSP00000026387,10090.ENSMUSP00000026671,10090.ENSMUSP00000032196,10090.ENSMUSP00000059385,10090.ENSMUSP00000077019,10090.ENSMUSP00000097154,10090.ENSMUSP00000100973,10090.ENSMUSP00000132498	Smarcb1,G6pdx,Ctcf,Suz12,Hif1a,Rbx1,Sbds,Rptor,Arl8b,Nipbl,Prpf4b,Tjp2,Dot1l,Tex10
Monarch	MP:0002169	No abnormal phenotype detected	53	2092	0.22	0.0298	10090.ENSMUSP00000002487,10090.ENSMUSP00000003152,10090.ENSMUSP00000006991,10090.ENSMUSP00000009877,10090.ENSMUSP00000017920,10090.ENSMUSP00000020999,10090.ENSMUSP00000021060,10090.ENSMUSP00000021530,10090.ENSMUSP00000022009,10090.ENSMUSP00000022865,10090.ENSMUSP00000023769,10090.ENSMUSP00000026360,10090.ENSMUSP00000026387,10090.ENSMUSP00000031653,10090.ENSMUSP00000032322,10090.ENSMUSP00000033727…	Braf,Stk11,Hcn1,Tfcp2,Crk,Kif3c,Polg2,Hif1a,Cetn3,Mtdh,Atf1,Itgb8,Sbds,Flt1,Lrp6,Ctps2,Dlc1,Map4,Sntb2,Coro2b,Tpcn1,Eif4g1,Pkd1,Nipbl,Itgb5,Ptpn3,Abl1,Drd2,Numbl,Adam9,Ppp2r5c,Ncoa1,Magi2,Dnm1,Smurf2,Rasgrf2,Fmn1,Arnt,Dot1l,Pcdh15,Map3k10,Alkbh3,Anks1,Xiap,Dmxl2,Fnip2,Ankrd32,Nlk,H3f3a,Myo9b,Nrxn3,Jarid2,Dpf3
Monarch	MP:0012556	Increased cell death	30	958	0.31	0.0298	10090.ENSMUSP00000000925,10090.ENSMUSP00000002487,10090.ENSMUSP00000003152,10090.ENSMUSP00000004327,10090.ENSMUSP00000005841,10090.ENSMUSP00000009138,10090.ENSMUSP00000017692,10090.ENSMUSP00000021091,10090.ENSMUSP00000021530,10090.ENSMUSP00000021963,10090.ENSMUSP00000023036,10090.ENSMUSP00000025740,10090.ENSMUSP00000026671,10090.ENSMUSP00000033341,10090.ENSMUSP00000049296,10090.ENSMUSP00000053540…	Smarcb1,Braf,Stk11,G6pdx,Ctcf,Stk38,Suz12,Pafah1b1,Hif1a,Caml,Rbx1,Rad9a,Rptor,Tub,Pkd1,Gstz1,Tle4,Drd2,Prpf4b,Ppp2r5c,Trio,Tjp2,Arnt,Dennd1a,Dot1l,Asxl1,Trp53bp2,Sepp1,Luzp1,Pcid2
Monarch	MP:0002833	Increased heart weight	15	330	0.47	0.0301	10090.ENSMUSP00000002487,10090.ENSMUSP00000002765,10090.ENSMUSP00000006991,10090.ENSMUSP00000021530,10090.ENSMUSP00000039035,10090.ENSMUSP00000049296,10090.ENSMUSP00000060199,10090.ENSMUSP00000075167,10090.ENSMUSP00000082053,10090.ENSMUSP00000082793,10090.ENSMUSP00000100973,10090.ENSMUSP00000113521,10090.ENSMUSP00000117082,10090.ENSMUSP00000132838,10090.ENSMUSP00000140019	Braf,Prkd1,Hcn1,Hif1a,Ankrd12,Pkd1,Kiaa1109,Abl1,Ppp2r5c,Nptn,Dot1l,Rab11fip3,Dcaf10,Nedd4l,Clasp1
Monarch	MP:0004152	Abnormal circulating iron level	10	159	0.61	0.0301	10090.ENSMUSP00000002305,10090.ENSMUSP00000021060,10090.ENSMUSP00000022057,10090.ENSMUSP00000023029,10090.ENSMUSP00000030922,10090.ENSMUSP00000082793,10090.ENSMUSP00000088291,10090.ENSMUSP00000099810,10090.ENSMUSP00000105413,10090.ENSMUSP00000115275	Kdm7a,Polg2,Tppp,L3mbtl2,Prkcz,Nptn,Otud7b,Arnt,Asxl1,Fnip2
Monarch	MP:0004166	Abnormal limbic system morphology	15	329	0.47	0.0301	10090.ENSMUSP00000002487,10090.ENSMUSP00000018880,10090.ENSMUSP00000021091,10090.ENSMUSP00000021530,10090.ENSMUSP00000025379,10090.ENSMUSP00000034206,10090.ENSMUSP00000047487,10090.ENSMUSP00000087714,10090.ENSMUSP00000100025,10090.ENSMUSP00000102107,10090.ENSMUSP00000106970,10090.ENSMUSP00000110339,10090.ENSMUSP00000110748,10090.ENSMUSP00000125478,10090.ENSMUSP00000133279	Braf,Ndel1,Pafah1b1,Hif1a,Dpysl3,Bbs2,Chsy1,Trio,Stam,Pomgnt1,Ckap5,Zbtb20,Plxna4,Man2c1,Tet1
Monarch	MP:0005385	Cardiovascular system phenotype	69	2949	0.18	0.0301	10090.ENSMUSP00000000925,10090.ENSMUSP00000002487,10090.ENSMUSP00000002765,10090.ENSMUSP00000003152,10090.ENSMUSP00000004327,10090.ENSMUSP00000006991,10090.ENSMUSP00000017920,10090.ENSMUSP00000020107,10090.ENSMUSP00000020958,10090.ENSMUSP00000021530,10090.ENSMUSP00000022865,10090.ENSMUSP00000023085,10090.ENSMUSP00000025377,10090.ENSMUSP00000025740,10090.ENSMUSP00000026360,10090.ENSMUSP00000026735…	Smarcb1,Braf,Prkd1,Stk11,G6pdx,Hcn1,Crk,Atp2b1,Klhl29,Hif1a,Mtdh,Ndufa6,Ppp2r2b,Rad9a,Itgb8,Ccdc51,Alpl,Flt1,Dctn5,Tub,Dlc1,Mcam,Ankrd12,Snx10,Herc1,Atp6v0a1,Pbx3,Kcnab1,Vars2,Pkd1,Gstz1,Tle4,Nipbl,Kiaa1109,C2cd3,Fbrsl1,Ntm,Abl1,Drd2,Memo1,Krit1,Adam9,Ppp2r5c,Nptn,Magi2,Cant1,Arnt,Dennd1a,Dot1l,Pomgnt1,Snx27,Cacna1s,Pcnp,Anks1,Xiap,Trp53bp2,Rab11fip3,Dmxl2,Dcaf10,Heg1,Hadha,Megf8,Tbc1d24,Vldlr,Ce…
Monarch	MP:0005397	Hematopoietic system phenotype	78	3444	0.17	0.0301	10090.ENSMUSP00000000925,10090.ENSMUSP00000001155,10090.ENSMUSP00000002172,10090.ENSMUSP00000002487,10090.ENSMUSP00000002765,10090.ENSMUSP00000003152,10090.ENSMUSP00000004327,10090.ENSMUSP00000005841,10090.ENSMUSP00000009138,10090.ENSMUSP00000013995,10090.ENSMUSP00000020695,10090.ENSMUSP00000021530,10090.ENSMUSP00000021963,10090.ENSMUSP00000022057,10090.ENSMUSP00000022865,10090.ENSMUSP00000025377…	Smarcb1,Araf,Acp2,Braf,Prkd1,Stk11,G6pdx,Ctcf,Stk38,Abca4,Tns3,Hif1a,Caml,Tppp,Mtdh,Ppp2r2b,Smc3,Itgb8,Sbds,Rptor,Kdm4c,Alpl,Prkcz,Flt1,Dctn5,Dlc1,Gabarapl2,Mcam,Tpcn1,March1,Snx10,Herc1,Chsy1,Vars2,Ep400,Pkd1,Gstz1,Tle4,Kcnb1,Aff1,Crlf3,Tbc1d22a,Itgb5,Usp46,Abl1,Drd2,Impdh1,Ppp2r5c,Nptn,Otud7b,Tnrc6a,Znrf1,Pdzd8,Arnt,Dennd1a,Dot1l,Snx27,Asxl1,Trp53bp1,Dmtn,Son,Cnot4,Trp53bp2,Trp53rk,Stag1,Dcaf10…
Monarch	MP:0011110	Preweaning lethality, incomplete penetrance	26	780	0.34	0.0301	10090.ENSMUSP00000003501,10090.ENSMUSP00000009138,10090.ENSMUSP00000020107,10090.ENSMUSP00000020695,10090.ENSMUSP00000020958,10090.ENSMUSP00000025208,10090.ENSMUSP00000032196,10090.ENSMUSP00000035366,10090.ENSMUSP00000038138,10090.ENSMUSP00000043844,10090.ENSMUSP00000050907,10090.ENSMUSP00000059744,10090.ENSMUSP00000063879,10090.ENSMUSP00000070935,10090.ENSMUSP00000080214,10090.ENSMUSP00000090032…	Elavl3,Stk38,Atp2b1,Tns3,Klhl29,Dnajc18,Arl8b,Dync1li1,Kdm5b,Zyg11b,Mettl5,Aff1,Fbrsl1,Pcdh9,Ltbp3,Cant1,Smurf2,Snx27,Dnajc21,Heg1,Ndufv2,Cep290,Nedd4l,Arhgap21,Bbip1,Clasp1
Monarch	MP:0000807	Abnormal hippocampus morphology	14	297	0.49	0.0317	10090.ENSMUSP00000002487,10090.ENSMUSP00000018880,10090.ENSMUSP00000021091,10090.ENSMUSP00000021530,10090.ENSMUSP00000025379,10090.ENSMUSP00000034206,10090.ENSMUSP00000047487,10090.ENSMUSP00000087714,10090.ENSMUSP00000100025,10090.ENSMUSP00000102107,10090.ENSMUSP00000106970,10090.ENSMUSP00000110339,10090.ENSMUSP00000110748,10090.ENSMUSP00000125478	Braf,Ndel1,Pafah1b1,Hif1a,Dpysl3,Bbs2,Chsy1,Trio,Stam,Pomgnt1,Ckap5,Zbtb20,Plxna4,Man2c1
Monarch	MP:0010273	Increased classified tumor incidence	16	371	0.45	0.0317	10090.ENSMUSP00000000925,10090.ENSMUSP00000002487,10090.ENSMUSP00000003152,10090.ENSMUSP00000009138,10090.ENSMUSP00000012262,10090.ENSMUSP00000017692,10090.ENSMUSP00000025740,10090.ENSMUSP00000075167,10090.ENSMUSP00000075170,10090.ENSMUSP00000078985,10090.ENSMUSP00000090177,10090.ENSMUSP00000105413,10090.ENSMUSP00000106278,10090.ENSMUSP00000112508,10090.ENSMUSP00000116205,10090.ENSMUSP00000133279	Smarcb1,Braf,Stk11,Stk38,Dhdds,Suz12,Rad9a,Abl1,Drd2,Krit1,Smurf2,Asxl1,Trp53bp1,Trp53bp2,Stag1,Tet1
Monarch	MP:0009956	Abnormal cerebellar layer morphology	14	300	0.48	0.0341	10090.ENSMUSP00000000925,10090.ENSMUSP00000002172,10090.ENSMUSP00000002487,10090.ENSMUSP00000021091,10090.ENSMUSP00000044801,10090.ENSMUSP00000056715,10090.ENSMUSP00000059744,10090.ENSMUSP00000075167,10090.ENSMUSP00000082971,10090.ENSMUSP00000087714,10090.ENSMUSP00000088618,10090.ENSMUSP00000089051,10090.ENSMUSP00000099398,10090.ENSMUSP00000137439	Smarcb1,Acp2,Braf,Pafah1b1,Herc1,Atxn2,Aff1,Abl1,Ncoa1,Trio,Dnm1,Stxbp1,Cntnap1,Atxn1
Monarch	MP:0000060	Delayed bone ossification	9	134	0.64	0.0342	10090.ENSMUSP00000032322,10090.ENSMUSP00000048234,10090.ENSMUSP00000049296,10090.ENSMUSP00000050907,10090.ENSMUSP00000059385,10090.ENSMUSP00000091624,10090.ENSMUSP00000116205,10090.ENSMUSP00000122192,10090.ENSMUSP00000124565	Lrp6,Ick,Pkd1,Mettl5,Nipbl,Tmem107,Stag1,Megf8,Alkbh1
Monarch	MP:0001533	Abnormal skeleton physiology	27	839	0.32	0.0342	10090.ENSMUSP00000002172,10090.ENSMUSP00000015449,10090.ENSMUSP00000020107,10090.ENSMUSP00000020695,10090.ENSMUSP00000021530,10090.ENSMUSP00000022057,10090.ENSMUSP00000029490,10090.ENSMUSP00000030551,10090.ENSMUSP00000032322,10090.ENSMUSP00000044165,10090.ENSMUSP00000044801,10090.ENSMUSP00000045281,10090.ENSMUSP00000048234,10090.ENSMUSP00000049296,10090.ENSMUSP00000050907,10090.ENSMUSP00000059385…	Acp2,Sash1,Atp2b1,Tns3,Hif1a,Tppp,Ahcyl1,Alpl,Lrp6,Snx10,Herc1,Pbx3,Ick,Pkd1,Mettl5,Nipbl,Ltbp3,Nptn,Ncoa1,Stxbp1,Tmem107,Cnot4,Dmxl2,Stag1,Megf8,Alkbh1,Golga5
Monarch	MP:0002160	Abnormal reproductive system morphology	41	1509	0.25	0.0349	10090.ENSMUSP00000001480,10090.ENSMUSP00000002487,10090.ENSMUSP00000003152,10090.ENSMUSP00000020107,10090.ENSMUSP00000021091,10090.ENSMUSP00000023631,10090.ENSMUSP00000026671,10090.ENSMUSP00000032322,10090.ENSMUSP00000033979,10090.ENSMUSP00000034206,10090.ENSMUSP00000035366,10090.ENSMUSP00000036021,10090.ENSMUSP00000036998,10090.ENSMUSP00000038138,10090.ENSMUSP00000043087,10090.ENSMUSP00000050907…	Npepps,Braf,Stk11,Atp2b1,Pafah1b1,Brwd1,Rptor,Lrp6,Star,Bbs2,Dync1li1,Paip2,Lnpep,Kdm5b,Cbfa2t2,Mettl5,Utp14b,Atxn2,Osbp2,Ndrg3,Celf1,Drd2,Ppp3cc,Memo1,Eif4g3,Ncoa1,Plekha5,Arnt,Tdrd7,Pcnp,Xiap,Iqcg,Map7,Trp53bp2,Dmxl2,Sepp1,H3f3a,Alkbh1,Vldlr,Vsx2,Tet1
Monarch	MP:0008540	Abnormal cerebral hemisphere morphology	21	579	0.37	0.0349	10090.ENSMUSP00000000925,10090.ENSMUSP00000002487,10090.ENSMUSP00000003152,10090.ENSMUSP00000017692,10090.ENSMUSP00000018880,10090.ENSMUSP00000021091,10090.ENSMUSP00000021530,10090.ENSMUSP00000025379,10090.ENSMUSP00000034206,10090.ENSMUSP00000047487,10090.ENSMUSP00000059385,10090.ENSMUSP00000070935,10090.ENSMUSP00000087714,10090.ENSMUSP00000100025,10090.ENSMUSP00000102107,10090.ENSMUSP00000106970…	Smarcb1,Braf,Stk11,Suz12,Ndel1,Pafah1b1,Hif1a,Dpysl3,Bbs2,Chsy1,Nipbl,Pcdh9,Trio,Stam,Pomgnt1,Ckap5,Zbtb20,Plxna4,Trp53bp2,Man2c1,Cep290
Monarch	MP:0008810	Increased circulating iron level	7	80	0.76	0.0349	10090.ENSMUSP00000022057,10090.ENSMUSP00000023029,10090.ENSMUSP00000030922,10090.ENSMUSP00000082793,10090.ENSMUSP00000088291,10090.ENSMUSP00000105413,10090.ENSMUSP00000115275	Tppp,L3mbtl2,Prkcz,Nptn,Otud7b,Asxl1,Fnip2
Monarch	MP:0006108	Abnormal hindbrain development	13	267	0.5	0.0351	10090.ENSMUSP00000002172,10090.ENSMUSP00000025740,10090.ENSMUSP00000033923,10090.ENSMUSP00000049296,10090.ENSMUSP00000070052,10090.ENSMUSP00000075167,10090.ENSMUSP00000078985,10090.ENSMUSP00000087714,10090.ENSMUSP00000099848,10090.ENSMUSP00000102107,10090.ENSMUSP00000110087,10090.ENSMUSP00000127329,10090.ENSMUSP00000130899	Acp2,Rad9a,Dlc1,Pkd1,Ndrg3,Abl1,Krit1,Trio,Dennd1a,Pomgnt1,Pcnp,Vldlr,Cep290
Monarch	MP:0004810	Decreased hematopoietic stem cell number	7	81	0.75	0.0355	10090.ENSMUSP00000003152,10090.ENSMUSP00000049038,10090.ENSMUSP00000057527,10090.ENSMUSP00000100973,10090.ENSMUSP00000105413,10090.ENSMUSP00000133204,10090.ENSMUSP00000133851	Stk11,Ep400,Tle4,Dot1l,Asxl1,Pcid2,Arhgap21
Monarch	MP:0006042	Increased apoptosis	29	938	0.3	0.0359	10090.ENSMUSP00000000925,10090.ENSMUSP00000002487,10090.ENSMUSP00000003152,10090.ENSMUSP00000004327,10090.ENSMUSP00000005841,10090.ENSMUSP00000009138,10090.ENSMUSP00000017692,10090.ENSMUSP00000021091,10090.ENSMUSP00000021530,10090.ENSMUSP00000021963,10090.ENSMUSP00000023036,10090.ENSMUSP00000025740,10090.ENSMUSP00000026671,10090.ENSMUSP00000033341,10090.ENSMUSP00000049296,10090.ENSMUSP00000053540…	Smarcb1,Braf,Stk11,G6pdx,Ctcf,Stk38,Suz12,Pafah1b1,Hif1a,Caml,Rbx1,Rad9a,Rptor,Tub,Pkd1,Gstz1,Tle4,Drd2,Ppp2r5c,Trio,Tjp2,Arnt,Dennd1a,Dot1l,Asxl1,Trp53bp2,Sepp1,Luzp1,Pcid2
Monarch	MP:0006207	Embryonic lethality during organogenesis	27	849	0.32	0.0371	10090.ENSMUSP00000002487,10090.ENSMUSP00000002765,10090.ENSMUSP00000003152,10090.ENSMUSP00000004327,10090.ENSMUSP00000005841,10090.ENSMUSP00000017692,10090.ENSMUSP00000021530,10090.ENSMUSP00000023029,10090.ENSMUSP00000025740,10090.ENSMUSP00000026360,10090.ENSMUSP00000031653,10090.ENSMUSP00000033923,10090.ENSMUSP00000049038,10090.ENSMUSP00000049296,10090.ENSMUSP00000059385,10090.ENSMUSP00000062637…	Braf,Prkd1,Stk11,G6pdx,Ctcf,Suz12,Hif1a,L3mbtl2,Rad9a,Itgb8,Flt1,Dlc1,Ep400,Pkd1,Nipbl,C2cd3,Ntm,Krit1,Tnrc6a,Arnt,Dennd1a,Dot1l,Xiap,Stag1,Heg1,Tet1,Jarid2
Monarch	MP:0003633	Abnormal nervous system physiology	49	1928	0.22	0.0377	10090.ENSMUSP00000000925,10090.ENSMUSP00000002487,10090.ENSMUSP00000003501,10090.ENSMUSP00000006991,10090.ENSMUSP00000015146,10090.ENSMUSP00000015449,10090.ENSMUSP00000020958,10090.ENSMUSP00000021091,10090.ENSMUSP00000021530,10090.ENSMUSP00000022057,10090.ENSMUSP00000025379,10090.ENSMUSP00000032629,10090.ENSMUSP00000035366,10090.ENSMUSP00000045281,10090.ENSMUSP00000046558,10090.ENSMUSP00000047480…	Smarcb1,Braf,Elavl3,Hcn1,Efr3a,Sash1,Klhl29,Pafah1b1,Hif1a,Tppp,Dpysl3,Cyfip1,Dync1li1,Pbx3,Igsf21,Kcnab1,Pkd1,Pcdh9,Drd2,Dapk1,Madd,Nptn,Trpm3,Magi2,Elfn2,Trio,Dnm1,Stxbp1,Cngb1,Cntnap1,AI314180,Stam,Pcdh15,Grik2,Cdc42ep4,Ckap5,Trp53bp2,Clk2,Dmxl2,Frmd5,Lhfpl4,Man2c1,Tbc1d24,Vldlr,Nrxn3,Luzp1,Nedd4l,Tet1,Atxn1
Monarch	MP:0004857	Abnormal heart weight	19	503	0.39	0.0377	10090.ENSMUSP00000002487,10090.ENSMUSP00000002765,10090.ENSMUSP00000006991,10090.ENSMUSP00000020958,10090.ENSMUSP00000021530,10090.ENSMUSP00000039035,10090.ENSMUSP00000044165,10090.ENSMUSP00000044801,10090.ENSMUSP00000049296,10090.ENSMUSP00000057527,10090.ENSMUSP00000060199,10090.ENSMUSP00000075167,10090.ENSMUSP00000082053,10090.ENSMUSP00000082793,10090.ENSMUSP00000100973,10090.ENSMUSP00000113521…	Braf,Prkd1,Hcn1,Klhl29,Hif1a,Ankrd12,Snx10,Herc1,Pkd1,Tle4,Kiaa1109,Abl1,Ppp2r5c,Nptn,Dot1l,Rab11fip3,Dcaf10,Nedd4l,Clasp1
Monarch	MP:0001700	Abnormal embryo turning	14	310	0.47	0.0405	10090.ENSMUSP00000003152,10090.ENSMUSP00000004327,10090.ENSMUSP00000021060,10090.ENSMUSP00000025243,10090.ENSMUSP00000025740,10090.ENSMUSP00000026360,10090.ENSMUSP00000031653,10090.ENSMUSP00000074578,10090.ENSMUSP00000078985,10090.ENSMUSP00000099810,10090.ENSMUSP00000099848,10090.ENSMUSP00000106970,10090.ENSMUSP00000110087,10090.ENSMUSP00000122192	Stk11,G6pdx,Polg2,Iws1,Rad9a,Itgb8,Flt1,Ntm,Krit1,Arnt,Dennd1a,Ckap5,Pcnp,Megf8
Monarch	MP:0000192	Abnormal mineral level	17	427	0.41	0.0415	10090.ENSMUSP00000002305,10090.ENSMUSP00000021060,10090.ENSMUSP00000021530,10090.ENSMUSP00000022057,10090.ENSMUSP00000022567,10090.ENSMUSP00000023029,10090.ENSMUSP00000030922,10090.ENSMUSP00000044838,10090.ENSMUSP00000049296,10090.ENSMUSP00000057527,10090.ENSMUSP00000082793,10090.ENSMUSP00000086900,10090.ENSMUSP00000088291,10090.ENSMUSP00000099810,10090.ENSMUSP00000105413,10090.ENSMUSP00000115275…	Kdm7a,Polg2,Hif1a,Tppp,Cacna2d3,L3mbtl2,Prkcz,Atp6v0a1,Pkd1,Tle4,Nptn,Zdhhc20,Otud7b,Arnt,Asxl1,Fnip2,Sepp1
Monarch	MP:0006357	Abnormal circulating mineral level	15	351	0.44	0.0432	10090.ENSMUSP00000002305,10090.ENSMUSP00000021060,10090.ENSMUSP00000022057,10090.ENSMUSP00000022567,10090.ENSMUSP00000023029,10090.ENSMUSP00000030922,10090.ENSMUSP00000044838,10090.ENSMUSP00000049296,10090.ENSMUSP00000057527,10090.ENSMUSP00000082793,10090.ENSMUSP00000086900,10090.ENSMUSP00000088291,10090.ENSMUSP00000099810,10090.ENSMUSP00000105413,10090.ENSMUSP00000115275	Kdm7a,Polg2,Tppp,Cacna2d3,L3mbtl2,Prkcz,Atp6v0a1,Pkd1,Tle4,Nptn,Zdhhc20,Otud7b,Arnt,Asxl1,Fnip2
Monarch	MP:0001961	Abnormal reflex	34	1197	0.27	0.0467	10090.ENSMUSP00000001155,10090.ENSMUSP00000015855,10090.ENSMUSP00000020999,10090.ENSMUSP00000021091,10090.ENSMUSP00000022057,10090.ENSMUSP00000022567,10090.ENSMUSP00000029891,10090.ENSMUSP00000034206,10090.ENSMUSP00000038138,10090.ENSMUSP00000044801,10090.ENSMUSP00000045281,10090.ENSMUSP00000059385,10090.ENSMUSP00000060199,10090.ENSMUSP00000062349,10090.ENSMUSP00000070554,10090.ENSMUSP00000075170…	Araf,Prune,Kif3c,Pafah1b1,Tppp,Cacna2d3,Tmem68,Bbs2,Kdm5b,Herc1,Pbx3,Nipbl,Kiaa1109,Usp29,Usp46,Drd2,Madd,Ppp2r5c,Nptn,Trio,Otud7b,AI314180,Stam,Pcdh15,Pomgnt1,Cacna1s,Vopp1,Clk2,Rab11fip3,Sepp1,H3f3a,Hdlbp,Nedd4l,Atxn1
Monarch	MP:0002006	Neoplasm	24	733	0.33	0.0482	10090.ENSMUSP00000000925,10090.ENSMUSP00000002487,10090.ENSMUSP00000003152,10090.ENSMUSP00000009138,10090.ENSMUSP00000012262,10090.ENSMUSP00000017692,10090.ENSMUSP00000021530,10090.ENSMUSP00000022865,10090.ENSMUSP00000025740,10090.ENSMUSP00000030102,10090.ENSMUSP00000043828,10090.ENSMUSP00000059385,10090.ENSMUSP00000075167,10090.ENSMUSP00000075170,10090.ENSMUSP00000078985,10090.ENSMUSP00000081048…	Smarcb1,Braf,Stk11,Stk38,Dhdds,Suz12,Hif1a,Mtdh,Rad9a,Kdm4c,Hdac11,Nipbl,Abl1,Drd2,Krit1,Adam9,Smurf2,Dot1l,Asxl1,Trp53bp1,Trp53bp2,Dmxl2,Stag1,Tet1
Monarch	MP:0002396	Abnormal hematopoietic system morphology/development	67	2925	0.17	0.0495	10090.ENSMUSP00000000925,10090.ENSMUSP00000001155,10090.ENSMUSP00000002172,10090.ENSMUSP00000002487,10090.ENSMUSP00000002765,10090.ENSMUSP00000003152,10090.ENSMUSP00000004327,10090.ENSMUSP00000005841,10090.ENSMUSP00000013995,10090.ENSMUSP00000020695,10090.ENSMUSP00000021530,10090.ENSMUSP00000021963,10090.ENSMUSP00000022057,10090.ENSMUSP00000025377,10090.ENSMUSP00000025930,10090.ENSMUSP00000026360…	Smarcb1,Araf,Acp2,Braf,Prkd1,Stk11,G6pdx,Ctcf,Abca4,Tns3,Hif1a,Caml,Tppp,Ppp2r2b,Smc3,Itgb8,Sbds,Rptor,Kdm4c,Alpl,Prkcz,Flt1,Dctn5,Dlc1,Gabarapl2,Tpcn1,March1,Snx10,Herc1,Chsy1,Vars2,Ep400,Pkd1,Gstz1,Tle4,Kcnb1,Aff1,Crlf3,Tbc1d22a,Itgb5,Usp46,Abl1,Drd2,Ppp2r5c,Nptn,Tnrc6a,Pdzd8,Arnt,Dennd1a,Dot1l,Snx27,Asxl1,Trp53bp1,Dmtn,Son,Cnot4,Trp53bp2,Trp53rk,Stag1,Dcaf10,Nlk,Dnal1,Gabpb2,Nedd4l,Pcid2,Arhga…
Monarch	MP:0005391	Vision/eye phenotype	41	1550	0.24	0.0496	10090.ENSMUSP00000001480,10090.ENSMUSP00000009138,10090.ENSMUSP00000013995,10090.ENSMUSP00000021060,10090.ENSMUSP00000021530,10090.ENSMUSP00000030922,10090.ENSMUSP00000032322,10090.ENSMUSP00000033341,10090.ENSMUSP00000034206,10090.ENSMUSP00000047487,10090.ENSMUSP00000048903,10090.ENSMUSP00000050907,10090.ENSMUSP00000057981,10090.ENSMUSP00000059385,10090.ENSMUSP00000063879,10090.ENSMUSP00000070052…	Npepps,Stk38,Abca4,Polg2,Hif1a,Prkcz,Lrp6,Tub,Bbs2,Chsy1,Fam160b1,Mettl5,Kcnb1,Nipbl,Fbrsl1,Ndrg3,Abl1,Impdh1,Krit1,Ltbp3,Adam9,Ppp2r5c,Sipa1l3,Cant1,Cngb1,Crocc,Tdrd7,Dot1l,Pomgnt1,Asxl1,Rpgrip1,Pcnp,Plxna4,Trp53bp2,Nlk,Cnnm4,Alkbh1,Vldlr,Luzp1,Cep290,Vsx2
TISSUES	BTO:0000282	Head	121	3453	0.36	9.9e-16	10090.ENSMUSP00000000925,10090.ENSMUSP00000001148,10090.ENSMUSP00000001155,10090.ENSMUSP00000001480,10090.ENSMUSP00000002305,10090.ENSMUSP00000003152,10090.ENSMUSP00000003501,10090.ENSMUSP00000004327,10090.ENSMUSP00000006991,10090.ENSMUSP00000013995,10090.ENSMUSP00000015449,10090.ENSMUSP00000017692,10090.ENSMUSP00000017920,10090.ENSMUSP00000018880,10090.ENSMUSP00000020227,10090.ENSMUSP00000020999…	Smarcb1,Pcbp3,Araf,Npepps,Kdm7a,Stk11,Elavl3,G6pdx,Hcn1,Abca4,Sash1,Suz12,Crk,Ndel1,Cry1,Kif3c,Pafah1b1,Tppp,Cacna2d3,Rab2b,Mtdh,Ncbp2,Dpysl3,Alyref,Itgb8,Rptor,Ppp1r7,Ahcyl1,Tmem68,Kdm4c,Prkcz,Flt1,Arl8b,Necap1,Dctn5,Ctps2,Msmo1,Gabarapl2,Mcam,Xrn1,Map4,Srprb,Dync1li1,Pygb,Paip2,Sntb2,Kdm5b,Coro2b,Hdac11,Snx10,Csdc2,Atp6v0a1,Kcnab1,Eif4g1,Ick,Ep400,Hpcal4,Bzw1,Atxn2,Tle4,Kcnb1,Aff1,Kiaa1109,Ppm1…
TISSUES	BTO:0000142	Brain	102	2671	0.4	3.71e-15	10090.ENSMUSP00000000925,10090.ENSMUSP00000001148,10090.ENSMUSP00000001155,10090.ENSMUSP00000001480,10090.ENSMUSP00000002305,10090.ENSMUSP00000003152,10090.ENSMUSP00000003501,10090.ENSMUSP00000004327,10090.ENSMUSP00000006991,10090.ENSMUSP00000015449,10090.ENSMUSP00000017692,10090.ENSMUSP00000017920,10090.ENSMUSP00000018880,10090.ENSMUSP00000020227,10090.ENSMUSP00000020999,10090.ENSMUSP00000021091…	Smarcb1,Pcbp3,Araf,Npepps,Kdm7a,Stk11,Elavl3,G6pdx,Hcn1,Sash1,Suz12,Crk,Ndel1,Cry1,Kif3c,Pafah1b1,Tppp,Cacna2d3,Mtdh,Ncbp2,Dpysl3,Alyref,Itgb8,Rptor,Ppp1r7,Ahcyl1,Tmem68,Prkcz,Flt1,Arl8b,Necap1,Ctps2,Msmo1,Gabarapl2,Map4,Srprb,Dync1li1,Pygb,Paip2,Sntb2,Kdm5b,Coro2b,Hdac11,Snx10,Csdc2,Atp6v0a1,Kcnab1,Eif4g1,Ep400,Hpcal4,Bzw1,Atxn2,Tle4,Kcnb1,Aff1,Kiaa1109,Ppm1e,Itgb5,Celf1,Ntm,Abl1,Drd2,Dapk1,Madd…
TISSUES	BTO:0000227	Central nervous system	103	2749	0.39	5.78e-15	10090.ENSMUSP00000000925,10090.ENSMUSP00000001148,10090.ENSMUSP00000001155,10090.ENSMUSP00000001480,10090.ENSMUSP00000002305,10090.ENSMUSP00000003152,10090.ENSMUSP00000003501,10090.ENSMUSP00000004327,10090.ENSMUSP00000006991,10090.ENSMUSP00000015449,10090.ENSMUSP00000017692,10090.ENSMUSP00000017920,10090.ENSMUSP00000018880,10090.ENSMUSP00000020227,10090.ENSMUSP00000020999,10090.ENSMUSP00000021091…	Smarcb1,Pcbp3,Araf,Npepps,Kdm7a,Stk11,Elavl3,G6pdx,Hcn1,Sash1,Suz12,Crk,Ndel1,Cry1,Kif3c,Pafah1b1,Tppp,Cacna2d3,Mtdh,Ncbp2,Dpysl3,Alyref,Itgb8,Rptor,Ppp1r7,Ahcyl1,Tmem68,Prkcz,Flt1,Arl8b,Necap1,Ctps2,Msmo1,Gabarapl2,Map4,Srprb,Dync1li1,Pygb,Paip2,Sntb2,Kdm5b,Coro2b,Hdac11,Snx10,Csdc2,Atp6v0a1,Kcnab1,Eif4g1,Ep400,Hpcal4,Bzw1,Atxn2,Tle4,Kcnb1,Aff1,Kiaa1109,Ppm1e,Itgb5,Celf1,Ntm,Abl1,Drd2,Dapk1,Madd…
TISSUES	BTO:0001484	Nervous system	106	2889	0.38	5.78e-15	10090.ENSMUSP00000000925,10090.ENSMUSP00000001148,10090.ENSMUSP00000001155,10090.ENSMUSP00000001480,10090.ENSMUSP00000002305,10090.ENSMUSP00000003152,10090.ENSMUSP00000003501,10090.ENSMUSP00000004327,10090.ENSMUSP00000006991,10090.ENSMUSP00000015449,10090.ENSMUSP00000017692,10090.ENSMUSP00000017920,10090.ENSMUSP00000018880,10090.ENSMUSP00000020227,10090.ENSMUSP00000020999,10090.ENSMUSP00000021091…	Smarcb1,Pcbp3,Araf,Npepps,Kdm7a,Stk11,Elavl3,G6pdx,Hcn1,Sash1,Suz12,Crk,Ndel1,Cry1,Kif3c,Pafah1b1,Tppp,Cacna2d3,Mtdh,Ncbp2,Dpysl3,Alyref,Itgb8,Rptor,Ppp1r7,Ahcyl1,Tmem68,Prkcz,Flt1,Arl8b,Necap1,Ctps2,Msmo1,Gabarapl2,Xrn1,Map4,Srprb,Dync1li1,Pygb,Paip2,Sntb2,Kdm5b,Coro2b,Hdac11,Zyg11b,Snx10,Csdc2,Atp6v0a1,Kcnab1,Eif4g1,Ep400,Hpcal4,Bzw1,Atxn2,Tle4,Kcnb1,Aff1,Kiaa1109,Ppm1e,Itgb5,Celf1,Ntm,Abl1,Drd…
TISSUES	BTO:0000000	Tissues, cell types and enzyme sources	216	9281	0.18	8.37e-13	10090.ENSMUSP00000000925,10090.ENSMUSP00000001148,10090.ENSMUSP00000001155,10090.ENSMUSP00000001480,10090.ENSMUSP00000002172,10090.ENSMUSP00000002305,10090.ENSMUSP00000002487,10090.ENSMUSP00000003152,10090.ENSMUSP00000003501,10090.ENSMUSP00000004206,10090.ENSMUSP00000004327,10090.ENSMUSP00000004470,10090.ENSMUSP00000005841,10090.ENSMUSP00000006991,10090.ENSMUSP00000009344,10090.ENSMUSP00000013995…	Smarcb1,Pcbp3,Araf,Npepps,Acp2,Kdm7a,Braf,Stk11,Elavl3,Eif3g,G6pdx,Utp20,Ctcf,Hcn1,Xpo6,Abca4,Sash1,Suz12,Crk,Ndel1,Atp2b1,Cry1,Ccar1,Rufy1,Tns3,Kif3c,Pafah1b1,Hif1a,Cetn3,Tppp,Cacna2d3,Rab2b,Mtdh,Ndufa6,Ncbp2,Brwd1,Csad,Rfc2,Dpysl3,Rad9a,Smc3,Sfxn2,Alyref,Itgb8,Rptor,Ppp1r7,Cox20,Exosc8,Ahcyl1,Tmem68,Kdm4c,Alpl,Prkcz,Flt1,Arl8b,Lrp6,Necap1,Rnf40,Dctn5,Tub,Ctps2,Dlc1,Star,Msmo1,Nudt21,Bbs2,Gabara…
TISSUES	BTO:0001489	Whole body	214	9158	0.18	8.37e-13	10090.ENSMUSP00000000925,10090.ENSMUSP00000001148,10090.ENSMUSP00000001155,10090.ENSMUSP00000001480,10090.ENSMUSP00000002172,10090.ENSMUSP00000002305,10090.ENSMUSP00000002487,10090.ENSMUSP00000003152,10090.ENSMUSP00000003501,10090.ENSMUSP00000004206,10090.ENSMUSP00000004327,10090.ENSMUSP00000004470,10090.ENSMUSP00000005841,10090.ENSMUSP00000006991,10090.ENSMUSP00000009344,10090.ENSMUSP00000013995…	Smarcb1,Pcbp3,Araf,Npepps,Acp2,Kdm7a,Braf,Stk11,Elavl3,Eif3g,G6pdx,Utp20,Ctcf,Hcn1,Xpo6,Abca4,Sash1,Suz12,Crk,Ndel1,Atp2b1,Cry1,Ccar1,Rufy1,Tns3,Kif3c,Pafah1b1,Hif1a,Cetn3,Tppp,Cacna2d3,Rab2b,Mtdh,Ndufa6,Ncbp2,Brwd1,Csad,Rfc2,Dpysl3,Rad9a,Smc3,Sfxn2,Alyref,Itgb8,Rptor,Ppp1r7,Cox20,Exosc8,Ahcyl1,Tmem68,Kdm4c,Alpl,Prkcz,Flt1,Arl8b,Lrp6,Necap1,Rnf40,Dctn5,Tub,Ctps2,Dlc1,Star,Msmo1,Nudt21,Bbs2,Gabara…
TISSUES	BTO:0000284	Organism form	71	1948	0.37	4.32e-09	10090.ENSMUSP00000003152,10090.ENSMUSP00000004206,10090.ENSMUSP00000005841,10090.ENSMUSP00000017692,10090.ENSMUSP00000017920,10090.ENSMUSP00000020107,10090.ENSMUSP00000020227,10090.ENSMUSP00000020695,10090.ENSMUSP00000021530,10090.ENSMUSP00000022865,10090.ENSMUSP00000023631,10090.ENSMUSP00000025379,10090.ENSMUSP00000025740,10090.ENSMUSP00000025930,10090.ENSMUSP00000026125,10090.ENSMUSP00000026671…	Stk11,Eif3g,Ctcf,Suz12,Crk,Atp2b1,Cry1,Tns3,Hif1a,Mtdh,Brwd1,Dpysl3,Rad9a,Smc3,Alyref,Rptor,Ahcyl1,Alpl,Prkcz,Flt1,Necap1,Rnf40,Dctn5,Msmo1,Nudt21,Map4,Dync1li1,Paip2,Sntb2,Kdm5b,Eif4g1,Rbm25,Ep400,Pkd1,Bzw1,Luc7l2,Atxn2,Tle4,Nipbl,Prpf4b,Madd,Numbl,Nptn,Ncoa1,Clasrp,Plekha5,Srrm2,Dnm1,Tjp2,Fmn1,Trp53bp1,Fnbp1,Son,Pcnp,Cnot4,Plxna4,Trp53bp2,Fnip2,Trp53rk,Ankrd32,Hadha,Hdlbp,Myo9b,Luzp1,Vsx2,Tet1,…
TISSUES	BTO:0000174	Embryonic structure	65	1823	0.37	8.37e-08	10090.ENSMUSP00000003152,10090.ENSMUSP00000004206,10090.ENSMUSP00000005841,10090.ENSMUSP00000017692,10090.ENSMUSP00000017920,10090.ENSMUSP00000020107,10090.ENSMUSP00000020227,10090.ENSMUSP00000020695,10090.ENSMUSP00000021530,10090.ENSMUSP00000022865,10090.ENSMUSP00000025379,10090.ENSMUSP00000025740,10090.ENSMUSP00000025930,10090.ENSMUSP00000026125,10090.ENSMUSP00000026671,10090.ENSMUSP00000029490…	Stk11,Eif3g,Ctcf,Suz12,Crk,Atp2b1,Cry1,Tns3,Hif1a,Mtdh,Dpysl3,Rad9a,Smc3,Alyref,Rptor,Ahcyl1,Alpl,Prkcz,Flt1,Necap1,Rnf40,Dctn5,Msmo1,Nudt21,Map4,Dync1li1,Paip2,Kdm5b,Eif4g1,Rbm25,Ep400,Bzw1,Luc7l2,Atxn2,Tle4,Nipbl,Prpf4b,Madd,Numbl,Nptn,Ncoa1,Clasrp,Srrm2,Dnm1,Tjp2,Trp53bp1,Fnbp1,Son,Pcnp,Cnot4,Plxna4,Trp53bp2,Trp53rk,Ankrd32,Hadha,Hdlbp,Myo9b,Luzp1,Vsx2,Tet1,Arhgap21,Jarid2,Phlpp2,Clasp1,Larp4b
TISSUES	BTO:0000379	Embryo	53	1528	0.35	1.08e-05	10090.ENSMUSP00000003152,10090.ENSMUSP00000004206,10090.ENSMUSP00000005841,10090.ENSMUSP00000017692,10090.ENSMUSP00000017920,10090.ENSMUSP00000020107,10090.ENSMUSP00000020227,10090.ENSMUSP00000020695,10090.ENSMUSP00000022865,10090.ENSMUSP00000025379,10090.ENSMUSP00000025740,10090.ENSMUSP00000025930,10090.ENSMUSP00000026125,10090.ENSMUSP00000026671,10090.ENSMUSP00000029490,10090.ENSMUSP00000030922…	Stk11,Eif3g,Ctcf,Suz12,Crk,Atp2b1,Cry1,Tns3,Mtdh,Dpysl3,Rad9a,Smc3,Alyref,Rptor,Ahcyl1,Prkcz,Msmo1,Nudt21,Map4,Kdm5b,Eif4g1,Rbm25,Ep400,Bzw1,Luc7l2,Atxn2,Tle4,Nipbl,Prpf4b,Madd,Numbl,Nptn,Ncoa1,Clasrp,Srrm2,Dnm1,Tjp2,Trp53bp1,Fnbp1,Son,Pcnp,Cnot4,Plxna4,Trp53bp2,Hadha,Hdlbp,Myo9b,Vsx2,Tet1,Arhgap21,Jarid2,Phlpp2,Clasp1
TISSUES	BTO:0000522	Gland	122	5187	0.18	5.31e-05	10090.ENSMUSP00000000925,10090.ENSMUSP00000001148,10090.ENSMUSP00000001155,10090.ENSMUSP00000002172,10090.ENSMUSP00000002487,10090.ENSMUSP00000003152,10090.ENSMUSP00000004206,10090.ENSMUSP00000009344,10090.ENSMUSP00000017692,10090.ENSMUSP00000017920,10090.ENSMUSP00000018880,10090.ENSMUSP00000020107,10090.ENSMUSP00000020227,10090.ENSMUSP00000020268,10090.ENSMUSP00000020695,10090.ENSMUSP00000021530…	Smarcb1,Pcbp3,Araf,Acp2,Braf,Stk11,Eif3g,Xpo6,Suz12,Crk,Ndel1,Atp2b1,Cry1,Ccar1,Tns3,Hif1a,Cetn3,Mtdh,Ndufa6,Ncbp2,Csad,Sfxn2,Alyref,Ppp1r7,Ahcyl1,Tmem68,Kdm4c,Prkcz,Arl8b,Lrp6,Rnf40,Dctn5,Dlc1,Star,Msmo1,Nudt21,Bbs2,Gabarapl2,Xrn1,Srprb,Paip2,Tpcn1,Hdac11,Zyg11b,March1,Ipo8,Eif4g1,Ick,Rbm25,Ep400,Pkd1,Tbc1d8,Mettl5,Bzw1,Utp14b,Gstz1,Luc7l2,Atxn2,Tle4,Nipbl,Aff1,Kiaa1109,C2cd3,Far1,Osbp2,Itgb5,Nd…
TISSUES	BTO:0003091	Urogenital system	95	3755	0.22	9.32e-05	10090.ENSMUSP00000000925,10090.ENSMUSP00000001148,10090.ENSMUSP00000001155,10090.ENSMUSP00000003152,10090.ENSMUSP00000004470,10090.ENSMUSP00000009344,10090.ENSMUSP00000017692,10090.ENSMUSP00000020107,10090.ENSMUSP00000020268,10090.ENSMUSP00000021530,10090.ENSMUSP00000022009,10090.ENSMUSP00000022865,10090.ENSMUSP00000023085,10090.ENSMUSP00000023460,10090.ENSMUSP00000023805,10090.ENSMUSP00000027494…	Smarcb1,Pcbp3,Araf,Stk11,Utp20,Xpo6,Suz12,Atp2b1,Ccar1,Hif1a,Cetn3,Mtdh,Ndufa6,Ncbp2,Csad,Ppp1r7,Ahcyl1,Alpl,Prkcz,Flt1,Arl8b,Lrp6,Rnf40,Dctn5,Dlc1,Star,Msmo1,Nudt21,Bbs2,Gabarapl2,Paip2,Tpcn1,Zyg11b,Atp6v0a1,Ipo8,Ep400,Pkd1,Tbc1d8,Mettl5,Bzw1,Utp14b,Itsn2,Luc7l2,Tle4,Kiaa1109,C2cd3,Far1,Osbp2,Itgb5,Celf1,Usp46,Abl1,Dapk1,Madd,Ppp3cc,Ppm1b,Adam9,Eif4g3,Impad1,Ppp2r5c,Nptn,Ncoa1,Clasrp,Plekha5,Zdh…
TISSUES	BTO:0000421	Connective tissue	57	1868	0.3	0.00015	10090.ENSMUSP00000002172,10090.ENSMUSP00000004206,10090.ENSMUSP00000004327,10090.ENSMUSP00000018880,10090.ENSMUSP00000020107,10090.ENSMUSP00000020695,10090.ENSMUSP00000021530,10090.ENSMUSP00000022865,10090.ENSMUSP00000023805,10090.ENSMUSP00000025379,10090.ENSMUSP00000025740,10090.ENSMUSP00000025930,10090.ENSMUSP00000026125,10090.ENSMUSP00000027781,10090.ENSMUSP00000029490,10090.ENSMUSP00000033923…	Acp2,Eif3g,G6pdx,Ndel1,Atp2b1,Tns3,Hif1a,Mtdh,Csad,Dpysl3,Rad9a,Smc3,Alyref,Cox20,Ahcyl1,Dlc1,Star,Nudt21,Map4,Dync1li1,Kdm5b,Zyg11b,March1,Atp6v0a1,Eif4g1,Rbm25,Itsn2,Luc7l2,Wwc2,Kcnb1,Nipbl,Prpf4b,Impdh1,Memo1,Cherp,Clasrp,Srrm2,Trio,Dnm1,Tjp2,Trp53bp1,Cacna1s,Fnbp1,Son,Pcnp,Cnot4,Trp53bp2,Stag1,Hadha,Vldlr,Hdlbp,Myo9b,Luzp1,Arhgap21,Phlpp2,Atxn1,Larp4b
TISSUES	BTO:0001488	Endocrine gland	105	4420	0.19	0.00031	10090.ENSMUSP00000000925,10090.ENSMUSP00000001148,10090.ENSMUSP00000001155,10090.ENSMUSP00000002172,10090.ENSMUSP00000002487,10090.ENSMUSP00000003152,10090.ENSMUSP00000004206,10090.ENSMUSP00000009344,10090.ENSMUSP00000017692,10090.ENSMUSP00000017920,10090.ENSMUSP00000018880,10090.ENSMUSP00000020107,10090.ENSMUSP00000020227,10090.ENSMUSP00000020695,10090.ENSMUSP00000021530,10090.ENSMUSP00000022009…	Smarcb1,Pcbp3,Araf,Acp2,Braf,Stk11,Eif3g,Xpo6,Suz12,Crk,Ndel1,Atp2b1,Cry1,Tns3,Hif1a,Cetn3,Mtdh,Ndufa6,Ncbp2,Csad,Sfxn2,Alyref,Ppp1r7,Ahcyl1,Tmem68,Kdm4c,Arl8b,Rnf40,Dctn5,Dlc1,Star,Msmo1,Nudt21,Bbs2,Gabarapl2,Xrn1,Srprb,Paip2,Tpcn1,Zyg11b,March1,Ipo8,Eif4g1,Rbm25,Ep400,Tbc1d8,Mettl5,Bzw1,Utp14b,Gstz1,Luc7l2,Atxn2,Tle4,Nipbl,Aff1,Kiaa1109,C2cd3,Osbp2,Itgb5,Ndrg3,Celf1,Usp46,Abl1,Drd2,Dapk1,Madd,P…
TISSUES	BTO:0000081	Reproductive system	73	2724	0.24	0.00035	10090.ENSMUSP00000000925,10090.ENSMUSP00000001148,10090.ENSMUSP00000001155,10090.ENSMUSP00000003152,10090.ENSMUSP00000009344,10090.ENSMUSP00000017692,10090.ENSMUSP00000020107,10090.ENSMUSP00000021530,10090.ENSMUSP00000022009,10090.ENSMUSP00000022865,10090.ENSMUSP00000023085,10090.ENSMUSP00000023460,10090.ENSMUSP00000027494,10090.ENSMUSP00000029490,10090.ENSMUSP00000030551,10090.ENSMUSP00000031653…	Smarcb1,Pcbp3,Araf,Stk11,Xpo6,Suz12,Atp2b1,Hif1a,Cetn3,Mtdh,Ndufa6,Ncbp2,Ppp1r7,Ahcyl1,Alpl,Flt1,Arl8b,Rnf40,Dctn5,Dlc1,Star,Msmo1,Nudt21,Bbs2,Gabarapl2,Paip2,Zyg11b,Atp6v0a1,Ipo8,Ep400,Tbc1d8,Mettl5,Bzw1,Utp14b,Itsn2,Luc7l2,Tle4,Kiaa1109,C2cd3,Osbp2,Itgb5,Celf1,Usp46,Abl1,Madd,Ppp3cc,Ppm1b,Adam9,Eif4g3,Ppp2r5c,Nptn,Clasrp,Plekha5,Zdhhc20,Dnm1,Fmn1,Dennd1a,Tdrd7,Srp54b,Alkbh3,Gpm6b,Son,Cnot4,Stag…
TISSUES	BTO:0000083	Female reproductive system	66	2414	0.25	0.0006	10090.ENSMUSP00000000925,10090.ENSMUSP00000001148,10090.ENSMUSP00000001155,10090.ENSMUSP00000003152,10090.ENSMUSP00000009344,10090.ENSMUSP00000017692,10090.ENSMUSP00000020107,10090.ENSMUSP00000021530,10090.ENSMUSP00000022009,10090.ENSMUSP00000022865,10090.ENSMUSP00000023085,10090.ENSMUSP00000023460,10090.ENSMUSP00000027494,10090.ENSMUSP00000029490,10090.ENSMUSP00000030551,10090.ENSMUSP00000031653…	Smarcb1,Pcbp3,Araf,Stk11,Xpo6,Suz12,Atp2b1,Hif1a,Cetn3,Mtdh,Ndufa6,Ncbp2,Ppp1r7,Ahcyl1,Alpl,Flt1,Arl8b,Rnf40,Dctn5,Dlc1,Star,Msmo1,Nudt21,Bbs2,Gabarapl2,Paip2,Zyg11b,Atp6v0a1,Ipo8,Ep400,Tbc1d8,Mettl5,Bzw1,Utp14b,Luc7l2,Kiaa1109,C2cd3,Osbp2,Itgb5,Celf1,Usp46,Abl1,Ppp3cc,Ppm1b,Adam9,Eif4g3,Ppp2r5c,Nptn,Clasrp,Plekha5,Zdhhc20,Dnm1,Fmn1,Dennd1a,Tdrd7,Alkbh3,Gpm6b,Son,Cnot4,Stag1,Ankrd32,Sap18,Sepp1,C…
TISSUES	BTO:0000080	Male reproductive gland	48	1552	0.3	0.00069	10090.ENSMUSP00000000925,10090.ENSMUSP00000001148,10090.ENSMUSP00000001155,10090.ENSMUSP00000003152,10090.ENSMUSP00000009344,10090.ENSMUSP00000017692,10090.ENSMUSP00000022009,10090.ENSMUSP00000022865,10090.ENSMUSP00000023460,10090.ENSMUSP00000029490,10090.ENSMUSP00000032196,10090.ENSMUSP00000033088,10090.ENSMUSP00000033156,10090.ENSMUSP00000033979,10090.ENSMUSP00000034204,10090.ENSMUSP00000034206…	Smarcb1,Pcbp3,Araf,Stk11,Xpo6,Suz12,Cetn3,Mtdh,Ncbp2,Ahcyl1,Arl8b,Rnf40,Dctn5,Star,Nudt21,Bbs2,Gabarapl2,Paip2,Ep400,Tbc1d8,Bzw1,Utp14b,Tle4,Kiaa1109,C2cd3,Osbp2,Itgb5,Celf1,Abl1,Ppp3cc,Ppm1b,Adam9,Eif4g3,Nptn,Plekha5,Dnm1,Fmn1,Dennd1a,Tdrd7,Alkbh3,Son,Cnot4,Stag1,Sap18,Sepp1,Dnajc1,Cep290,Tex10
TISSUES	BTO:0000534	Gonad	43	1321	0.33	0.00069	10090.ENSMUSP00000000925,10090.ENSMUSP00000001148,10090.ENSMUSP00000001155,10090.ENSMUSP00000003152,10090.ENSMUSP00000009344,10090.ENSMUSP00000017692,10090.ENSMUSP00000022009,10090.ENSMUSP00000022865,10090.ENSMUSP00000023460,10090.ENSMUSP00000029490,10090.ENSMUSP00000033088,10090.ENSMUSP00000033156,10090.ENSMUSP00000033979,10090.ENSMUSP00000034204,10090.ENSMUSP00000034206,10090.ENSMUSP00000034428…	Smarcb1,Pcbp3,Araf,Stk11,Xpo6,Suz12,Cetn3,Mtdh,Ncbp2,Ahcyl1,Rnf40,Dctn5,Star,Nudt21,Bbs2,Gabarapl2,Paip2,Ep400,Bzw1,Utp14b,Kiaa1109,C2cd3,Osbp2,Itgb5,Celf1,Abl1,Ppp3cc,Ppm1b,Eif4g3,Nptn,Plekha5,Dnm1,Fmn1,Dennd1a,Tdrd7,Alkbh3,Son,Cnot4,Stag1,Sap18,Sepp1,Cep290,Tex10
TISSUES	BTO:0000082	Male reproductive system	50	1691	0.28	0.0012	10090.ENSMUSP00000000925,10090.ENSMUSP00000001148,10090.ENSMUSP00000001155,10090.ENSMUSP00000003152,10090.ENSMUSP00000009344,10090.ENSMUSP00000017692,10090.ENSMUSP00000022009,10090.ENSMUSP00000022865,10090.ENSMUSP00000023460,10090.ENSMUSP00000029490,10090.ENSMUSP00000032196,10090.ENSMUSP00000033088,10090.ENSMUSP00000033156,10090.ENSMUSP00000033979,10090.ENSMUSP00000034204,10090.ENSMUSP00000034206…	Smarcb1,Pcbp3,Araf,Stk11,Xpo6,Suz12,Cetn3,Mtdh,Ncbp2,Ahcyl1,Arl8b,Rnf40,Dctn5,Star,Nudt21,Bbs2,Gabarapl2,Paip2,Ep400,Tbc1d8,Bzw1,Utp14b,Tle4,Kiaa1109,C2cd3,Osbp2,Itgb5,Celf1,Abl1,Ppp3cc,Ppm1b,Adam9,Eif4g3,Ppp2r5c,Nptn,Plekha5,Dnm1,Fmn1,Dennd1a,Tdrd7,Srp54b,Alkbh3,Son,Cnot4,Stag1,Sap18,Sepp1,Dnajc1,Cep290,Tex10
TISSUES	BTO:0000254	Female reproductive gland	58	2075	0.26	0.0012	10090.ENSMUSP00000000925,10090.ENSMUSP00000001148,10090.ENSMUSP00000001155,10090.ENSMUSP00000003152,10090.ENSMUSP00000009344,10090.ENSMUSP00000017692,10090.ENSMUSP00000022009,10090.ENSMUSP00000022865,10090.ENSMUSP00000023460,10090.ENSMUSP00000027494,10090.ENSMUSP00000029490,10090.ENSMUSP00000033088,10090.ENSMUSP00000033156,10090.ENSMUSP00000033923,10090.ENSMUSP00000033979,10090.ENSMUSP00000034204…	Smarcb1,Pcbp3,Araf,Stk11,Xpo6,Suz12,Cetn3,Mtdh,Ncbp2,Ppp1r7,Ahcyl1,Rnf40,Dctn5,Dlc1,Star,Nudt21,Bbs2,Gabarapl2,Paip2,Zyg11b,Ipo8,Ep400,Tbc1d8,Mettl5,Bzw1,Utp14b,Luc7l2,Kiaa1109,C2cd3,Osbp2,Itgb5,Celf1,Usp46,Abl1,Ppp3cc,Ppm1b,Adam9,Eif4g3,Ppp2r5c,Nptn,Clasrp,Plekha5,Zdhhc20,Dnm1,Fmn1,Dennd1a,Tdrd7,Alkbh3,Gpm6b,Son,Cnot4,Stag1,Ankrd32,Sap18,Sepp1,Cep290,Tex10,Atxn1
TISSUES	BTO:0001363	Testis	40	1258	0.32	0.0021	10090.ENSMUSP00000000925,10090.ENSMUSP00000001148,10090.ENSMUSP00000001155,10090.ENSMUSP00000003152,10090.ENSMUSP00000009344,10090.ENSMUSP00000017692,10090.ENSMUSP00000022009,10090.ENSMUSP00000022865,10090.ENSMUSP00000023460,10090.ENSMUSP00000029490,10090.ENSMUSP00000033088,10090.ENSMUSP00000033156,10090.ENSMUSP00000033979,10090.ENSMUSP00000034204,10090.ENSMUSP00000034206,10090.ENSMUSP00000034428…	Smarcb1,Pcbp3,Araf,Stk11,Xpo6,Suz12,Cetn3,Mtdh,Ncbp2,Ahcyl1,Rnf40,Dctn5,Star,Nudt21,Bbs2,Gabarapl2,Paip2,Ep400,Bzw1,Utp14b,Kiaa1109,Osbp2,Itgb5,Celf1,Abl1,Ppp3cc,Eif4g3,Nptn,Plekha5,Dnm1,Fmn1,Tdrd7,Alkbh3,Son,Cnot4,Stag1,Sap18,Sepp1,Cep290,Tex10
TISSUES	BTO:0000570	Hematopoietic system	58	2151	0.24	0.0029	10090.ENSMUSP00000000925,10090.ENSMUSP00000001155,10090.ENSMUSP00000002172,10090.ENSMUSP00000003152,10090.ENSMUSP00000009344,10090.ENSMUSP00000017692,10090.ENSMUSP00000018880,10090.ENSMUSP00000021530,10090.ENSMUSP00000022009,10090.ENSMUSP00000023460,10090.ENSMUSP00000023631,10090.ENSMUSP00000023805,10090.ENSMUSP00000023867,10090.ENSMUSP00000025740,10090.ENSMUSP00000026125,10090.ENSMUSP00000029316…	Smarcb1,Araf,Acp2,Stk11,Xpo6,Suz12,Ndel1,Hif1a,Cetn3,Ncbp2,Brwd1,Csad,Rfc2,Rad9a,Alyref,Exosc8,Tmem68,Arl8b,Xrn1,Paip2,March1,Atp6v0a1,Ipo8,Ep400,Tbc1d8,Bzw1,Luc7l2,Aff1,Crlf3,Kiaa1109,Far1,Celf1,Abl1,Madd,Impdh1,Eif4g3,Ppp2r5c,Nptn,Ncoa1,Clasrp,Arnt,Stam,Dmtn,Fnbp1,Son,Cnot4,Xiap,Map7,Clk2,Stag1,Sap18,Ndufv2,Sepp1,Trove2,Dnajc1,Myo9b,Tex10,Phlpp2
TISSUES	BTO:0003096	Internal male genital organ	46	1570	0.28	0.0032	10090.ENSMUSP00000000925,10090.ENSMUSP00000001148,10090.ENSMUSP00000001155,10090.ENSMUSP00000003152,10090.ENSMUSP00000009344,10090.ENSMUSP00000017692,10090.ENSMUSP00000022009,10090.ENSMUSP00000022865,10090.ENSMUSP00000023460,10090.ENSMUSP00000029490,10090.ENSMUSP00000032196,10090.ENSMUSP00000033088,10090.ENSMUSP00000033156,10090.ENSMUSP00000033979,10090.ENSMUSP00000034204,10090.ENSMUSP00000034206…	Smarcb1,Pcbp3,Araf,Stk11,Xpo6,Suz12,Cetn3,Mtdh,Ncbp2,Ahcyl1,Arl8b,Rnf40,Dctn5,Star,Nudt21,Bbs2,Gabarapl2,Paip2,Ep400,Tbc1d8,Bzw1,Utp14b,Tle4,Kiaa1109,Osbp2,Itgb5,Celf1,Abl1,Ppp3cc,Ppm1b,Adam9,Eif4g3,Nptn,Plekha5,Dnm1,Fmn1,Tdrd7,Alkbh3,Son,Cnot4,Stag1,Sap18,Sepp1,Dnajc1,Cep290,Tex10
TISSUES	BTO:0001491	Viscus	90	3991	0.17	0.01	10090.ENSMUSP00000000925,10090.ENSMUSP00000001155,10090.ENSMUSP00000002172,10090.ENSMUSP00000002487,10090.ENSMUSP00000003152,10090.ENSMUSP00000003501,10090.ENSMUSP00000004206,10090.ENSMUSP00000009344,10090.ENSMUSP00000017692,10090.ENSMUSP00000017920,10090.ENSMUSP00000018880,10090.ENSMUSP00000020107,10090.ENSMUSP00000020227,10090.ENSMUSP00000020268,10090.ENSMUSP00000020695,10090.ENSMUSP00000021530…	Smarcb1,Araf,Acp2,Braf,Stk11,Elavl3,Eif3g,Xpo6,Suz12,Crk,Ndel1,Atp2b1,Cry1,Ccar1,Tns3,Hif1a,Cetn3,Mtdh,Ncbp2,Csad,Rad9a,Sfxn2,Ahcyl1,Tmem68,Kdm4c,Prkcz,Arl8b,Lrp6,Dlc1,Star,Msmo1,Gabarapl2,Xrn1,Srprb,Paip2,Tpcn1,Atp6v0a1,Ipo8,Eif4g1,Pkd1,Gstz1,Luc7l2,Atxn2,Nipbl,Crlf3,Kiaa1109,Far1,Itgb5,Ndrg3,Celf1,Dapk1,Madd,Impdh1,Adam9,Eif4g3,Impad1,Ppp2r5c,Nptn,Ncoa1,Clasrp,Srrm2,Dnm1,Stxbp1,Tjp2,Crocc,Arnt,…
TISSUES	BTO:0000431	Excretory gland	51	1940	0.23	0.0156	10090.ENSMUSP00000001155,10090.ENSMUSP00000003152,10090.ENSMUSP00000009344,10090.ENSMUSP00000017692,10090.ENSMUSP00000020268,10090.ENSMUSP00000023460,10090.ENSMUSP00000023805,10090.ENSMUSP00000027494,10090.ENSMUSP00000029490,10090.ENSMUSP00000030922,10090.ENSMUSP00000032196,10090.ENSMUSP00000032322,10090.ENSMUSP00000033923,10090.ENSMUSP00000034428,10090.ENSMUSP00000036021,10090.ENSMUSP00000042188…	Araf,Stk11,Xpo6,Suz12,Ccar1,Ncbp2,Csad,Ppp1r7,Ahcyl1,Prkcz,Arl8b,Lrp6,Dlc1,Gabarapl2,Paip2,Tpcn1,Zyg11b,Ipo8,Pkd1,Mettl5,Bzw1,Far1,Itgb5,Usp46,Dapk1,Madd,Adam9,Eif4g3,Impad1,Nptn,Ncoa1,Clasrp,Dnm1,Crocc,Atp9a,Dmtn,Gpm6b,Fnbp1,Son,Zbtb20,Cnot4,Map7,Trp53bp2,Rab11fip3,Stag1,Ankrd32,Nlk,Trove2,Dnajc1,Arhgap21,Atxn1
TISSUES	BTO:0000146	Brain stem	15	336	0.46	0.0344	10090.ENSMUSP00000029490,10090.ENSMUSP00000029891,10090.ENSMUSP00000032477,10090.ENSMUSP00000033727,10090.ENSMUSP00000034015,10090.ENSMUSP00000035157,10090.ENSMUSP00000049038,10090.ENSMUSP00000059744,10090.ENSMUSP00000060199,10090.ENSMUSP00000075170,10090.ENSMUSP00000086900,10090.ENSMUSP00000109931,10090.ENSMUSP00000121557,10090.ENSMUSP00000131009,10090.ENSMUSP00000137439	Ahcyl1,Tmem68,Necap1,Ctps2,Msmo1,Srprb,Ep400,Aff1,Kiaa1109,Drd2,Zdhhc20,Cadm2,Ndufv2,Vsx2,Atxn1
COMPARTMENTS	GOCC:0005622	Intracellular	243	9943	0.2	1.6e-19	10090.ENSMUSP00000000365,10090.ENSMUSP00000000925,10090.ENSMUSP00000001155,10090.ENSMUSP00000001480,10090.ENSMUSP00000002172,10090.ENSMUSP00000002487,10090.ENSMUSP00000002765,10090.ENSMUSP00000003152,10090.ENSMUSP00000003906,10090.ENSMUSP00000004206,10090.ENSMUSP00000004327,10090.ENSMUSP00000004470,10090.ENSMUSP00000005841,10090.ENSMUSP00000006991,10090.ENSMUSP00000009138,10090.ENSMUSP00000009344…	Mcts1,Smarcb1,Araf,Npepps,Acp2,Braf,Prkd1,Stk11,Farsa,Eif3g,G6pdx,Utp20,Ctcf,Hcn1,Stk38,Xpo6,Tfcp2,Cars,Sash1,Clpx,Suz12,Crk,Tada2a,Ndel1,Cry1,Ccar1,Rufy1,Tns3,Kif3c,Polg2,Pafah1b1,Hif1a,Fam193b,Caml,Cetn3,Tppp,Fam208a,Mtdh,L3mbtl2,Rbx1,Ndufa6,Ncbp2,Brwd1,Atf1,Csad,Rfc2,Iws1,Ppp2r2b,Dpysl3,Rad9a,Smc3,Sfxn2,Alyref,Sbds,Rptor,Ccdc51,Ppp1r7,Cox20,Zfp639,Exosc8,Ahcyl1,Kdm4c,Smu1,Prkcz,Flt1,Arl8b,Lrp6…
COMPARTMENTS	GOCC:0110165	Cellular anatomical entity	252	12108	0.13	1.93e-10	10090.ENSMUSP00000000365,10090.ENSMUSP00000000925,10090.ENSMUSP00000001155,10090.ENSMUSP00000001480,10090.ENSMUSP00000002172,10090.ENSMUSP00000002487,10090.ENSMUSP00000002765,10090.ENSMUSP00000003152,10090.ENSMUSP00000003906,10090.ENSMUSP00000004206,10090.ENSMUSP00000004327,10090.ENSMUSP00000004470,10090.ENSMUSP00000005841,10090.ENSMUSP00000006991,10090.ENSMUSP00000009138,10090.ENSMUSP00000010899…	Mcts1,Smarcb1,Araf,Npepps,Acp2,Braf,Prkd1,Stk11,Farsa,Eif3g,G6pdx,Utp20,Ctcf,Hcn1,Stk38,Cars,Abca4,Efr3a,Sash1,Clpx,Suz12,Crk,Tada2a,Ndel1,Atp2b1,Cry1,Ccar1,Rufy1,Tns3,Kif3c,Polg2,Pafah1b1,Hif1a,Fam193b,Caml,Cetn3,Tppp,Fam208a,Cacna2d3,Mtdh,L3mbtl2,Rbx1,Ndufa6,Brwd1,Atf1,Csad,Rfc2,Iws1,Ppp2r2b,Dpysl3,Rad9a,Smc3,Sfxn2,Alyref,Itgb8,Sbds,Rptor,Ccdc51,Cox20,Zfp639,Exosc8,Ahcyl1,Kdm4c,Smu1,Alpl,Prkcz,…
COMPARTMENTS	GOCC:0043229	Intracellular organelle	189	8073	0.18	6.94e-10	10090.ENSMUSP00000000925,10090.ENSMUSP00000001155,10090.ENSMUSP00000002172,10090.ENSMUSP00000002487,10090.ENSMUSP00000002765,10090.ENSMUSP00000003152,10090.ENSMUSP00000004327,10090.ENSMUSP00000004470,10090.ENSMUSP00000005841,10090.ENSMUSP00000015501,10090.ENSMUSP00000017692,10090.ENSMUSP00000017920,10090.ENSMUSP00000018795,10090.ENSMUSP00000018880,10090.ENSMUSP00000020227,10090.ENSMUSP00000020268…	Smarcb1,Araf,Acp2,Braf,Prkd1,Stk11,G6pdx,Utp20,Ctcf,Clpx,Suz12,Crk,Tada2a,Ndel1,Cry1,Ccar1,Rufy1,Kif3c,Polg2,Pafah1b1,Hif1a,Caml,Cetn3,Tppp,Fam208a,Mtdh,L3mbtl2,Rbx1,Ndufa6,Brwd1,Atf1,Rfc2,Iws1,Ppp2r2b,Dpysl3,Rad9a,Smc3,Sfxn2,Alyref,Sbds,Rptor,Ccdc51,Cox20,Zfp639,Exosc8,Ahcyl1,Kdm4c,Smu1,Prkcz,Flt1,Arl8b,Lrp6,Necap1,Rab30,Rnf40,Tub,Dlc1,Star,Nudt21,Bbs2,D230025D16Rik,Gabarapl2,Narg2,Xrn1,Map4,Srp…
COMPARTMENTS	GOCC:0043226	Organelle	196	8565	0.17	1.06e-09	10090.ENSMUSP00000000925,10090.ENSMUSP00000001155,10090.ENSMUSP00000002172,10090.ENSMUSP00000002487,10090.ENSMUSP00000002765,10090.ENSMUSP00000003152,10090.ENSMUSP00000004327,10090.ENSMUSP00000004470,10090.ENSMUSP00000005841,10090.ENSMUSP00000013995,10090.ENSMUSP00000015501,10090.ENSMUSP00000017692,10090.ENSMUSP00000017920,10090.ENSMUSP00000018795,10090.ENSMUSP00000018880,10090.ENSMUSP00000020227…	Smarcb1,Araf,Acp2,Braf,Prkd1,Stk11,G6pdx,Utp20,Ctcf,Abca4,Clpx,Suz12,Crk,Tada2a,Ndel1,Cry1,Ccar1,Rufy1,Kif3c,Polg2,Pafah1b1,Hif1a,Caml,Cetn3,Tppp,Fam208a,Mtdh,L3mbtl2,Rbx1,Ndufa6,Brwd1,Atf1,Rfc2,Iws1,Ppp2r2b,Dpysl3,Rad9a,Smc3,Sfxn2,Alyref,Sbds,Rptor,Ccdc51,Cox20,Zfp639,Exosc8,Ahcyl1,Kdm4c,Smu1,Alpl,Prkcz,Flt1,Arl8b,Lrp6,Necap1,Rab30,Rnf40,Tub,Dlc1,Star,Nudt21,Bbs2,D230025D16Rik,Gabarapl2,Narg2,Xr…
COMPARTMENTS	GOCC:0043232	Intracellular non-membrane-bounded organelle	87	2950	0.28	7.24e-07	10090.ENSMUSP00000000925,10090.ENSMUSP00000004327,10090.ENSMUSP00000004470,10090.ENSMUSP00000005841,10090.ENSMUSP00000015501,10090.ENSMUSP00000017692,10090.ENSMUSP00000017920,10090.ENSMUSP00000018795,10090.ENSMUSP00000018880,10090.ENSMUSP00000020999,10090.ENSMUSP00000021060,10090.ENSMUSP00000021091,10090.ENSMUSP00000021530,10090.ENSMUSP00000022009,10090.ENSMUSP00000022057,10090.ENSMUSP00000022450…	Smarcb1,G6pdx,Utp20,Ctcf,Clpx,Suz12,Crk,Tada2a,Ndel1,Kif3c,Polg2,Pafah1b1,Hif1a,Cetn3,Tppp,Fam208a,Mtdh,Rfc2,Ppp2r2b,Dpysl3,Rad9a,Smc3,Sbds,Rptor,Exosc8,Kdm4c,Prkcz,Flt1,Arl8b,Rnf40,Dlc1,Nudt21,Bbs2,Narg2,Xrn1,Map4,Srprb,Dync1li1,Rhou,Coro2b,Exd2,Hdac11,Ick,Ep400,Znfx1,Itsn2,Atxn2,Nipbl,Lmod1,C2cd3,Abl1,Dapk1,Prpf4b,Ppp2r5c,Sipa1l3,Ncoa1,Clasrp,Tnrc6a,Poc5,Trrap,Crocc,Fmn1,Tdrd7,Tnrc6c,Cdc42ep4,T…
COMPARTMENTS	GOCC:0032991	Protein-containing complex	119	4654	0.22	1.01e-06	10090.ENSMUSP00000000925,10090.ENSMUSP00000003152,10090.ENSMUSP00000003906,10090.ENSMUSP00000004206,10090.ENSMUSP00000004470,10090.ENSMUSP00000005841,10090.ENSMUSP00000006991,10090.ENSMUSP00000009877,10090.ENSMUSP00000012262,10090.ENSMUSP00000015501,10090.ENSMUSP00000017692,10090.ENSMUSP00000018795,10090.ENSMUSP00000018880,10090.ENSMUSP00000020999,10090.ENSMUSP00000021060,10090.ENSMUSP00000021091…	Smarcb1,Stk11,Farsa,Eif3g,Utp20,Ctcf,Hcn1,Tfcp2,Dhdds,Clpx,Suz12,Tada2a,Ndel1,Kif3c,Polg2,Pafah1b1,Hif1a,Caml,Cetn3,Cacna2d3,Rbx1,Ndufa6,Ncbp2,Atf1,Rfc2,Ppp2r2b,Dpysl3,Rad9a,Smc3,Itgb8,Rptor,Ccdc51,Exosc8,Smu1,Flt1,Lrp6,Necap1,Cyfip1,Rnf40,Nudt21,Bbs2,Gabarapl2,Narg2,Xrn1,Srprb,Dync1li1,Sntb2,Hdac11,Zyg11b,Pbx3,Kcnab1,Eif4g1,Emc1,Ep400,Pkd1,Znfx1,Pdzd11,Utp14b,Luc7l2,Atxn2,Tle4,Kcnb1,Synrg,Nipbl,…
COMPARTMENTS	GOCC:0043227	Membrane-bounded organelle	163	7176	0.17	1.01e-06	10090.ENSMUSP00000000925,10090.ENSMUSP00000001155,10090.ENSMUSP00000002172,10090.ENSMUSP00000002487,10090.ENSMUSP00000002765,10090.ENSMUSP00000003152,10090.ENSMUSP00000004470,10090.ENSMUSP00000005841,10090.ENSMUSP00000013995,10090.ENSMUSP00000015501,10090.ENSMUSP00000017692,10090.ENSMUSP00000018795,10090.ENSMUSP00000018880,10090.ENSMUSP00000020227,10090.ENSMUSP00000020268,10090.ENSMUSP00000020643…	Smarcb1,Araf,Acp2,Braf,Prkd1,Stk11,Utp20,Ctcf,Abca4,Clpx,Suz12,Tada2a,Ndel1,Cry1,Ccar1,Rufy1,Kif3c,Polg2,Pafah1b1,Hif1a,Caml,Cetn3,Tppp,Mtdh,L3mbtl2,Rbx1,Ndufa6,Brwd1,Atf1,Iws1,Ppp2r2b,Rad9a,Smc3,Sfxn2,Alyref,Sbds,Rptor,Ccdc51,Cox20,Zfp639,Exosc8,Ahcyl1,Smu1,Alpl,Prkcz,Flt1,Arl8b,Lrp6,Necap1,Rab30,Rnf40,Tub,Dlc1,Star,Nudt21,Bbs2,D230025D16Rik,Gabarapl2,Narg2,Xrn1,Srprb,Lnpep,Kdm5b,Tpcn1,Exd2,Cbfa…
COMPARTMENTS	GOCC:0005856	Cytoskeleton	51	1397	0.38	3.67e-06	10090.ENSMUSP00000004327,10090.ENSMUSP00000017920,10090.ENSMUSP00000018795,10090.ENSMUSP00000018880,10090.ENSMUSP00000020999,10090.ENSMUSP00000021091,10090.ENSMUSP00000022009,10090.ENSMUSP00000022057,10090.ENSMUSP00000023867,10090.ENSMUSP00000025377,10090.ENSMUSP00000025379,10090.ENSMUSP00000025930,10090.ENSMUSP00000026387,10090.ENSMUSP00000030922,10090.ENSMUSP00000031653,10090.ENSMUSP00000032196…	G6pdx,Crk,Tada2a,Ndel1,Kif3c,Pafah1b1,Cetn3,Tppp,Rfc2,Ppp2r2b,Dpysl3,Smc3,Sbds,Prkcz,Flt1,Arl8b,Dlc1,Nudt21,Bbs2,Map4,Srprb,Dync1li1,Rhou,Coro2b,Exd2,Ick,Itsn2,Lmod1,C2cd3,Abl1,Dapk1,Sipa1l3,Clasrp,Poc5,Crocc,Fmn1,Cdc42ep4,Dmtn,Ckap5,Rpgrip1,Iqcg,Map7,Rab11fip3,Fnip2,Stag1,Ankrd32,Dnal1,Myo9b,Cep290,Arhgap21,Clasp1
COMPARTMENTS	GOCC:0005737	Cytoplasm	147	6579	0.16	2.57e-05	10090.ENSMUSP00000000365,10090.ENSMUSP00000001155,10090.ENSMUSP00000001480,10090.ENSMUSP00000002172,10090.ENSMUSP00000002487,10090.ENSMUSP00000002765,10090.ENSMUSP00000003152,10090.ENSMUSP00000003906,10090.ENSMUSP00000004206,10090.ENSMUSP00000004327,10090.ENSMUSP00000009138,10090.ENSMUSP00000010899,10090.ENSMUSP00000015501,10090.ENSMUSP00000018880,10090.ENSMUSP00000020227,10090.ENSMUSP00000020643…	Mcts1,Araf,Npepps,Acp2,Braf,Prkd1,Stk11,Farsa,Eif3g,G6pdx,Stk38,Cars,Clpx,Ndel1,Cry1,Rufy1,Kif3c,Polg2,Pafah1b1,Hif1a,Fam193b,Caml,Tppp,Mtdh,Rbx1,Ndufa6,Csad,Rfc2,Ppp2r2b,Dpysl3,Rad9a,Sfxn2,Rptor,Ccdc51,Cox20,Ahcyl1,Prkcz,Arl8b,Lrp6,Necap1,Cyfip1,Rab30,Tub,Dlc1,Star,D230025D16Rik,Gabarapl2,Xrn1,Map4,Srprb,Paip2,Lnpep,Sntb2,Tpcn1,Exd2,Hdac11,March1,Snx10,Atp6v0a1,Kcnab1,Eif4g1,Vars2,Emc1,Rhbdd2,Pk…
COMPARTMENTS	GOCC:0005634	Nucleus	97	3784	0.22	3.09e-05	10090.ENSMUSP00000000925,10090.ENSMUSP00000002487,10090.ENSMUSP00000002765,10090.ENSMUSP00000003152,10090.ENSMUSP00000004470,10090.ENSMUSP00000005841,10090.ENSMUSP00000017692,10090.ENSMUSP00000018795,10090.ENSMUSP00000018880,10090.ENSMUSP00000020227,10090.ENSMUSP00000020268,10090.ENSMUSP00000021091,10090.ENSMUSP00000021530,10090.ENSMUSP00000022009,10090.ENSMUSP00000022057,10090.ENSMUSP00000022865…	Smarcb1,Braf,Prkd1,Stk11,Utp20,Ctcf,Suz12,Tada2a,Ndel1,Cry1,Ccar1,Pafah1b1,Hif1a,Cetn3,Tppp,Mtdh,L3mbtl2,Rbx1,Brwd1,Atf1,Iws1,Rad9a,Smc3,Alyref,Sbds,Rptor,Zfp639,Exosc8,Smu1,Prkcz,Flt1,Rnf40,Tub,Dlc1,Nudt21,Narg2,Kdm5b,Cbfa2t2,Hdac11,Snx10,Pbx3,Eif4g1,Ick,Rbm25,Ep400,Pkd1,Znfx1,Utp14b,Luc7l2,Tle4,Nipbl,Aff1,Celf1,Ints1,Abl1,Prpf4b,Ncoa1,Clasrp,Srpk2,Magi2,Srrm2,Otud7b,Smurf2,Tnrc6a,Tjp2,Trrap,Fmn…
COMPARTMENTS	GOCC:0043231	Intracellular membrane-bounded organelle	140	6320	0.16	9.77e-05	10090.ENSMUSP00000000925,10090.ENSMUSP00000001155,10090.ENSMUSP00000002172,10090.ENSMUSP00000002487,10090.ENSMUSP00000002765,10090.ENSMUSP00000003152,10090.ENSMUSP00000004470,10090.ENSMUSP00000005841,10090.ENSMUSP00000015501,10090.ENSMUSP00000017692,10090.ENSMUSP00000018795,10090.ENSMUSP00000018880,10090.ENSMUSP00000020227,10090.ENSMUSP00000020268,10090.ENSMUSP00000021060,10090.ENSMUSP00000021091…	Smarcb1,Araf,Acp2,Braf,Prkd1,Stk11,Utp20,Ctcf,Clpx,Suz12,Tada2a,Ndel1,Cry1,Ccar1,Polg2,Pafah1b1,Hif1a,Caml,Cetn3,Tppp,Mtdh,L3mbtl2,Rbx1,Ndufa6,Brwd1,Atf1,Iws1,Ppp2r2b,Rad9a,Smc3,Sfxn2,Alyref,Sbds,Rptor,Ccdc51,Cox20,Zfp639,Exosc8,Ahcyl1,Smu1,Prkcz,Flt1,Arl8b,Rab30,Rnf40,Tub,Dlc1,Star,Nudt21,D230025D16Rik,Gabarapl2,Narg2,Srprb,Kdm5b,Tpcn1,Exd2,Cbfa2t2,Hdac11,March1,Snx10,Pbx3,Eif4g1,Vars2,Ick,Rbm25…
COMPARTMENTS	GOCC:0015630	Microtubule cytoskeleton	33	855	0.4	0.00035	10090.ENSMUSP00000004327,10090.ENSMUSP00000018795,10090.ENSMUSP00000018880,10090.ENSMUSP00000020999,10090.ENSMUSP00000021091,10090.ENSMUSP00000022009,10090.ENSMUSP00000022057,10090.ENSMUSP00000023867,10090.ENSMUSP00000025930,10090.ENSMUSP00000026387,10090.ENSMUSP00000030922,10090.ENSMUSP00000032196,10090.ENSMUSP00000034204,10090.ENSMUSP00000034206,10090.ENSMUSP00000035055,10090.ENSMUSP00000035157…	G6pdx,Tada2a,Ndel1,Kif3c,Pafah1b1,Cetn3,Tppp,Rfc2,Smc3,Sbds,Prkcz,Arl8b,Nudt21,Bbs2,Map4,Srprb,Dync1li1,Ick,Itsn2,C2cd3,Poc5,Crocc,Fmn1,Ckap5,Iqcg,Map7,Rab11fip3,Fnip2,Stag1,Ankrd32,Dnal1,Cep290,Clasp1
COMPARTMENTS	GOCC:0005654	Nucleoplasm	34	982	0.35	0.0022	10090.ENSMUSP00000000925,10090.ENSMUSP00000003152,10090.ENSMUSP00000005841,10090.ENSMUSP00000017692,10090.ENSMUSP00000018795,10090.ENSMUSP00000020227,10090.ENSMUSP00000021530,10090.ENSMUSP00000023036,10090.ENSMUSP00000025930,10090.ENSMUSP00000034204,10090.ENSMUSP00000034761,10090.ENSMUSP00000038138,10090.ENSMUSP00000043828,10090.ENSMUSP00000048470,10090.ENSMUSP00000049038,10090.ENSMUSP00000055254…	Smarcb1,Stk11,Ctcf,Suz12,Tada2a,Cry1,Hif1a,Rbx1,Smc3,Nudt21,Narg2,Kdm5b,Hdac11,Rbm25,Ep400,Luc7l2,Aff1,Abl1,Prpf4b,Ncoa1,Clasrp,Srpk2,Trrap,Trp53bp1,Son,Pcnp,Xiap,Sap18,H3f3a,Tex10,Tet1,Jarid2,Atxn1,Tceb1
COMPARTMENTS	GOCC:0030054	Cell junction	44	1453	0.29	0.0027	10090.ENSMUSP00000002765,10090.ENSMUSP00000006991,10090.ENSMUSP00000018880,10090.ENSMUSP00000020107,10090.ENSMUSP00000020695,10090.ENSMUSP00000020999,10090.ENSMUSP00000022057,10090.ENSMUSP00000022865,10090.ENSMUSP00000030922,10090.ENSMUSP00000032196,10090.ENSMUSP00000032629,10090.ENSMUSP00000033923,10090.ENSMUSP00000034361,10090.ENSMUSP00000035055,10090.ENSMUSP00000037324,10090.ENSMUSP00000041826…	Prkd1,Hcn1,Ndel1,Atp2b1,Tns3,Kif3c,Tppp,Mtdh,Prkcz,Arl8b,Cyfip1,Dlc1,D230025D16Rik,Map4,Sntb2,Coro2b,Atp6v0a1,Igsf21,Kcnb1,Itgb5,Ntm,Abl1,Drd2,Madd,Ppp3cc,Krit1,Sipa1l3,Magi2,Dnm1,Stxbp1,Tjp2,Cntnap1,Fmn1,Dennd1a,Grik2,Cdc42ep4,Snx27,Dmtn,Cacna1s,Dmxl2,Frmd5,Heg1,Lhfpl4,Nrxn3
COMPARTMENTS	GOCC:0005694	Chromosome	30	874	0.35	0.0072	10090.ENSMUSP00000000925,10090.ENSMUSP00000005841,10090.ENSMUSP00000017692,10090.ENSMUSP00000018880,10090.ENSMUSP00000021091,10090.ENSMUSP00000021530,10090.ENSMUSP00000022450,10090.ENSMUSP00000023867,10090.ENSMUSP00000025740,10090.ENSMUSP00000025930,10090.ENSMUSP00000030102,10090.ENSMUSP00000033088,10090.ENSMUSP00000034761,10090.ENSMUSP00000035366,10090.ENSMUSP00000043049,10090.ENSMUSP00000043828…	Smarcb1,Ctcf,Suz12,Ndel1,Pafah1b1,Hif1a,Fam208a,Rfc2,Rad9a,Smc3,Kdm4c,Rnf40,Narg2,Dync1li1,Exd2,Hdac11,Ep400,Nipbl,Prpf4b,Ppp2r5c,Ncoa1,Trrap,Trp53bp1,Ckap5,Stag1,Ankrd32,H3f3a,Alkbh1,Dpf3,Clasp1
COMPARTMENTS	GOCC:0043005	Neuron projection	34	1054	0.32	0.0072	10090.ENSMUSP00000002487,10090.ENSMUSP00000006991,10090.ENSMUSP00000013995,10090.ENSMUSP00000018880,10090.ENSMUSP00000020107,10090.ENSMUSP00000020999,10090.ENSMUSP00000021091,10090.ENSMUSP00000022009,10090.ENSMUSP00000025379,10090.ENSMUSP00000030922,10090.ENSMUSP00000032196,10090.ENSMUSP00000032629,10090.ENSMUSP00000034206,10090.ENSMUSP00000034361,10090.ENSMUSP00000047480,10090.ENSMUSP00000057981…	Braf,Hcn1,Abca4,Ndel1,Atp2b1,Kif3c,Pafah1b1,Cetn3,Dpysl3,Prkcz,Arl8b,Cyfip1,Bbs2,D230025D16Rik,Kcnab1,Kcnb1,Osbp2,Abl1,Drd2,Nptn,Magi2,Dnm1,Stxbp1,Cntnap1,Dennd1a,Pcdh15,Grik2,Ckap5,Rpgrip1,Cacna1s,Cadm2,Anks1,Cep290,Phlpp2
COMPARTMENTS	GOCC:0031981	Nuclear lumen	43	1504	0.27	0.0103	10090.ENSMUSP00000000925,10090.ENSMUSP00000003152,10090.ENSMUSP00000004470,10090.ENSMUSP00000005841,10090.ENSMUSP00000017692,10090.ENSMUSP00000018795,10090.ENSMUSP00000020227,10090.ENSMUSP00000021530,10090.ENSMUSP00000022865,10090.ENSMUSP00000023036,10090.ENSMUSP00000025740,10090.ENSMUSP00000025930,10090.ENSMUSP00000026387,10090.ENSMUSP00000029316,10090.ENSMUSP00000030922,10090.ENSMUSP00000034204…	Smarcb1,Stk11,Utp20,Ctcf,Suz12,Tada2a,Cry1,Hif1a,Mtdh,Rbx1,Rad9a,Smc3,Sbds,Exosc8,Prkcz,Nudt21,Narg2,Kdm5b,Hdac11,Ick,Rbm25,Ep400,Luc7l2,Aff1,Abl1,Prpf4b,Ncoa1,Clasrp,Srpk2,Trrap,Trp53bp1,Son,Pcnp,Xiap,Stag1,Sap18,H3f3a,Tex10,Tet1,Jarid2,Dpf3,Atxn1,Tceb1
COMPARTMENTS	GOCC:0008278	Cohesin complex	4	13	1.3	0.012	10090.ENSMUSP00000005841,10090.ENSMUSP00000025930,10090.ENSMUSP00000059385,10090.ENSMUSP00000116205	Ctcf,Smc3,Nipbl,Stag1
COMPARTMENTS	GOCC:0000785	Chromatin	19	456	0.43	0.0139	10090.ENSMUSP00000000925,10090.ENSMUSP00000005841,10090.ENSMUSP00000017692,10090.ENSMUSP00000021530,10090.ENSMUSP00000022450,10090.ENSMUSP00000025930,10090.ENSMUSP00000030102,10090.ENSMUSP00000033088,10090.ENSMUSP00000034761,10090.ENSMUSP00000043828,10090.ENSMUSP00000049038,10090.ENSMUSP00000059385,10090.ENSMUSP00000082971,10090.ENSMUSP00000098035,10090.ENSMUSP00000116205,10090.ENSMUSP00000118312…	Smarcb1,Ctcf,Suz12,Hif1a,Fam208a,Smc3,Kdm4c,Rnf40,Narg2,Hdac11,Ep400,Nipbl,Ncoa1,Trrap,Stag1,Ankrd32,H3f3a,Alkbh1,Dpf3
COMPARTMENTS	GOCC:0015629	Actin cytoskeleton	16	351	0.47	0.0171	10090.ENSMUSP00000017920,10090.ENSMUSP00000025379,10090.ENSMUSP00000030922,10090.ENSMUSP00000031653,10090.ENSMUSP00000033923,10090.ENSMUSP00000038915,10090.ENSMUSP00000041826,10090.ENSMUSP00000061597,10090.ENSMUSP00000075167,10090.ENSMUSP00000076666,10090.ENSMUSP00000082965,10090.ENSMUSP00000099549,10090.ENSMUSP00000102227,10090.ENSMUSP00000106612,10090.ENSMUSP00000129220,10090.ENSMUSP00000133851	Crk,Dpysl3,Prkcz,Flt1,Dlc1,Rhou,Coro2b,Lmod1,Abl1,Dapk1,Sipa1l3,Crocc,Cdc42ep4,Dmtn,Myo9b,Arhgap21
COMPARTMENTS	GOCC:0005813	Centrosome	16	359	0.46	0.0208	10090.ENSMUSP00000004327,10090.ENSMUSP00000018880,10090.ENSMUSP00000021091,10090.ENSMUSP00000022009,10090.ENSMUSP00000034204,10090.ENSMUSP00000035366,10090.ENSMUSP00000052758,10090.ENSMUSP00000062637,10090.ENSMUSP00000096898,10090.ENSMUSP00000099549,10090.ENSMUSP00000106970,10090.ENSMUSP00000113521,10090.ENSMUSP00000115275,10090.ENSMUSP00000118312,10090.ENSMUSP00000130899,10090.ENSMUSP00000140019	G6pdx,Ndel1,Pafah1b1,Cetn3,Nudt21,Dync1li1,Itsn2,C2cd3,Poc5,Crocc,Ckap5,Rab11fip3,Fnip2,Ankrd32,Cep290,Clasp1
COMPARTMENTS	GOCC:0005815	Microtubule organizing center	19	475	0.42	0.0208	10090.ENSMUSP00000004327,10090.ENSMUSP00000018880,10090.ENSMUSP00000021091,10090.ENSMUSP00000022009,10090.ENSMUSP00000030922,10090.ENSMUSP00000034204,10090.ENSMUSP00000034206,10090.ENSMUSP00000035366,10090.ENSMUSP00000048234,10090.ENSMUSP00000052758,10090.ENSMUSP00000062637,10090.ENSMUSP00000096898,10090.ENSMUSP00000099549,10090.ENSMUSP00000106970,10090.ENSMUSP00000113521,10090.ENSMUSP00000115275…	G6pdx,Ndel1,Pafah1b1,Cetn3,Prkcz,Nudt21,Bbs2,Dync1li1,Ick,Itsn2,C2cd3,Poc5,Crocc,Ckap5,Rab11fip3,Fnip2,Ankrd32,Cep290,Clasp1
COMPARTMENTS	GOCC:0120025	Plasma membrane bounded cell projection	47	1774	0.24	0.0208	10090.ENSMUSP00000002487,10090.ENSMUSP00000006991,10090.ENSMUSP00000013995,10090.ENSMUSP00000018880,10090.ENSMUSP00000020107,10090.ENSMUSP00000020999,10090.ENSMUSP00000021091,10090.ENSMUSP00000021530,10090.ENSMUSP00000022009,10090.ENSMUSP00000025379,10090.ENSMUSP00000030922,10090.ENSMUSP00000032196,10090.ENSMUSP00000032629,10090.ENSMUSP00000033341,10090.ENSMUSP00000033923,10090.ENSMUSP00000034206…	Braf,Hcn1,Abca4,Ndel1,Atp2b1,Kif3c,Pafah1b1,Hif1a,Cetn3,Dpysl3,Prkcz,Arl8b,Cyfip1,Tub,Dlc1,Bbs2,D230025D16Rik,Map4,Kcnab1,Ick,Pkd1,Kcnb1,C2cd3,Osbp2,Abl1,Drd2,Nptn,Magi2,Dnm1,Stxbp1,Tmem107,Cntnap1,Crocc,Dennd1a,Pcdh15,Grik2,Dmtn,Ckap5,Rpgrip1,Cacna1s,Cadm2,Anks1,Iqcg,Dnal1,Myo9b,Cep290,Phlpp2
COMPARTMENTS	GOCC:0000775	Chromosome, centromeric region	10	159	0.61	0.0229	10090.ENSMUSP00000005841,10090.ENSMUSP00000018880,10090.ENSMUSP00000021091,10090.ENSMUSP00000025930,10090.ENSMUSP00000030102,10090.ENSMUSP00000035366,10090.ENSMUSP00000082053,10090.ENSMUSP00000106278,10090.ENSMUSP00000106970,10090.ENSMUSP00000140019	Ctcf,Ndel1,Pafah1b1,Smc3,Kdm4c,Dync1li1,Ppp2r5c,Trp53bp1,Ckap5,Clasp1
COMPARTMENTS	GOCC:0090724	Central region of growth cone	3	6	1.51	0.0229	10090.ENSMUSP00000018880,10090.ENSMUSP00000021091,10090.ENSMUSP00000032629	Ndel1,Pafah1b1,Cyfip1
COMPARTMENTS	GOCC:0098588	Bounding membrane of organelle	31	1019	0.3	0.0248	10090.ENSMUSP00000002765,10090.ENSMUSP00000013995,10090.ENSMUSP00000020643,10090.ENSMUSP00000025377,10090.ENSMUSP00000032477,10090.ENSMUSP00000034206,10090.ENSMUSP00000034361,10090.ENSMUSP00000034428,10090.ENSMUSP00000035157,10090.ENSMUSP00000042188,10090.ENSMUSP00000043049,10090.ENSMUSP00000044070,10090.ENSMUSP00000044165,10090.ENSMUSP00000044838,10090.ENSMUSP00000049060,10090.ENSMUSP00000059000…	Prkd1,Abca4,Rufy1,Ppp2r2b,Necap1,Bbs2,D230025D16Rik,Gabarapl2,Srprb,Tpcn1,Exd2,March1,Snx10,Atp6v0a1,Rhbdd2,Synrg,Far1,Slc9a7,Drd2,Cherp,Impad1,Zdhhc20,Pdzd8,Dennd1a,Pomgnt1,Atp9a,Dmtn,Cacna1s,Stxbp2,Phlpp2,Golga5
COMPARTMENTS	GOCC:0036464	Cytoplasmic ribonucleoprotein granule	10	172	0.58	0.0356	10090.ENSMUSP00000020999,10090.ENSMUSP00000026671,10090.ENSMUSP00000034981,10090.ENSMUSP00000049404,10090.ENSMUSP00000056715,10090.ENSMUSP00000091595,10090.ENSMUSP00000099993,10090.ENSMUSP00000101951,10090.ENSMUSP00000106970,10090.ENSMUSP00000140993	Kif3c,Rptor,Xrn1,Znfx1,Atxn2,Tnrc6a,Tdrd7,Tnrc6c,Ckap5,Larp4b
COMPARTMENTS	GOCC:0070013	Intracellular organelle lumen	50	1992	0.21	0.0356	10090.ENSMUSP00000000925,10090.ENSMUSP00000002172,10090.ENSMUSP00000003152,10090.ENSMUSP00000004470,10090.ENSMUSP00000005841,10090.ENSMUSP00000015501,10090.ENSMUSP00000017692,10090.ENSMUSP00000018795,10090.ENSMUSP00000020227,10090.ENSMUSP00000020268,10090.ENSMUSP00000021060,10090.ENSMUSP00000021530,10090.ENSMUSP00000022865,10090.ENSMUSP00000023036,10090.ENSMUSP00000025740,10090.ENSMUSP00000025930…	Smarcb1,Acp2,Stk11,Utp20,Ctcf,Clpx,Suz12,Tada2a,Cry1,Ccar1,Polg2,Hif1a,Mtdh,Rbx1,Rad9a,Smc3,Sbds,Exosc8,Prkcz,Star,Nudt21,Narg2,Kdm5b,Hdac11,Ick,Rbm25,Ep400,Luc7l2,Aff1,Abl1,Prpf4b,Ncoa1,Clasrp,Srpk2,Trrap,Trp53bp1,Son,Pcnp,Xiap,Stag1,Sap18,Hadha,H3f3a,Dnajc1,Tex10,Tet1,Jarid2,Dpf3,Atxn1,Tceb1
COMPARTMENTS	GOCC:0016020	Membrane	99	4741	0.13	0.0375	10090.ENSMUSP00000002487,10090.ENSMUSP00000002765,10090.ENSMUSP00000003152,10090.ENSMUSP00000004327,10090.ENSMUSP00000006991,10090.ENSMUSP00000013995,10090.ENSMUSP00000015146,10090.ENSMUSP00000015449,10090.ENSMUSP00000015501,10090.ENSMUSP00000017920,10090.ENSMUSP00000020107,10090.ENSMUSP00000020643,10090.ENSMUSP00000021963,10090.ENSMUSP00000022567,10090.ENSMUSP00000022865,10090.ENSMUSP00000023085…	Braf,Prkd1,Stk11,G6pdx,Hcn1,Abca4,Efr3a,Sash1,Clpx,Crk,Atp2b1,Rufy1,Caml,Cacna2d3,Mtdh,Ndufa6,Ppp2r2b,Sfxn2,Itgb8,Ccdc51,Cox20,Ahcyl1,Alpl,Prkcz,Flt1,Lrp6,Necap1,Tub,Dlc1,Star,Bbs2,D230025D16Rik,Gabarapl2,Mcam,Srprb,Klhdc8b,Lnpep,Sntb2,Tpcn1,Exd2,March1,Snx10,Atp6v0a1,Igsf21,Kcnab1,Emc1,Rhbdd2,Pkd1,Pdzd11,Kcnb1,Synrg,Aff1,Far1,Itgb5,Slc9a7,Ntm,Ptpn3,Abl1,Drd2,Cherp,Ppm1b,Adam9,Impad1,Nptn,Magi2,Z…
COMPARTMENTS	GOCC:0031090	Organelle membrane	45	1749	0.22	0.0375	10090.ENSMUSP00000002765,10090.ENSMUSP00000013995,10090.ENSMUSP00000015501,10090.ENSMUSP00000020643,10090.ENSMUSP00000021963,10090.ENSMUSP00000022865,10090.ENSMUSP00000023085,10090.ENSMUSP00000025377,10090.ENSMUSP00000026011,10090.ENSMUSP00000026735,10090.ENSMUSP00000027781,10090.ENSMUSP00000032477,10090.ENSMUSP00000033979,10090.ENSMUSP00000034206,10090.ENSMUSP00000034361,10090.ENSMUSP00000034428…	Prkd1,Abca4,Clpx,Rufy1,Caml,Mtdh,Ndufa6,Ppp2r2b,Sfxn2,Ccdc51,Cox20,Necap1,Star,Bbs2,D230025D16Rik,Gabarapl2,Srprb,Lnpep,Tpcn1,Exd2,March1,Snx10,Atp6v0a1,Emc1,Rhbdd2,Synrg,Far1,Slc9a7,Drd2,Cherp,Impad1,Zdhhc20,Pdzd8,Rasgrf2,Dennd1a,Pomgnt1,Atp9a,Dmtn,Cacna1s,Hadha,Ndufv2,Stxbp2,Dnajc1,Phlpp2,Golga5
COMPARTMENTS	GOCC:0098793	Presynapse	18	487	0.38	0.0466	10090.ENSMUSP00000006991,10090.ENSMUSP00000018880,10090.ENSMUSP00000020107,10090.ENSMUSP00000020999,10090.ENSMUSP00000032629,10090.ENSMUSP00000034361,10090.ENSMUSP00000044838,10090.ENSMUSP00000046558,10090.ENSMUSP00000057981,10090.ENSMUSP00000075170,10090.ENSMUSP00000077094,10090.ENSMUSP00000077532,10090.ENSMUSP00000088618,10090.ENSMUSP00000089051,10090.ENSMUSP00000099398,10090.ENSMUSP00000101127…	Hcn1,Ndel1,Atp2b1,Kif3c,Cyfip1,D230025D16Rik,Atp6v0a1,Igsf21,Kcnb1,Drd2,Madd,Ppp3cc,Dnm1,Stxbp1,Cntnap1,Grik2,Dmxl2,Nrxn3
COMPARTMENTS	GOCC:0045202	Synapse	30	1032	0.28	0.048	10090.ENSMUSP00000006991,10090.ENSMUSP00000018880,10090.ENSMUSP00000020107,10090.ENSMUSP00000020999,10090.ENSMUSP00000022057,10090.ENSMUSP00000030922,10090.ENSMUSP00000032196,10090.ENSMUSP00000032629,10090.ENSMUSP00000034361,10090.ENSMUSP00000035055,10090.ENSMUSP00000037324,10090.ENSMUSP00000044838,10090.ENSMUSP00000046558,10090.ENSMUSP00000057981,10090.ENSMUSP00000074578,10090.ENSMUSP00000075170…	Hcn1,Ndel1,Atp2b1,Kif3c,Tppp,Prkcz,Arl8b,Cyfip1,D230025D16Rik,Map4,Sntb2,Atp6v0a1,Igsf21,Kcnb1,Ntm,Drd2,Madd,Ppp3cc,Magi2,Dnm1,Stxbp1,Cntnap1,Dennd1a,Grik2,Snx27,Dmtn,Cacna1s,Dmxl2,Lhfpl4,Nrxn3
COMPARTMENTS	GOCC:0005829	Cytosol	45	1784	0.21	0.0486	10090.ENSMUSP00000000365,10090.ENSMUSP00000001155,10090.ENSMUSP00000002487,10090.ENSMUSP00000002765,10090.ENSMUSP00000003152,10090.ENSMUSP00000004327,10090.ENSMUSP00000009138,10090.ENSMUSP00000015501,10090.ENSMUSP00000018880,10090.ENSMUSP00000020227,10090.ENSMUSP00000020999,10090.ENSMUSP00000021091,10090.ENSMUSP00000021530,10090.ENSMUSP00000023036,10090.ENSMUSP00000025377,10090.ENSMUSP00000025379…	Mcts1,Araf,Braf,Prkd1,Stk11,G6pdx,Stk38,Clpx,Ndel1,Cry1,Kif3c,Pafah1b1,Hif1a,Rbx1,Ppp2r2b,Dpysl3,Rptor,Ahcyl1,Prkcz,Tub,Dlc1,Kcnab1,Eif4g1,Pdzd11,Wwc2,Atxn2,Abl1,Dapk1,Impdh1,Ppp3cc,Ppm1b,Ncoa1,Srpk2,Stxbp1,Smurf2,Snx27,Srp54b,Dmtn,Xiap,Iqcg,Trp53bp2,Stxbp2,Trove2,Hdlbp,Myo9b
COMPARTMENTS	GOCC:0098687	Chromosomal region	11	222	0.51	0.0499	10090.ENSMUSP00000005841,10090.ENSMUSP00000018880,10090.ENSMUSP00000021091,10090.ENSMUSP00000025930,10090.ENSMUSP00000030102,10090.ENSMUSP00000035366,10090.ENSMUSP00000082053,10090.ENSMUSP00000106278,10090.ENSMUSP00000106970,10090.ENSMUSP00000124509,10090.ENSMUSP00000140019	Ctcf,Ndel1,Pafah1b1,Smc3,Kdm4c,Dync1li1,Ppp2r5c,Trp53bp1,Ckap5,H3f3a,Clasp1
UniProt Keywords	KW-0597	Phosphoprotein	214	7551	0.27	3.36e-24	10090.ENSMUSP00000000365,10090.ENSMUSP00000000925,10090.ENSMUSP00000001155,10090.ENSMUSP00000002305,10090.ENSMUSP00000002487,10090.ENSMUSP00000002765,10090.ENSMUSP00000003152,10090.ENSMUSP00000003906,10090.ENSMUSP00000004206,10090.ENSMUSP00000004327,10090.ENSMUSP00000004470,10090.ENSMUSP00000005841,10090.ENSMUSP00000009138,10090.ENSMUSP00000009344,10090.ENSMUSP00000009877,10090.ENSMUSP00000010899…	Mcts1,Smarcb1,Araf,Kdm7a,Braf,Prkd1,Stk11,Farsa,Eif3g,G6pdx,Utp20,Ctcf,Stk38,Xpo6,Tfcp2,Cars,Efr3a,Sash1,Clpx,Prune,Suz12,Crk,Tada2a,Ndel1,Atp2b1,Cry1,Ccar1,Rufy1,Tns3,Pafah1b1,Hif1a,Fam193b,Caml,Cetn3,Tppp,Fam208a,Cacna2d3,Mtdh,L3mbtl2,Rbx1,Ncbp2,Brwd1,Atf1,Iws1,Ppp2r2b,Dpysl3,Rad9a,Smc3,Alyref,Sbds,Rptor,Ppp1r7,Zfp639,Ahcyl1,Alpl,Prkcz,Ccnl2,Flt1,Lrp6,Necap1,Cyfip1,Rnf40,Ctps2,Dlc1,Star,Heatr3,…
UniProt Keywords	KW-0025	Alternative splicing	133	4714	0.26	3.24e-11	10090.ENSMUSP00000000365,10090.ENSMUSP00000000925,10090.ENSMUSP00000001148,10090.ENSMUSP00000002487,10090.ENSMUSP00000003152,10090.ENSMUSP00000003501,10090.ENSMUSP00000009344,10090.ENSMUSP00000009877,10090.ENSMUSP00000010899,10090.ENSMUSP00000012262,10090.ENSMUSP00000015146,10090.ENSMUSP00000016279,10090.ENSMUSP00000017920,10090.ENSMUSP00000018880,10090.ENSMUSP00000020149,10090.ENSMUSP00000020268…	Mcts1,Smarcb1,Pcbp3,Braf,Stk11,Elavl3,Xpo6,Tfcp2,Cars,Dhdds,Efr3a,N4bp2l1,Crk,Ndel1,Ikbip,Ccar1,Tns3,Pafah1b1,Hif1a,Fam193b,Fam208a,Brwd1,Iws1,Ppp2r2b,Alyref,Rptor,Ccdc51,Fam135a,Tmem68,Smu1,Ccnl2,Rasgef1b,Cyfip1,Tub,Ctps2,Dlc1,Mcam,Narg2,Xrn1,Map4,Kdm5b,Tpcn1,Cbfa2t2,Zyg11b,March1,Atp6v0a1,Pbx3,Ipo8,Eif4g1,Fam160b1,Emc1,Ep400,Rhbdd2,Itsn2,Luc7l2,Atxn2,Synrg,Nipbl,Crlf3,Kiaa1109,C2cd3,Far1,Tbc1d2…
UniProt Keywords	KW-0963	Cytoplasm	131	4763	0.25	2.51e-10	10090.ENSMUSP00000000365,10090.ENSMUSP00000001148,10090.ENSMUSP00000001480,10090.ENSMUSP00000002487,10090.ENSMUSP00000002765,10090.ENSMUSP00000003152,10090.ENSMUSP00000003906,10090.ENSMUSP00000004206,10090.ENSMUSP00000004327,10090.ENSMUSP00000009138,10090.ENSMUSP00000009344,10090.ENSMUSP00000010899,10090.ENSMUSP00000015146,10090.ENSMUSP00000015449,10090.ENSMUSP00000015855,10090.ENSMUSP00000017920…	Mcts1,Pcbp3,Npepps,Braf,Prkd1,Stk11,Farsa,Eif3g,G6pdx,Stk38,Xpo6,Cars,Efr3a,Sash1,Prune,Crk,Ndel1,Cry1,Ccar1,Rufy1,Kif3c,Pafah1b1,Hif1a,Fam193b,Cetn3,Tppp,Mtdh,Rbx1,Ncbp2,Brwd1,Ppp2r2b,Dpysl3,Alyref,Sbds,Rptor,Exosc8,Ahcyl1,Smu1,Prkcz,Arl8b,Cyfip1,Rab30,Dctn5,Tub,Dlc1,Nudt21,Bbs2,Xrn1,Map4,Klhdc8b,Dync1li1,Paip2,Sntb2,Coro2b,Snx10,Csdc2,Ipo8,Wipf2,Kcnab1,Ick,Rbm25,Pdzd11,Itsn2,Gstz1,Atxn2,Ubtd2,S…
UniProt Keywords	KW-0677	Repeat	112	4163	0.24	8.14e-08	10090.ENSMUSP00000000925,10090.ENSMUSP00000001148,10090.ENSMUSP00000002765,10090.ENSMUSP00000003501,10090.ENSMUSP00000004470,10090.ENSMUSP00000005841,10090.ENSMUSP00000013995,10090.ENSMUSP00000015449,10090.ENSMUSP00000017920,10090.ENSMUSP00000020958,10090.ENSMUSP00000021091,10090.ENSMUSP00000021530,10090.ENSMUSP00000022009,10090.ENSMUSP00000023029,10090.ENSMUSP00000023631,10090.ENSMUSP00000025377…	Smarcb1,Pcbp3,Prkd1,Elavl3,Utp20,Ctcf,Abca4,Sash1,Crk,Klhl29,Pafah1b1,Hif1a,Cetn3,L3mbtl2,Brwd1,Ppp2r2b,Itgb8,Rptor,Ppp1r7,Zfp639,Kdm4c,Smu1,Ccnl2,Flt1,Lrp6,Necap1,Heatr3,Mcam,Map4,Klhdc8b,Sntb2,Kdm5b,Coro2b,Tpcn1,Zyg11b,Herc1,Igsf21,Pkd1,Znfx1,Tbc1d8,Wdr89,Hpcal4,Itsn2,Wwc2,Tle4,Synrg,Nipbl,Zfp943,Ppm1e,Cdcp3,Lmod1,C2cd3,Eml5,Itgb5,Celf1,Pcdh9,Ntm,Dapk1,Impdh1,Krit1,Ltbp3,Eif4g3,Ncoa1,Magi2,Elfn…
UniProt Keywords	KW-0007	Acetylation	85	3070	0.26	5.27e-06	10090.ENSMUSP00000002487,10090.ENSMUSP00000003152,10090.ENSMUSP00000003906,10090.ENSMUSP00000004327,10090.ENSMUSP00000005841,10090.ENSMUSP00000009138,10090.ENSMUSP00000009344,10090.ENSMUSP00000010899,10090.ENSMUSP00000015501,10090.ENSMUSP00000015855,10090.ENSMUSP00000017920,10090.ENSMUSP00000020107,10090.ENSMUSP00000021091,10090.ENSMUSP00000021530,10090.ENSMUSP00000022450,10090.ENSMUSP00000022865…	Braf,Stk11,Farsa,G6pdx,Ctcf,Stk38,Xpo6,Cars,Clpx,Prune,Crk,Atp2b1,Pafah1b1,Hif1a,Fam208a,Mtdh,Rbx1,Ncbp2,Rfc2,Iws1,Smc3,Sfxn2,Alyref,Sbds,Ppp1r7,Cox20,Exosc8,Ahcyl1,Smu1,Rnf40,Dctn5,Nudt21,Gabarapl2,Map4,Pygb,Lnpep,Kdm5b,Eif4g1,Vars2,Rbm25,Ep400,Bzw1,Gstz1,Tle4,Synrg,Nipbl,Aff1,Tbc1d22a,Ndrg3,Celf1,Ints1,Abl1,Prpf4b,Cherp,Impad1,Ppp2r5c,Sipa1l3,Ncoa1,Srrm2,Poc5,Trrap,Arnt,Sarnp,Atp9a,Ckap5,Fnbp1,…
UniProt Keywords	KW-0539	Nucleus	111	4635	0.19	3.94e-05	10090.ENSMUSP00000000925,10090.ENSMUSP00000001480,10090.ENSMUSP00000002305,10090.ENSMUSP00000002487,10090.ENSMUSP00000003152,10090.ENSMUSP00000004206,10090.ENSMUSP00000004470,10090.ENSMUSP00000005841,10090.ENSMUSP00000009138,10090.ENSMUSP00000009344,10090.ENSMUSP00000009877,10090.ENSMUSP00000015855,10090.ENSMUSP00000017692,10090.ENSMUSP00000018795,10090.ENSMUSP00000020227,10090.ENSMUSP00000021091…	Smarcb1,Npepps,Kdm7a,Braf,Stk11,Eif3g,Utp20,Ctcf,Stk38,Xpo6,Tfcp2,Prune,Suz12,Tada2a,Cry1,Pafah1b1,Hif1a,Fam193b,Cetn3,Tppp,Fam208a,Mtdh,L3mbtl2,Rbx1,Ncbp2,Brwd1,Atf1,Rfc2,Iws1,Rad9a,Smc3,Alyref,Sbds,Ppp1r7,Zfp639,Exosc8,Kdm4c,Smu1,Ccnl2,Rnf40,Tub,Nudt21,Narg2,Kdm5b,Exd2,Cbfa2t2,Hdac11,Csdc2,Pbx3,Ipo8,Ick,Rbm25,Ep400,Utp14b,Luc7l2,Tle4,Nipbl,Aff1,Ppm1e,Cggbp1,Celf1,Ints1,Abl1,Prpf4b,Impdh1,Ppp2r5…
UniProt Keywords	KW-0206	Cytoskeleton	42	1180	0.36	4.89e-05	10090.ENSMUSP00000018880,10090.ENSMUSP00000020999,10090.ENSMUSP00000021091,10090.ENSMUSP00000022009,10090.ENSMUSP00000022057,10090.ENSMUSP00000025377,10090.ENSMUSP00000026387,10090.ENSMUSP00000032196,10090.ENSMUSP00000033156,10090.ENSMUSP00000034206,10090.ENSMUSP00000035055,10090.ENSMUSP00000035366,10090.ENSMUSP00000037324,10090.ENSMUSP00000041826,10090.ENSMUSP00000044165,10090.ENSMUSP00000046991…	Ndel1,Kif3c,Pafah1b1,Cetn3,Tppp,Ppp2r2b,Sbds,Arl8b,Dctn5,Bbs2,Map4,Dync1li1,Sntb2,Coro2b,Snx10,Wipf2,Ick,Lmod1,C2cd3,Eml5,Ptpn3,Abl1,Krit1,Dnm1,Poc5,Crocc,Fmn1,AI314180,Cdc42ep4,Dmtn,Ckap5,Fnbp1,Iqcg,Map7,Rab11fip3,Ankrd32,Dnal1,Myo9b,Smek1,Cep290,Arhgap21,Clasp1
UniProt Keywords	KW-0832	Ubl conjugation	59	2100	0.26	0.00039	10090.ENSMUSP00000000925,10090.ENSMUSP00000002487,10090.ENSMUSP00000005841,10090.ENSMUSP00000009138,10090.ENSMUSP00000017692,10090.ENSMUSP00000018795,10090.ENSMUSP00000020227,10090.ENSMUSP00000020268,10090.ENSMUSP00000021530,10090.ENSMUSP00000022450,10090.ENSMUSP00000023029,10090.ENSMUSP00000023769,10090.ENSMUSP00000029203,10090.ENSMUSP00000030117,10090.ENSMUSP00000031653,10090.ENSMUSP00000032322…	Smarcb1,Braf,Ctcf,Stk38,Suz12,Tada2a,Cry1,Ccar1,Hif1a,Fam208a,L3mbtl2,Atf1,Zfp639,Smu1,Flt1,Lrp6,Rnf40,Map4,Paip2,Kdm5b,Cbfa2t2,Rbm25,Bzw1,Atxn2,Tle4,Kcnb1,Celf1,Abl1,Dapk1,Prpf4b,Cherp,Ppm1b,Ncoa1,Srrm2,Smurf2,Zfp280d,Rasgrf2,Trrap,Arnt,AI314180,Stam,Grik2,Asxl1,Trp53bp1,Alkbh3,Son,Pcnp,Zbtb20,Cnot4,Xiap,Map7,Stag1,Gpatch8,Vldlr,Cep290,Nedd4l,Arhgap21,Dpf3,Atxn1
UniProt Keywords	KW-1017	Isopeptide bond	45	1442	0.31	0.00044	10090.ENSMUSP00000000925,10090.ENSMUSP00000002487,10090.ENSMUSP00000005841,10090.ENSMUSP00000017692,10090.ENSMUSP00000018795,10090.ENSMUSP00000020227,10090.ENSMUSP00000020268,10090.ENSMUSP00000021530,10090.ENSMUSP00000022450,10090.ENSMUSP00000023029,10090.ENSMUSP00000023769,10090.ENSMUSP00000029203,10090.ENSMUSP00000030117,10090.ENSMUSP00000032322,10090.ENSMUSP00000033088,10090.ENSMUSP00000035055…	Smarcb1,Braf,Ctcf,Suz12,Tada2a,Cry1,Ccar1,Hif1a,Fam208a,L3mbtl2,Atf1,Zfp639,Smu1,Lrp6,Rnf40,Map4,Kdm5b,Cbfa2t2,Rbm25,Bzw1,Atxn2,Kcnb1,Celf1,Prpf4b,Cherp,Ppm1b,Ncoa1,Srrm2,Zfp280d,Trrap,Arnt,AI314180,Stam,Grik2,Trp53bp1,Son,Zbtb20,Xiap,Map7,Stag1,Gpatch8,Vldlr,Arhgap21,Dpf3,Atxn1
UniProt Keywords	KW-0156	Chromatin regulator	16	279	0.57	0.00067	10090.ENSMUSP00000000925,10090.ENSMUSP00000002305,10090.ENSMUSP00000005841,10090.ENSMUSP00000017692,10090.ENSMUSP00000023029,10090.ENSMUSP00000030102,10090.ENSMUSP00000033088,10090.ENSMUSP00000038138,10090.ENSMUSP00000043828,10090.ENSMUSP00000049038,10090.ENSMUSP00000098035,10090.ENSMUSP00000100973,10090.ENSMUSP00000105413,10090.ENSMUSP00000133279,10090.ENSMUSP00000134205,10090.ENSMUSP00000136280	Smarcb1,Kdm7a,Ctcf,Suz12,L3mbtl2,Kdm4c,Rnf40,Kdm5b,Hdac11,Ep400,Trrap,Dot1l,Asxl1,Tet1,Jarid2,Dpf3
UniProt Keywords	KW-0810	Translation regulation	10	110	0.77	0.00067	10090.ENSMUSP00000023460,10090.ENSMUSP00000036021,10090.ENSMUSP00000047678,10090.ENSMUSP00000076666,10090.ENSMUSP00000081233,10090.ENSMUSP00000091595,10090.ENSMUSP00000100863,10090.ENSMUSP00000101951,10090.ENSMUSP00000124565,10090.ENSMUSP00000140993	Ncbp2,Paip2,Eif4g1,Dapk1,Eif4g3,Tnrc6a,Sarnp,Tnrc6c,Alkbh1,Larp4b
UniProt Keywords	KW-9995	Disease	19	382	0.51	0.00067	10090.ENSMUSP00000000365,10090.ENSMUSP00000000925,10090.ENSMUSP00000001155,10090.ENSMUSP00000002487,10090.ENSMUSP00000003152,10090.ENSMUSP00000005841,10090.ENSMUSP00000015449,10090.ENSMUSP00000017920,10090.ENSMUSP00000032322,10090.ENSMUSP00000033341,10090.ENSMUSP00000033923,10090.ENSMUSP00000037609,10090.ENSMUSP00000059744,10090.ENSMUSP00000075167,10090.ENSMUSP00000091624,10090.ENSMUSP00000099993…	Mcts1,Smarcb1,Araf,Braf,Stk11,Ctcf,Sash1,Crk,Lrp6,Tub,Dlc1,Bri3bp,Aff1,Abl1,Tmem107,Tdrd7,Pcdh15,Dmtn,Phlpp2
UniProt Keywords	KW-0694	RNA-binding	24	645	0.38	0.0039	10090.ENSMUSP00000001148,10090.ENSMUSP00000003501,10090.ENSMUSP00000004206,10090.ENSMUSP00000023460,10090.ENSMUSP00000026125,10090.ENSMUSP00000029316,10090.ENSMUSP00000029490,10090.ENSMUSP00000034204,10090.ENSMUSP00000034981,10090.ENSMUSP00000044441,10090.ENSMUSP00000047678,10090.ENSMUSP00000048470,10090.ENSMUSP00000070438,10090.ENSMUSP00000081233,10090.ENSMUSP00000091595,10090.ENSMUSP00000099993…	Pcbp3,Elavl3,Eif3g,Ncbp2,Alyref,Exosc8,Ahcyl1,Nudt21,Xrn1,Csdc2,Eif4g1,Rbm25,Celf1,Eif4g3,Tnrc6a,Tdrd7,Sarnp,Tnrc6c,Son,Cnot4,Trove2,Hdlbp,Atxn1,Larp4b
UniProt Keywords	KW-0965	Cell junction	27	785	0.35	0.0048	10090.ENSMUSP00000015855,10090.ENSMUSP00000020107,10090.ENSMUSP00000020695,10090.ENSMUSP00000022057,10090.ENSMUSP00000022865,10090.ENSMUSP00000030922,10090.ENSMUSP00000032196,10090.ENSMUSP00000032629,10090.ENSMUSP00000033923,10090.ENSMUSP00000037324,10090.ENSMUSP00000038915,10090.ENSMUSP00000046558,10090.ENSMUSP00000051068,10090.ENSMUSP00000057981,10090.ENSMUSP00000078985,10090.ENSMUSP00000085872…	Prune,Atp2b1,Tns3,Tppp,Mtdh,Prkcz,Arl8b,Cyfip1,Dlc1,Sntb2,Rhou,Igsf21,Pdzd11,Kcnb1,Krit1,Magi2,Znrf1,Tjp2,Cntnap1,Fmn1,Dennd1a,Grik2,Dmxl2,Frmd5,Heg1,Lhfpl4,Arhgap21
UniProt Keywords	KW-0254	Endocytosis	9	123	0.68	0.0068	10090.ENSMUSP00000020643,10090.ENSMUSP00000032322,10090.ENSMUSP00000032477,10090.ENSMUSP00000052758,10090.ENSMUSP00000059000,10090.ENSMUSP00000075167,10090.ENSMUSP00000088618,10090.ENSMUSP00000109190,10090.ENSMUSP00000127329	Rufy1,Lrp6,Necap1,Itsn2,Synrg,Abl1,Dnm1,Fnbp1,Vldlr
UniProt Keywords	KW-0137	Centromere	9	135	0.64	0.0122	10090.ENSMUSP00000005841,10090.ENSMUSP00000018880,10090.ENSMUSP00000025930,10090.ENSMUSP00000033156,10090.ENSMUSP00000035366,10090.ENSMUSP00000082053,10090.ENSMUSP00000106278,10090.ENSMUSP00000106970,10090.ENSMUSP00000140019	Ctcf,Ndel1,Smc3,Dctn5,Dync1li1,Ppp2r5c,Trp53bp1,Ckap5,Clasp1
UniProt Keywords	KW-0723	Serine/threonine-protein kinase	16	389	0.43	0.0154	10090.ENSMUSP00000001155,10090.ENSMUSP00000002487,10090.ENSMUSP00000002765,10090.ENSMUSP00000003152,10090.ENSMUSP00000009138,10090.ENSMUSP00000030922,10090.ENSMUSP00000048234,10090.ENSMUSP00000076666,10090.ENSMUSP00000077019,10090.ENSMUSP00000082017,10090.ENSMUSP00000085734,10090.ENSMUSP00000087714,10090.ENSMUSP00000103978,10090.ENSMUSP00000113390,10090.ENSMUSP00000115353,10090.ENSMUSP00000119345	Araf,Braf,Prkd1,Stk11,Stk38,Prkcz,Ick,Dapk1,Prpf4b,Mark3,Srpk2,Trio,Map3k10,Clk2,Trp53rk,Nlk
UniProt Keywords	KW-0805	Transcription regulation	47	1837	0.22	0.0154	10090.ENSMUSP00000000365,10090.ENSMUSP00000000925,10090.ENSMUSP00000002305,10090.ENSMUSP00000005841,10090.ENSMUSP00000009877,10090.ENSMUSP00000017692,10090.ENSMUSP00000018795,10090.ENSMUSP00000020227,10090.ENSMUSP00000020268,10090.ENSMUSP00000021530,10090.ENSMUSP00000022450,10090.ENSMUSP00000023029,10090.ENSMUSP00000023631,10090.ENSMUSP00000023769,10090.ENSMUSP00000025243,10090.ENSMUSP00000029203…	Mcts1,Smarcb1,Kdm7a,Ctcf,Tfcp2,Suz12,Tada2a,Cry1,Ccar1,Hif1a,Fam208a,L3mbtl2,Brwd1,Atf1,Iws1,Zfp639,Kdm4c,Ccnl2,Narg2,Kdm5b,Cbfa2t2,Hdac11,Pbx3,Bzw1,Tle4,Nipbl,Cggbp1,Ncoa1,Zfp280d,Trrap,Arnt,Sarnp,Asxl1,Trp53bp1,Son,Vopp1,Zbtb20,Cnot4,Nlk,Gabpb2,Cep290,Vsx2,Tet1,Jarid2,Dpf3,Atxn1,Tceb1
UniProt Keywords	KW-0175	Coiled coil	56	2321	0.2	0.0157	10090.ENSMUSP00000004470,10090.ENSMUSP00000018880,10090.ENSMUSP00000020149,10090.ENSMUSP00000020268,10090.ENSMUSP00000020643,10090.ENSMUSP00000020999,10090.ENSMUSP00000021091,10090.ENSMUSP00000021957,10090.ENSMUSP00000025930,10090.ENSMUSP00000026735,10090.ENSMUSP00000033088,10090.ENSMUSP00000034206,10090.ENSMUSP00000037609,10090.ENSMUSP00000041826,10090.ENSMUSP00000042188,10090.ENSMUSP00000043087…	Utp20,Ndel1,Ikbip,Ccar1,Rufy1,Kif3c,Pafah1b1,Fam193b,Smc3,Ccdc51,Rnf40,Bbs2,Bri3bp,Coro2b,Tpcn1,Cbfa2t2,Pkd1,Znfx1,Utp14b,Itsn2,Luc7l2,Wwc2,Synrg,Crlf3,Cyp4f13,Eif4g3,Sipa1l3,Clasrp,Trpm3,Plekha5,Srrm2,Pdzd8,Poc5,Rasgrf2,Crocc,Fmn1,Dot1l,Tnrc6c,Rpgrip1,Fnbp1,Cnot4,Map7,Rab11fip3,Dmxl2,Gpatch8,Gabpb2,Nckap5,Ccdc58,Myo9b,Zfp804b,Luzp1,Cep290,Bbip1,Golga5,Fam193a,Clasp1
UniProt Keywords	KW-0813	Transport	48	1910	0.21	0.0167	10090.ENSMUSP00000006991,10090.ENSMUSP00000009344,10090.ENSMUSP00000013995,10090.ENSMUSP00000018880,10090.ENSMUSP00000020107,10090.ENSMUSP00000020643,10090.ENSMUSP00000021091,10090.ENSMUSP00000022009,10090.ENSMUSP00000022567,10090.ENSMUSP00000022765,10090.ENSMUSP00000023085,10090.ENSMUSP00000023460,10090.ENSMUSP00000025243,10090.ENSMUSP00000026011,10090.ENSMUSP00000026125,10090.ENSMUSP00000026735…	Hcn1,Xpo6,Abca4,Ndel1,Atp2b1,Rufy1,Pafah1b1,Cetn3,Cacna2d3,Rab2b,Ndufa6,Ncbp2,Iws1,Sfxn2,Alyref,Ccdc51,Arl8b,Necap1,Star,Bbs2,Gabarapl2,Dync1li1,Tpcn1,Snx10,Atp6v0a1,Ipo8,Kcnab1,Kcnb1,Synrg,Osbp2,Slc9a7,Stxbp1,Tgfbrap1,Pdzd8,Dennd1a,Stam,Sarnp,Grik2,Snx27,Cacna1s,Gpm6b,Rab11fip3,Cnnm4,Ndufv2,Stxbp2,Vldlr,Hdlbp,Cep290
UniProt Keywords	KW-0967	Endosome	19	535	0.36	0.0222	10090.ENSMUSP00000020643,10090.ENSMUSP00000030922,10090.ENSMUSP00000031276,10090.ENSMUSP00000031653,10090.ENSMUSP00000032196,10090.ENSMUSP00000042188,10090.ENSMUSP00000044070,10090.ENSMUSP00000044165,10090.ENSMUSP00000072274,10090.ENSMUSP00000085872,10090.ENSMUSP00000087714,10090.ENSMUSP00000092624,10090.ENSMUSP00000092799,10090.ENSMUSP00000099953,10090.ENSMUSP00000100025,10090.ENSMUSP00000102904…	Rufy1,Prkcz,Rasgef1b,Flt1,Arl8b,Tpcn1,March1,Snx10,Slc9a7,Magi2,Trio,Tgfbrap1,Znrf1,AI314180,Stam,Snx27,Atp9a,Rab11fip3,Nedd4l
UniProt Keywords	KW-0131	Cell cycle	21	624	0.34	0.0223	10090.ENSMUSP00000000365,10090.ENSMUSP00000000925,10090.ENSMUSP00000003152,10090.ENSMUSP00000020268,10090.ENSMUSP00000021091,10090.ENSMUSP00000022009,10090.ENSMUSP00000022057,10090.ENSMUSP00000025930,10090.ENSMUSP00000032196,10090.ENSMUSP00000035232,10090.ENSMUSP00000035366,10090.ENSMUSP00000059385,10090.ENSMUSP00000096898,10090.ENSMUSP00000099549,10090.ENSMUSP00000106970,10090.ENSMUSP00000109671…	Mcts1,Smarcb1,Stk11,Ccar1,Pafah1b1,Cetn3,Tppp,Smc3,Arl8b,Klhdc8b,Dync1li1,Nipbl,Poc5,Crocc,Ckap5,Son,Pcnp,Trp53bp2,Rab11fip3,Stag1,Clasp1
UniProt Keywords	KW-0493	Microtubule	12	259	0.48	0.0223	10090.ENSMUSP00000018880,10090.ENSMUSP00000020999,10090.ENSMUSP00000021091,10090.ENSMUSP00000022057,10090.ENSMUSP00000035055,10090.ENSMUSP00000035366,10090.ENSMUSP00000037324,10090.ENSMUSP00000065643,10090.ENSMUSP00000088618,10090.ENSMUSP00000111963,10090.ENSMUSP00000121038,10090.ENSMUSP00000140019	Ndel1,Kif3c,Pafah1b1,Tppp,Map4,Dync1li1,Sntb2,Eml5,Dnm1,Map7,Dnal1,Clasp1
UniProt Keywords	KW-0043	Tumor suppressor	8	129	0.61	0.0252	10090.ENSMUSP00000000365,10090.ENSMUSP00000000925,10090.ENSMUSP00000003152,10090.ENSMUSP00000005841,10090.ENSMUSP00000015449,10090.ENSMUSP00000033923,10090.ENSMUSP00000106612,10090.ENSMUSP00000136166	Mcts1,Smarcb1,Stk11,Ctcf,Sash1,Dlc1,Dmtn,Phlpp2
UniProt Keywords	KW-0853	WD repeat	12	266	0.47	0.0252	10090.ENSMUSP00000021091,10090.ENSMUSP00000023631,10090.ENSMUSP00000025377,10090.ENSMUSP00000026671,10090.ENSMUSP00000030117,10090.ENSMUSP00000041826,10090.ENSMUSP00000044801,10090.ENSMUSP00000050532,10090.ENSMUSP00000057527,10090.ENSMUSP00000065643,10090.ENSMUSP00000113705,10090.ENSMUSP00000117082	Pafah1b1,Brwd1,Ppp2r2b,Rptor,Smu1,Coro2b,Herc1,Wdr89,Tle4,Eml5,Dmxl2,Dcaf10
UniProt Keywords	KW-0479	Metal-binding	76	3527	0.15	0.0274	10090.ENSMUSP00000001155,10090.ENSMUSP00000001480,10090.ENSMUSP00000002305,10090.ENSMUSP00000002487,10090.ENSMUSP00000002765,10090.ENSMUSP00000003152,10090.ENSMUSP00000003438,10090.ENSMUSP00000005841,10090.ENSMUSP00000009138,10090.ENSMUSP00000010899,10090.ENSMUSP00000015501,10090.ENSMUSP00000015855,10090.ENSMUSP00000017692,10090.ENSMUSP00000020107,10090.ENSMUSP00000020643,10090.ENSMUSP00000022009…	Araf,Npepps,Kdm7a,Braf,Prkd1,Stk11,Mob3a,Ctcf,Stk38,Cars,Clpx,Prune,Suz12,Atp2b1,Rufy1,Cetn3,Tppp,Cacna2d3,L3mbtl2,Rbx1,Zfp639,Kdm4c,Alpl,Prkcz,Rnf40,Lnpep,Kdm5b,Rhou,Exd2,Cbfa2t2,March1,Chsy1,Ick,Znfx1,Hpcal4,Itsn2,Zfp943,Ppm1e,Usp46,Cyp4f13,Abl1,Impdh1,Ppp3cc,Ppm1b,Adam9,Impad1,Zdhhc20,Otud7b,Cant1,Znrf1,Zfp280d,Pdzd8,Pomgnt1,Atp9a,Asxl1,Alkbh3,Zfp385b,Cacna1s,Zbtb20,Cnot4,Xiap,Rab11fip3,Dnajc2…
UniProt Keywords	KW-0112	Calmodulin-binding	8	142	0.56	0.0405	10090.ENSMUSP00000020107,10090.ENSMUSP00000037324,10090.ENSMUSP00000076666,10090.ENSMUSP00000077532,10090.ENSMUSP00000096930,10090.ENSMUSP00000107699,10090.ENSMUSP00000110752,10090.ENSMUSP00000129220	Atp2b1,Sntb2,Dapk1,Ppp3cc,Rasgrf2,Cacna1s,Iqcg,Myo9b
UniProt Keywords	KW-0507	mRNA processing	13	326	0.41	0.0405	10090.ENSMUSP00000023460,10090.ENSMUSP00000025243,10090.ENSMUSP00000026125,10090.ENSMUSP00000030117,10090.ENSMUSP00000034204,10090.ENSMUSP00000044441,10090.ENSMUSP00000048470,10090.ENSMUSP00000070438,10090.ENSMUSP00000077019,10090.ENSMUSP00000083205,10090.ENSMUSP00000085734,10090.ENSMUSP00000085993,10090.ENSMUSP00000109671	Ncbp2,Iws1,Alyref,Smu1,Nudt21,Csdc2,Rbm25,Celf1,Prpf4b,Clasrp,Srpk2,Srrm2,Son
UniProt Keywords	KW-0223	Dioxygenase	6	83	0.67	0.0424	10090.ENSMUSP00000002305,10090.ENSMUSP00000030102,10090.ENSMUSP00000038138,10090.ENSMUSP00000106871,10090.ENSMUSP00000124565,10090.ENSMUSP00000133279	Kdm7a,Kdm4c,Kdm5b,Alkbh3,Alkbh1,Tet1
UniProt Keywords	KW-0653	Protein transport	19	586	0.32	0.0424	10090.ENSMUSP00000009344,10090.ENSMUSP00000020643,10090.ENSMUSP00000022009,10090.ENSMUSP00000022765,10090.ENSMUSP00000032196,10090.ENSMUSP00000032477,10090.ENSMUSP00000034206,10090.ENSMUSP00000034428,10090.ENSMUSP00000044165,10090.ENSMUSP00000046759,10090.ENSMUSP00000059000,10090.ENSMUSP00000089051,10090.ENSMUSP00000092624,10090.ENSMUSP00000099848,10090.ENSMUSP00000100025,10090.ENSMUSP00000102904…	Xpo6,Rufy1,Cetn3,Rab2b,Arl8b,Necap1,Bbs2,Gabarapl2,Snx10,Ipo8,Synrg,Stxbp1,Tgfbrap1,Dennd1a,Stam,Snx27,Gpm6b,Stxbp2,Cep290
UniProt Keywords	KW-0728	SH3 domain	10	218	0.47	0.0443	10090.ENSMUSP00000015449,10090.ENSMUSP00000017920,10090.ENSMUSP00000052758,10090.ENSMUSP00000075167,10090.ENSMUSP00000087714,10090.ENSMUSP00000097154,10090.ENSMUSP00000100025,10090.ENSMUSP00000103978,10090.ENSMUSP00000109190,10090.ENSMUSP00000112508	Sash1,Crk,Itsn2,Abl1,Trio,Tjp2,Stam,Map3k10,Fnbp1,Trp53bp2
UniProt Keywords	KW-0508	mRNA splicing	11	257	0.44	0.0448	10090.ENSMUSP00000023460,10090.ENSMUSP00000025243,10090.ENSMUSP00000026125,10090.ENSMUSP00000030117,10090.ENSMUSP00000048470,10090.ENSMUSP00000070438,10090.ENSMUSP00000077019,10090.ENSMUSP00000083205,10090.ENSMUSP00000085734,10090.ENSMUSP00000085993,10090.ENSMUSP00000109671	Ncbp2,Iws1,Alyref,Smu1,Rbm25,Celf1,Prpf4b,Clasrp,Srpk2,Srrm2,Son
UniProt Keywords	KW-0158	Chromosome	15	424	0.36	0.0485	10090.ENSMUSP00000005841,10090.ENSMUSP00000017692,10090.ENSMUSP00000018795,10090.ENSMUSP00000018880,10090.ENSMUSP00000022450,10090.ENSMUSP00000025930,10090.ENSMUSP00000033156,10090.ENSMUSP00000035366,10090.ENSMUSP00000043049,10090.ENSMUSP00000059385,10090.ENSMUSP00000082053,10090.ENSMUSP00000106278,10090.ENSMUSP00000106970,10090.ENSMUSP00000116205,10090.ENSMUSP00000140019	Ctcf,Suz12,Tada2a,Ndel1,Fam208a,Smc3,Dctn5,Dync1li1,Exd2,Nipbl,Ppp2r5c,Trp53bp1,Ckap5,Stag1,Clasp1
InterPro	IPR016024	Armadillo-type fold	20	345	0.58	0.0058	10090.ENSMUSP00000004470,10090.ENSMUSP00000009344,10090.ENSMUSP00000015146,10090.ENSMUSP00000026671,10090.ENSMUSP00000034079,10090.ENSMUSP00000043844,10090.ENSMUSP00000046759,10090.ENSMUSP00000047678,10090.ENSMUSP00000051935,10090.ENSMUSP00000059385,10090.ENSMUSP00000072406,10090.ENSMUSP00000081233,10090.ENSMUSP00000082053,10090.ENSMUSP00000098035,10090.ENSMUSP00000099953,10090.ENSMUSP00000106970…	Utp20,Xpo6,Efr3a,Rptor,Heatr3,Zyg11b,Ipo8,Eif4g1,Bzw1,Nipbl,Ints1,Eif4g3,Ppp2r5c,Trrap,AI314180,Ckap5,Stag1,Smek1,Tex10,Clasp1
