# Supplementary material for: Epitranscriptomic investigation of myopia-associated RNA editing in the retina
Source: Front Neurosci. 2023 Jun 28;17:1220114. doi: 10.3389/fnins.2023.1220114 (PMC10336353; doi:10.3389/fnins.2023.1220114)
Supplement: Supplementary file 3 [file Table_3.XLSX]

## Sheet: enrichment.all
Table S3. Functional enrichment of edited genes enriched in controls.
category	term ID	term description	observed gene count	background gene count	strength	false discovery rate	matching proteins in your network (IDs)	matching proteins in your network (labels)
GO Process	GO:0009987	Cellular process	321	13330	0.15	1.84e-20	10090.ENSMUSP00000001451,10090.ENSMUSP00000001480,10090.ENSMUSP00000003123,10090.ENSMUSP00000003152,10090.ENSMUSP00000003345,10090.ENSMUSP00000003468,10090.ENSMUSP00000004202,10090.ENSMUSP00000004729,10090.ENSMUSP00000005825,10090.ENSMUSP00000006286,10090.ENSMUSP00000006669,10090.ENSMUSP00000007236,10090.ENSMUSP00000010597,10090.ENSMUSP00000014694,10090.ENSMUSP00000015622,10090.ENSMUSP00000016143…	Smg5,Npepps,Fam32a,Stk11,Amph,Grik5,Dnmt1,Etfb,Pan2,Inpp5k,Pdk1,Syngr3,Kansl3,Zfyve20,Rnf5,Wasf3,Casc3,Rhot1,Ggnbp2,Dlg4,Tada2a,Gle1,Reep3,Gdpd1,Gna13,Stx8,Fkbp3,Arg2,Ryr2,Slc17a4,Sema4d,Agtpbp1,Acin1,Rrm2b,Polr3h,Gsk3b,Ndufb4,Robo1,Celsr3,Pla2g7,Thoc1,Iws1,Wdr33,Npc1,Ppp2r2b,Lmnb1,Esrra,Fam45a,Dnmbp,Peo1,Itgb8,Paox,Rptor,Mkln1,Sclt1,Als2,Fam135a,Trip12,Ncl,Ppp1r7,Desi2,Mpc2,Dcaf6,Iars2,Strbp,Itg…
GO Process	GO:0065007	Biological regulation	260	10591	0.15	5.31e-12	10090.ENSMUSP00000001451,10090.ENSMUSP00000003152,10090.ENSMUSP00000003468,10090.ENSMUSP00000004202,10090.ENSMUSP00000005825,10090.ENSMUSP00000006286,10090.ENSMUSP00000006669,10090.ENSMUSP00000007236,10090.ENSMUSP00000013130,10090.ENSMUSP00000014694,10090.ENSMUSP00000015622,10090.ENSMUSP00000016143,10090.ENSMUSP00000017384,10090.ENSMUSP00000017831,10090.ENSMUSP00000018547,10090.ENSMUSP00000018700…	Smg5,Stk11,Grik5,Dnmt1,Pan2,Inpp5k,Pdk1,Syngr3,Strn3,Zfyve20,Rnf5,Wasf3,Casc3,Rhot1,Ggnbp2,Dlg4,Tada2a,Gle1,Gna13,Stx8,Arg2,Ryr2,Sema4d,Agtpbp1,Zmym2,Acin1,Rrm2b,Gsk3b,Robo1,Celsr3,Pla2g7,Thoc1,Iws1,Npc1,Ppp2r2b,Lmnb1,Esrra,Fam45a,Dnmbp,Peo1,Lztfl1,Itgb8,Paox,Rptor,Mkln1,Sclt1,Als2,Trip12,Ncl,Ppp1r7,Mpc2,Dcaf6,Iars2,Itgav,Tcp11l1,Fbn1,Ttbk2,Polr3f,Eif2a,Trim33,Tspan5,Rnf20,Reck,Pum1,Cc2d1b,Gpbp1l…
GO Process	GO:0071840	Cellular component organization or biogenesis	154	4954	0.26	1.65e-11	10090.ENSMUSP00000001451,10090.ENSMUSP00000003152,10090.ENSMUSP00000004202,10090.ENSMUSP00000006286,10090.ENSMUSP00000010597,10090.ENSMUSP00000016143,10090.ENSMUSP00000017831,10090.ENSMUSP00000018700,10090.ENSMUSP00000018795,10090.ENSMUSP00000020023,10090.ENSMUSP00000021285,10090.ENSMUSP00000021900,10090.ENSMUSP00000022040,10090.ENSMUSP00000022793,10090.ENSMUSP00000023507,10090.ENSMUSP00000023514…	Smg5,Stk11,Dnmt1,Inpp5k,Kansl3,Wasf3,Rhot1,Dlg4,Tada2a,Reep3,Stx8,Sema4d,Agtpbp1,Acin1,Gsk3b,Ndufb4,Robo1,Celsr3,Pla2g7,Npc1,Ppp2r2b,Peo1,Rptor,Mkln1,Sclt1,Als2,Itgav,Ttbk2,Eif2a,Rnf20,Reck,Pink1,Zfp593,Pclo,Padi2,Dffa,Ski,Asun,Cyfip1,Timm17b,Mak16,Cx3cl1,Tmem231,Smarca4,Nedd4,Hmg20a,Fam96a,Kcna2,Cdc42bpb,Tmem135,Exosc2,Cdnf,Igsf21,Wipf2,Chrnb1,Ick,Ddx52,Ep400,Znfx1,Vcpip1,Plxnb2,Dnaja3,Rp1l1,Tao…
GO Process	GO:0050789	Regulation of biological process	246	9973	0.16	5.51e-11	10090.ENSMUSP00000001451,10090.ENSMUSP00000003152,10090.ENSMUSP00000003468,10090.ENSMUSP00000004202,10090.ENSMUSP00000005825,10090.ENSMUSP00000006286,10090.ENSMUSP00000006669,10090.ENSMUSP00000007236,10090.ENSMUSP00000013130,10090.ENSMUSP00000014694,10090.ENSMUSP00000015622,10090.ENSMUSP00000016143,10090.ENSMUSP00000017384,10090.ENSMUSP00000017831,10090.ENSMUSP00000018547,10090.ENSMUSP00000018700…	Smg5,Stk11,Grik5,Dnmt1,Pan2,Inpp5k,Pdk1,Syngr3,Strn3,Zfyve20,Rnf5,Wasf3,Casc3,Rhot1,Ggnbp2,Dlg4,Tada2a,Gle1,Gna13,Stx8,Arg2,Ryr2,Sema4d,Agtpbp1,Zmym2,Acin1,Rrm2b,Gsk3b,Robo1,Celsr3,Pla2g7,Thoc1,Iws1,Npc1,Ppp2r2b,Lmnb1,Esrra,Fam45a,Dnmbp,Lztfl1,Itgb8,Paox,Rptor,Mkln1,Als2,Trip12,Ncl,Ppp1r7,Mpc2,Dcaf6,Itgav,Tcp11l1,Fbn1,Ttbk2,Polr3f,Eif2a,Trim33,Tspan5,Rnf20,Reck,Pum1,Cc2d1b,Gpbp1l1,Pink1,Rcan3,Zfp…
GO Process	GO:0016043	Cellular component organization	148	4769	0.26	5.98e-11	10090.ENSMUSP00000001451,10090.ENSMUSP00000003152,10090.ENSMUSP00000004202,10090.ENSMUSP00000006286,10090.ENSMUSP00000010597,10090.ENSMUSP00000016143,10090.ENSMUSP00000017831,10090.ENSMUSP00000018700,10090.ENSMUSP00000018795,10090.ENSMUSP00000020023,10090.ENSMUSP00000021285,10090.ENSMUSP00000021900,10090.ENSMUSP00000022040,10090.ENSMUSP00000022793,10090.ENSMUSP00000023507,10090.ENSMUSP00000023514…	Smg5,Stk11,Dnmt1,Inpp5k,Kansl3,Wasf3,Rhot1,Dlg4,Tada2a,Reep3,Stx8,Sema4d,Agtpbp1,Acin1,Gsk3b,Ndufb4,Robo1,Celsr3,Pla2g7,Npc1,Ppp2r2b,Peo1,Rptor,Mkln1,Sclt1,Als2,Itgav,Ttbk2,Eif2a,Rnf20,Reck,Pink1,Pclo,Padi2,Dffa,Ski,Asun,Cyfip1,Timm17b,Cx3cl1,Tmem231,Smarca4,Nedd4,Hmg20a,Fam96a,Kcna2,Cdc42bpb,Tmem135,Cdnf,Igsf21,Wipf2,Chrnb1,Ick,Ep400,Znfx1,Vcpip1,Plxnb2,Dnaja3,Rp1l1,Taok1,Vti1b,Slc35f6,Nipbl,Ubn…
GO Process	GO:0050794	Regulation of cellular process	238	9541	0.16	6.02e-11	10090.ENSMUSP00000001451,10090.ENSMUSP00000003152,10090.ENSMUSP00000003468,10090.ENSMUSP00000004202,10090.ENSMUSP00000005825,10090.ENSMUSP00000006286,10090.ENSMUSP00000006669,10090.ENSMUSP00000013130,10090.ENSMUSP00000014694,10090.ENSMUSP00000015622,10090.ENSMUSP00000016143,10090.ENSMUSP00000017384,10090.ENSMUSP00000017831,10090.ENSMUSP00000018547,10090.ENSMUSP00000018700,10090.ENSMUSP00000018795…	Smg5,Stk11,Grik5,Dnmt1,Pan2,Inpp5k,Pdk1,Strn3,Zfyve20,Rnf5,Wasf3,Casc3,Rhot1,Ggnbp2,Dlg4,Tada2a,Gle1,Gna13,Stx8,Arg2,Ryr2,Sema4d,Agtpbp1,Zmym2,Acin1,Rrm2b,Gsk3b,Robo1,Celsr3,Pla2g7,Thoc1,Iws1,Npc1,Ppp2r2b,Lmnb1,Esrra,Fam45a,Dnmbp,Lztfl1,Itgb8,Paox,Rptor,Mkln1,Als2,Trip12,Ncl,Ppp1r7,Mpc2,Dcaf6,Itgav,Tcp11l1,Fbn1,Ttbk2,Eif2a,Trim33,Tspan5,Rnf20,Reck,Pum1,Cc2d1b,Gpbp1l1,Pink1,Rcan3,Zfp593,Pclo,Padi2…
GO Process	GO:0051128	Regulation of cellular component organization	89	2438	0.33	1.71e-08	10090.ENSMUSP00000001451,10090.ENSMUSP00000003152,10090.ENSMUSP00000003468,10090.ENSMUSP00000004202,10090.ENSMUSP00000005825,10090.ENSMUSP00000006286,10090.ENSMUSP00000014694,10090.ENSMUSP00000015622,10090.ENSMUSP00000016143,10090.ENSMUSP00000017831,10090.ENSMUSP00000018700,10090.ENSMUSP00000018795,10090.ENSMUSP00000019859,10090.ENSMUSP00000021900,10090.ENSMUSP00000023507,10090.ENSMUSP00000023600…	Smg5,Stk11,Grik5,Dnmt1,Pan2,Inpp5k,Zfyve20,Rnf5,Wasf3,Rhot1,Dlg4,Tada2a,Gle1,Sema4d,Gsk3b,Robo1,Iws1,Rptor,Mkln1,Trip12,Ttbk2,Rnf20,Pink1,Padi2,Dffa,Ski,Cyfip1,Smg1,Cx3cl1,Smarca4,Nedd4,Clstn1,Camk1d,Tmem135,Exosc2,Wipf2,Colgalt1,Plxnb2,Itsn2,Taok1,Sorl1,Slc35f6,Nipbl,Actn4,Fzd5,Ntm,Upf1,Ppp3cc,Fdps,Bmpr2,Magi2,Nr3c1,Dst,Arrb1,Nsf,Tjp1,Myh10,Stam,Cnot2,Rap1gap,Lphn2,Mier1,Kmt2b,Dact3,Aida,Ptk2,Ub…
GO Process	GO:0048518	Positive regulation of biological process	158	5869	0.19	3.74e-07	10090.ENSMUSP00000003152,10090.ENSMUSP00000003468,10090.ENSMUSP00000004202,10090.ENSMUSP00000005825,10090.ENSMUSP00000006286,10090.ENSMUSP00000007236,10090.ENSMUSP00000013130,10090.ENSMUSP00000016143,10090.ENSMUSP00000018700,10090.ENSMUSP00000018795,10090.ENSMUSP00000021550,10090.ENSMUSP00000021750,10090.ENSMUSP00000021900,10090.ENSMUSP00000022040,10090.ENSMUSP00000022793,10090.ENSMUSP00000023507…	Stk11,Grik5,Dnmt1,Pan2,Inpp5k,Syngr3,Strn3,Wasf3,Dlg4,Tada2a,Arg2,Ryr2,Sema4d,Agtpbp1,Acin1,Gsk3b,Robo1,Pla2g7,Thoc1,Ppp2r2b,Lmnb1,Esrra,Itgb8,Paox,Rptor,Als2,Ncl,Ppp1r7,Mpc2,Dcaf6,Itgav,Fbn1,Ttbk2,Polr3f,Eif2a,Tspan5,Rnf20,Reck,Pum1,Gpbp1l1,Pink1,Zfp593,Padi2,Dffa,Ski,Flt1,Cyfip1,Cx3cl1,Slc27a1,Smarca4,Nedd4,Rora,Pdcd7,Clstn1,Camk1d,Cnot3,Mmd2,Tmem135,Exosc2,Bclaf1,Tldc1,Bcl9,Wipf2,Colgalt1,Gpi1…
GO Process	GO:0019222	Regulation of metabolic process	162	6085	0.19	3.8e-07	10090.ENSMUSP00000001451,10090.ENSMUSP00000003152,10090.ENSMUSP00000004202,10090.ENSMUSP00000005825,10090.ENSMUSP00000006286,10090.ENSMUSP00000006669,10090.ENSMUSP00000013130,10090.ENSMUSP00000015622,10090.ENSMUSP00000017384,10090.ENSMUSP00000018547,10090.ENSMUSP00000018700,10090.ENSMUSP00000018795,10090.ENSMUSP00000019859,10090.ENSMUSP00000021550,10090.ENSMUSP00000021900,10090.ENSMUSP00000022040…	Smg5,Stk11,Dnmt1,Pan2,Inpp5k,Pdk1,Strn3,Rnf5,Casc3,Ggnbp2,Dlg4,Tada2a,Gle1,Arg2,Sema4d,Agtpbp1,Zmym2,Acin1,Gsk3b,Robo1,Celsr3,Thoc1,Iws1,Npc1,Ppp2r2b,Lmnb1,Esrra,Itgb8,Paox,Rptor,Mkln1,Als2,Trip12,Ncl,Ppp1r7,Dcaf6,Itgav,Fbn1,Polr3f,Eif2a,Rnf20,Reck,Pum1,Cc2d1b,Gpbp1l1,Pink1,Rcan3,Zfp593,Pclo,Padi2,Dffa,Ski,Flt1,Cyfip1,Smg1,Cx3cl1,Slc27a1,Smarca4,Nedd4,Rora,Clk1,Hmg20a,Camk1d,Ppp1r16a,Cnot3,Mmd2,T…
GO Process	GO:0032879	Regulation of localization	93	2806	0.29	5.82e-07	10090.ENSMUSP00000003152,10090.ENSMUSP00000003468,10090.ENSMUSP00000006286,10090.ENSMUSP00000007236,10090.ENSMUSP00000017831,10090.ENSMUSP00000018700,10090.ENSMUSP00000020930,10090.ENSMUSP00000021285,10090.ENSMUSP00000021550,10090.ENSMUSP00000021750,10090.ENSMUSP00000021900,10090.ENSMUSP00000023507,10090.ENSMUSP00000023600,10090.ENSMUSP00000024238,10090.ENSMUSP00000024706,10090.ENSMUSP00000025243…	Stk11,Grik5,Inpp5k,Syngr3,Rhot1,Dlg4,Gna13,Stx8,Arg2,Ryr2,Sema4d,Gsk3b,Robo1,Celsr3,Pla2g7,Iws1,Fam45a,Lztfl1,Rptor,Mkln1,Mpc2,Itgav,Ttbk2,Rnf20,Reck,Pink1,Pclo,Padi2,Flt1,Cyfip1,Cx3cl1,Tmem231,Smarca4,Nedd4,Camk1d,Mmd2,Kcna2,Tmem135,Tldc1,Gpi1,Plxnb2,Vti1b,Sorl1,Slc35f6,Nipbl,Mia3,Actn4,Nup214,Ak1,Dnajc5,Gnb5,Ppp3cc,Mtcl1,Bmpr2,Srgap3,Magi2,Otud7b,Nr3c1,Arrb1,Nsf,Tjp1,Hdac1,Myh10,B9d1,Exoc2,Stam…
GO Process	GO:0060255	Regulation of macromolecule metabolic process	152	5618	0.2	5.82e-07	10090.ENSMUSP00000001451,10090.ENSMUSP00000003152,10090.ENSMUSP00000004202,10090.ENSMUSP00000005825,10090.ENSMUSP00000006286,10090.ENSMUSP00000013130,10090.ENSMUSP00000017384,10090.ENSMUSP00000018547,10090.ENSMUSP00000018700,10090.ENSMUSP00000018795,10090.ENSMUSP00000019859,10090.ENSMUSP00000021550,10090.ENSMUSP00000021900,10090.ENSMUSP00000022040,10090.ENSMUSP00000022511,10090.ENSMUSP00000022793…	Smg5,Stk11,Dnmt1,Pan2,Inpp5k,Strn3,Casc3,Ggnbp2,Dlg4,Tada2a,Gle1,Arg2,Sema4d,Agtpbp1,Zmym2,Acin1,Gsk3b,Robo1,Celsr3,Thoc1,Iws1,Ppp2r2b,Lmnb1,Esrra,Itgb8,Rptor,Mkln1,Als2,Trip12,Ncl,Ppp1r7,Dcaf6,Itgav,Fbn1,Polr3f,Eif2a,Rnf20,Reck,Pum1,Cc2d1b,Gpbp1l1,Pink1,Rcan3,Zfp593,Pclo,Padi2,Dffa,Ski,Flt1,Cyfip1,Smg1,Cx3cl1,Slc27a1,Smarca4,Nedd4,Rora,Clk1,Hmg20a,Camk1d,Ppp1r16a,Cnot3,Mmd2,Tmem135,Exosc2,Bclaf1…
GO Process	GO:0031323	Regulation of cellular metabolic process	149	5479	0.2	6.11e-07	10090.ENSMUSP00000001451,10090.ENSMUSP00000003152,10090.ENSMUSP00000004202,10090.ENSMUSP00000006286,10090.ENSMUSP00000006669,10090.ENSMUSP00000013130,10090.ENSMUSP00000015622,10090.ENSMUSP00000017384,10090.ENSMUSP00000018547,10090.ENSMUSP00000018700,10090.ENSMUSP00000018795,10090.ENSMUSP00000019859,10090.ENSMUSP00000021550,10090.ENSMUSP00000021900,10090.ENSMUSP00000022040,10090.ENSMUSP00000022511…	Smg5,Stk11,Dnmt1,Inpp5k,Pdk1,Strn3,Rnf5,Casc3,Ggnbp2,Dlg4,Tada2a,Gle1,Arg2,Sema4d,Agtpbp1,Zmym2,Acin1,Gsk3b,Robo1,Celsr3,Thoc1,Iws1,Npc1,Ppp2r2b,Lmnb1,Esrra,Paox,Rptor,Mkln1,Als2,Trip12,Ncl,Ppp1r7,Dcaf6,Itgav,Fbn1,Eif2a,Rnf20,Reck,Pum1,Cc2d1b,Gpbp1l1,Pink1,Rcan3,Zfp593,Pclo,Padi2,Dffa,Ski,Flt1,Cyfip1,Smg1,Cx3cl1,Slc27a1,Smarca4,Nedd4,Rora,Clk1,Hmg20a,Camk1d,Ppp1r16a,Cnot3,Mmd2,Bclaf1,Bcl9,Rbm25,G…
GO Process	GO:0044237	Cellular metabolic process	167	6445	0.18	9.33e-07	10090.ENSMUSP00000001451,10090.ENSMUSP00000001480,10090.ENSMUSP00000003152,10090.ENSMUSP00000004202,10090.ENSMUSP00000004729,10090.ENSMUSP00000005825,10090.ENSMUSP00000006286,10090.ENSMUSP00000006669,10090.ENSMUSP00000010597,10090.ENSMUSP00000015622,10090.ENSMUSP00000017384,10090.ENSMUSP00000018795,10090.ENSMUSP00000020804,10090.ENSMUSP00000021332,10090.ENSMUSP00000021550,10090.ENSMUSP00000022040…	Smg5,Npepps,Stk11,Dnmt1,Etfb,Pan2,Inpp5k,Pdk1,Kansl3,Rnf5,Casc3,Tada2a,Gdpd1,Fkbp3,Arg2,Agtpbp1,Acin1,Rrm2b,Polr3h,Gsk3b,Pla2g7,Thoc1,Iws1,Wdr33,Npc1,Ppp2r2b,Peo1,Itgb8,Paox,Als2,Fam135a,Trip12,Desi2,Mpc2,Dcaf6,Iars2,Itgav,Ttbk2,Polr3f,Eif2a,Trim33,Rnf20,Pum1,Gpbp1l1,Pink1,Padi2,Dffa,Klhl7,Ski,Flt1,Zfml,Smg1,Mak16,St3gal2,Slc27a1,Klhl36,Cul5,Smarca4,Nedd4,Rora,Clk1,Fam96a,Camk1d,Uggt1,Ints8,Cnot3…
GO Process	GO:0006996	Organelle organization	97	3066	0.26	1.73e-06	10090.ENSMUSP00000001451,10090.ENSMUSP00000004202,10090.ENSMUSP00000010597,10090.ENSMUSP00000016143,10090.ENSMUSP00000017831,10090.ENSMUSP00000018700,10090.ENSMUSP00000018795,10090.ENSMUSP00000020023,10090.ENSMUSP00000021285,10090.ENSMUSP00000022040,10090.ENSMUSP00000022793,10090.ENSMUSP00000023507,10090.ENSMUSP00000023514,10090.ENSMUSP00000024238,10090.ENSMUSP00000025377,10090.ENSMUSP00000026227…	Smg5,Dnmt1,Kansl3,Wasf3,Rhot1,Dlg4,Tada2a,Reep3,Stx8,Agtpbp1,Acin1,Gsk3b,Ndufb4,Celsr3,Ppp2r2b,Peo1,Mkln1,Sclt1,Als2,Ttbk2,Eif2a,Rnf20,Pink1,Pclo,Padi2,Asun,Timm17b,Tmem231,Smarca4,Hmg20a,Cdc42bpb,Tmem135,Ick,Ep400,Znfx1,Vcpip1,Dnaja3,Rp1l1,Taok1,Vti1b,Slc35f6,Nipbl,Ubn1,Mia3,Rtn3,Actn4,Ubap2l,Zkscan3,Itgb5,Upf1,Atg13,Tacc2,Mtcl1,Magi2,Phf21a,Vti1a,Nr3c1,Dst,Arrb1,Arfgef2,Taf1,Cds2,Trpm7,Tjp1,Hda…
GO Process	GO:0051179	Localization	130	4646	0.21	2.26e-06	10090.ENSMUSP00000003152,10090.ENSMUSP00000003345,10090.ENSMUSP00000003468,10090.ENSMUSP00000006286,10090.ENSMUSP00000007236,10090.ENSMUSP00000014694,10090.ENSMUSP00000017384,10090.ENSMUSP00000017831,10090.ENSMUSP00000018700,10090.ENSMUSP00000019859,10090.ENSMUSP00000021285,10090.ENSMUSP00000021750,10090.ENSMUSP00000021769,10090.ENSMUSP00000021900,10090.ENSMUSP00000022040,10090.ENSMUSP00000023507…	Stk11,Amph,Grik5,Inpp5k,Syngr3,Zfyve20,Casc3,Rhot1,Dlg4,Gle1,Stx8,Ryr2,Slc17a4,Sema4d,Agtpbp1,Gsk3b,Robo1,Celsr3,Thoc1,Iws1,Npc1,Ppp2r2b,Fam45a,Itgb8,Als2,Ncl,Mpc2,Itgav,Fbn1,Ttbk2,Tspan5,Pink1,Zfp593,Pclo,Flt1,Asun,Timm17b,Cx3cl1,Slc27a1,Cul5,Nedd4,Clstn1,Relch,Kcna2,Cdc42bpb,Exosc2,Slc9a8,Vps13b,Wipf2,Chrnb1,Ick,Mmgt1,Itsn2,Dnaja3,Vti1b,Sorl1,Slc35f6,Nipbl,Vps53,Mia3,Tbc1d22a,Rtn3,Actn4,Nup214,…
GO Process	GO:0048522	Positive regulation of cellular process	145	5407	0.19	2.5e-06	10090.ENSMUSP00000003152,10090.ENSMUSP00000003468,10090.ENSMUSP00000004202,10090.ENSMUSP00000005825,10090.ENSMUSP00000006286,10090.ENSMUSP00000013130,10090.ENSMUSP00000016143,10090.ENSMUSP00000018700,10090.ENSMUSP00000018795,10090.ENSMUSP00000021550,10090.ENSMUSP00000021750,10090.ENSMUSP00000021900,10090.ENSMUSP00000022040,10090.ENSMUSP00000022793,10090.ENSMUSP00000023507,10090.ENSMUSP00000023600…	Stk11,Grik5,Dnmt1,Pan2,Inpp5k,Strn3,Wasf3,Dlg4,Tada2a,Arg2,Ryr2,Sema4d,Agtpbp1,Acin1,Gsk3b,Robo1,Pla2g7,Thoc1,Ppp2r2b,Lmnb1,Esrra,Paox,Rptor,Als2,Ncl,Ppp1r7,Mpc2,Dcaf6,Itgav,Fbn1,Ttbk2,Eif2a,Tspan5,Rnf20,Reck,Pum1,Gpbp1l1,Pink1,Zfp593,Padi2,Dffa,Ski,Flt1,Cyfip1,Cx3cl1,Slc27a1,Smarca4,Nedd4,Rora,Pdcd7,Clstn1,Camk1d,Mmd2,Exosc2,Bclaf1,Tldc1,Bcl9,Wipf2,Colgalt1,Gpi1,Plxnb2,Itsn2,Bend6,Dnaja3,Taok1,N…
GO Process	GO:0051171	Regulation of nitrogen compound metabolic process	138	5126	0.19	5.9e-06	10090.ENSMUSP00000001451,10090.ENSMUSP00000003152,10090.ENSMUSP00000004202,10090.ENSMUSP00000006286,10090.ENSMUSP00000006669,10090.ENSMUSP00000013130,10090.ENSMUSP00000017384,10090.ENSMUSP00000018547,10090.ENSMUSP00000018700,10090.ENSMUSP00000018795,10090.ENSMUSP00000019859,10090.ENSMUSP00000021900,10090.ENSMUSP00000022040,10090.ENSMUSP00000022511,10090.ENSMUSP00000022793,10090.ENSMUSP00000023507…	Smg5,Stk11,Dnmt1,Inpp5k,Pdk1,Strn3,Casc3,Ggnbp2,Dlg4,Tada2a,Gle1,Sema4d,Agtpbp1,Zmym2,Acin1,Gsk3b,Robo1,Celsr3,Thoc1,Iws1,Ppp2r2b,Lmnb1,Esrra,Paox,Rptor,Als2,Trip12,Ncl,Ppp1r7,Dcaf6,Itgav,Fbn1,Eif2a,Rnf20,Reck,Pum1,Cc2d1b,Gpbp1l1,Pink1,Rcan3,Zfp593,Pclo,Padi2,Dffa,Ski,Flt1,Cyfip1,Smg1,Cx3cl1,Slc27a1,Smarca4,Nedd4,Rora,Clk1,Hmg20a,Camk1d,Ppp1r16a,Cnot3,Mmd2,Bclaf1,Bcl9,Rbm25,Gpi1,Znfx1,Plxnb2,Bend…
GO Process	GO:0080090	Regulation of primary metabolic process	141	5290	0.19	6.54e-06	10090.ENSMUSP00000001451,10090.ENSMUSP00000003152,10090.ENSMUSP00000004202,10090.ENSMUSP00000006286,10090.ENSMUSP00000006669,10090.ENSMUSP00000013130,10090.ENSMUSP00000017384,10090.ENSMUSP00000018547,10090.ENSMUSP00000018700,10090.ENSMUSP00000018795,10090.ENSMUSP00000019859,10090.ENSMUSP00000021900,10090.ENSMUSP00000022040,10090.ENSMUSP00000022511,10090.ENSMUSP00000022793,10090.ENSMUSP00000023507…	Smg5,Stk11,Dnmt1,Inpp5k,Pdk1,Strn3,Casc3,Ggnbp2,Dlg4,Tada2a,Gle1,Sema4d,Agtpbp1,Zmym2,Acin1,Gsk3b,Robo1,Celsr3,Thoc1,Iws1,Ppp2r2b,Lmnb1,Esrra,Paox,Rptor,Als2,Trip12,Ncl,Ppp1r7,Dcaf6,Itgav,Fbn1,Eif2a,Rnf20,Reck,Pum1,Cc2d1b,Gpbp1l1,Pink1,Rcan3,Zfp593,Pclo,Padi2,Dffa,Ski,Flt1,Cyfip1,Smg1,Cx3cl1,Slc27a1,Smarca4,Nedd4,Rora,Clk1,Hmg20a,Camk1d,Ppp1r16a,Cnot3,Mmd2,Bclaf1,Bcl9,Rbm25,Gpi1,Znfx1,Plxnb2,Bend…
GO Process	GO:0008152	Metabolic process	179	7331	0.15	1.11e-05	10090.ENSMUSP00000001451,10090.ENSMUSP00000001480,10090.ENSMUSP00000003152,10090.ENSMUSP00000004202,10090.ENSMUSP00000004729,10090.ENSMUSP00000005825,10090.ENSMUSP00000006286,10090.ENSMUSP00000006669,10090.ENSMUSP00000010597,10090.ENSMUSP00000011526,10090.ENSMUSP00000015622,10090.ENSMUSP00000017384,10090.ENSMUSP00000018795,10090.ENSMUSP00000019859,10090.ENSMUSP00000020804,10090.ENSMUSP00000021332…	Smg5,Npepps,Stk11,Dnmt1,Etfb,Pan2,Inpp5k,Pdk1,Kansl3,Dhdh,Rnf5,Casc3,Tada2a,Gle1,Gdpd1,Fkbp3,Arg2,Agtpbp1,Acin1,Rrm2b,Polr3h,Gsk3b,Ndufb4,Pla2g7,Thoc1,Iws1,Wdr33,Npc1,Ppp2r2b,Peo1,Itgb8,Paox,Als2,Fam135a,Trip12,Desi2,Mpc2,Dcaf6,Iars2,Itgav,Fbn1,Ttbk2,Polr3f,Eif2a,Trim33,Tspan5,Rnf20,Pum1,Gpbp1l1,Pink1,Padi2,Dffa,Klhl7,Ski,Flt1,Zfml,Smg1,Mak16,St3gal2,Slc27a1,Klhl36,Cul5,Smarca4,Nedd4,Rora,Clk1,Fa…
GO Process	GO:0043170	Macromolecule metabolic process	140	5313	0.19	1.45e-05	10090.ENSMUSP00000001451,10090.ENSMUSP00000001480,10090.ENSMUSP00000003152,10090.ENSMUSP00000004202,10090.ENSMUSP00000005825,10090.ENSMUSP00000006669,10090.ENSMUSP00000010597,10090.ENSMUSP00000015622,10090.ENSMUSP00000017384,10090.ENSMUSP00000018795,10090.ENSMUSP00000019859,10090.ENSMUSP00000021332,10090.ENSMUSP00000022040,10090.ENSMUSP00000022793,10090.ENSMUSP00000022901,10090.ENSMUSP00000023113…	Smg5,Npepps,Stk11,Dnmt1,Pan2,Pdk1,Kansl3,Rnf5,Casc3,Tada2a,Gle1,Fkbp3,Agtpbp1,Acin1,Rrm2b,Polr3h,Gsk3b,Thoc1,Iws1,Wdr33,Npc1,Ppp2r2b,Peo1,Als2,Trip12,Desi2,Dcaf6,Iars2,Itgav,Ttbk2,Polr3f,Eif2a,Trim33,Tspan5,Rnf20,Pum1,Gpbp1l1,Pink1,Padi2,Dffa,Klhl7,Ski,Flt1,Zfml,Smg1,Mak16,St3gal2,Klhl36,Cul5,Smarca4,Nedd4,Clk1,Fam96a,Camk1d,Uggt1,Xpnpep3,Ints8,Cnot3,Mmd2,Ndst2,Cdc42bpb,Exosc2,Metap1d,Ick,Rbm25,D…
GO Process	GO:0071704	Organic substance metabolic process	169	6824	0.16	1.45e-05	10090.ENSMUSP00000001451,10090.ENSMUSP00000001480,10090.ENSMUSP00000003152,10090.ENSMUSP00000004202,10090.ENSMUSP00000004729,10090.ENSMUSP00000005825,10090.ENSMUSP00000006286,10090.ENSMUSP00000006669,10090.ENSMUSP00000010597,10090.ENSMUSP00000011526,10090.ENSMUSP00000015622,10090.ENSMUSP00000017384,10090.ENSMUSP00000018795,10090.ENSMUSP00000019859,10090.ENSMUSP00000020804,10090.ENSMUSP00000021332…	Smg5,Npepps,Stk11,Dnmt1,Etfb,Pan2,Inpp5k,Pdk1,Kansl3,Dhdh,Rnf5,Casc3,Tada2a,Gle1,Gdpd1,Fkbp3,Arg2,Agtpbp1,Acin1,Rrm2b,Polr3h,Gsk3b,Pla2g7,Thoc1,Iws1,Wdr33,Npc1,Ppp2r2b,Peo1,Itgb8,Paox,Als2,Fam135a,Trip12,Desi2,Mpc2,Dcaf6,Iars2,Itgav,Fbn1,Ttbk2,Polr3f,Eif2a,Trim33,Tspan5,Rnf20,Pum1,Gpbp1l1,Pink1,Padi2,Dffa,Klhl7,Ski,Flt1,Zfml,Smg1,Mak16,St3gal2,Slc27a1,Klhl36,Cul5,Smarca4,Nedd4,Rora,Clk1,Fam96a,Ca…
GO Process	GO:0044238	Primary metabolic process	160	6369	0.16	1.7e-05	10090.ENSMUSP00000001451,10090.ENSMUSP00000001480,10090.ENSMUSP00000003152,10090.ENSMUSP00000004202,10090.ENSMUSP00000004729,10090.ENSMUSP00000005825,10090.ENSMUSP00000006286,10090.ENSMUSP00000006669,10090.ENSMUSP00000010597,10090.ENSMUSP00000011526,10090.ENSMUSP00000015622,10090.ENSMUSP00000017384,10090.ENSMUSP00000018795,10090.ENSMUSP00000020804,10090.ENSMUSP00000021332,10090.ENSMUSP00000021550…	Smg5,Npepps,Stk11,Dnmt1,Etfb,Pan2,Inpp5k,Pdk1,Kansl3,Dhdh,Rnf5,Casc3,Tada2a,Gdpd1,Fkbp3,Arg2,Agtpbp1,Acin1,Rrm2b,Polr3h,Gsk3b,Pla2g7,Thoc1,Iws1,Wdr33,Npc1,Ppp2r2b,Peo1,Itgb8,Fam135a,Trip12,Desi2,Mpc2,Dcaf6,Iars2,Itgav,Fbn1,Ttbk2,Polr3f,Eif2a,Trim33,Tspan5,Rnf20,Pum1,Gpbp1l1,Pink1,Padi2,Dffa,Klhl7,Ski,Flt1,Zfml,Smg1,Mak16,St3gal2,Slc27a1,Klhl36,Cul5,Smarca4,Nedd4,Rora,Clk1,Fam96a,Camk1d,Uggt1,Xpnp…
GO Process	GO:0033043	Regulation of organelle organization	50	1258	0.36	3.26e-05	10090.ENSMUSP00000001451,10090.ENSMUSP00000003468,10090.ENSMUSP00000004202,10090.ENSMUSP00000005825,10090.ENSMUSP00000006286,10090.ENSMUSP00000014694,10090.ENSMUSP00000015622,10090.ENSMUSP00000016143,10090.ENSMUSP00000017831,10090.ENSMUSP00000018795,10090.ENSMUSP00000023507,10090.ENSMUSP00000025243,10090.ENSMUSP00000027421,10090.ENSMUSP00000028740,10090.ENSMUSP00000029989,10090.ENSMUSP00000030536…	Smg5,Grik5,Dnmt1,Pan2,Inpp5k,Zfyve20,Rnf5,Wasf3,Rhot1,Tada2a,Gsk3b,Iws1,Trip12,Ttbk2,Rnf20,Pink1,Padi2,Ski,Cyfip1,Smg1,Cx3cl1,Tmem135,Wipf2,Taok1,Slc35f6,Nipbl,Upf1,Dst,Arrb1,Tjp1,Stam,Cnot2,Mier1,Kmt2b,Ubr5,Trim9,Dmtn,Arpc5l,Kdr,Stx18,Fzr1,Tpr,Ankrd32,Numb,Mycbp2,Clasp2,Mark2,Hnrnpd,Auts2,Clasp1
GO Process	GO:0051246	Regulation of protein metabolic process	86	2799	0.25	4.16e-05	10090.ENSMUSP00000003152,10090.ENSMUSP00000004202,10090.ENSMUSP00000006286,10090.ENSMUSP00000017384,10090.ENSMUSP00000018547,10090.ENSMUSP00000018700,10090.ENSMUSP00000018795,10090.ENSMUSP00000019859,10090.ENSMUSP00000021900,10090.ENSMUSP00000022040,10090.ENSMUSP00000023507,10090.ENSMUSP00000023600,10090.ENSMUSP00000024238,10090.ENSMUSP00000025243,10090.ENSMUSP00000025377,10090.ENSMUSP00000025486…	Stk11,Dnmt1,Inpp5k,Casc3,Ggnbp2,Dlg4,Tada2a,Gle1,Sema4d,Agtpbp1,Gsk3b,Robo1,Celsr3,Iws1,Ppp2r2b,Lmnb1,Rptor,Als2,Trip12,Ncl,Ppp1r7,Itgav,Fbn1,Eif2a,Rnf20,Reck,Pum1,Pink1,Rcan3,Pclo,Ski,Flt1,Cyfip1,Cx3cl1,Slc27a1,Nedd4,Hmg20a,Ppp1r16a,Cnot3,Mmd2,Gpi1,Plxnb2,Dnaja3,Taok1,Nek4,Sorl1,Trmt10c,Nipbl,Fzd5,Upf1,Atg13,Bmpr2,Magi2,Peli1,Arrb1,Taf1,Nsf,Hdac1,Uba2,Cnot2,Kmt2b,Aida,Ptk2,Ubr5,Dmtn,Sufu,Kdr,Ube…
GO Process	GO:0022604	Regulation of cell morphogenesis	29	528	0.5	5.03e-05	10090.ENSMUSP00000003152,10090.ENSMUSP00000016143,10090.ENSMUSP00000018700,10090.ENSMUSP00000020930,10090.ENSMUSP00000021900,10090.ENSMUSP00000022511,10090.ENSMUSP00000023507,10090.ENSMUSP00000023600,10090.ENSMUSP00000026209,10090.ENSMUSP00000026699,10090.ENSMUSP00000032629,10090.ENSMUSP00000034740,10090.ENSMUSP00000046991,10090.ENSMUSP00000051731,10090.ENSMUSP00000052758,10090.ENSMUSP00000066068…	Stk11,Wasf3,Dlg4,Gna13,Sema4d,Zmym2,Gsk3b,Robo1,Dnmbp,Mkln1,Cyfip1,Nedd4,Wipf2,Plxnb2,Itsn2,Actn4,Bmpr2,Myh10,Fitm2,Ptk2,Dmtn,Kdr,Rapgef2,Numb,Mycbp2,Tbc1d24,Clasp2,Mark2,Zmym5
GO Process	GO:0033036	Macromolecule localization	72	2198	0.28	5.48e-05	10090.ENSMUSP00000003468,10090.ENSMUSP00000006286,10090.ENSMUSP00000014694,10090.ENSMUSP00000017384,10090.ENSMUSP00000018700,10090.ENSMUSP00000019859,10090.ENSMUSP00000021285,10090.ENSMUSP00000021750,10090.ENSMUSP00000023507,10090.ENSMUSP00000025137,10090.ENSMUSP00000025243,10090.ENSMUSP00000025279,10090.ENSMUSP00000025377,10090.ENSMUSP00000025957,10090.ENSMUSP00000027178,10090.ENSMUSP00000028633…	Grik5,Inpp5k,Zfyve20,Casc3,Dlg4,Gle1,Stx8,Ryr2,Gsk3b,Thoc1,Iws1,Npc1,Ppp2r2b,Fam45a,Als2,Fbn1,Tspan5,Pink1,Zfp593,Pclo,Asun,Timm17b,Slc27a1,Nedd4,Clstn1,Relch,Exosc2,Vps13b,Ick,Dnaja3,Vti1b,Sorl1,Nipbl,Vps53,Mia3,Tbc1d22a,Actn4,Nup214,Bsg,Gulp1,Atg13,Whrn,Pitpnb,Magi2,Gpr98,Vti1a,Arrb1,Arfgef2,Nsf,Cds2,Tjp1,Exoc2,Stam,Pex5l,Fitm2,Dmtn,Sufu,Stx18,Sept6,Map7,Rapgef2,Myo5a,Tpr,Slmap,Ankrd32,Desi1,Lh…
GO Process	GO:0051641	Cellular localization	70	2115	0.28	5.63e-05	10090.ENSMUSP00000003152,10090.ENSMUSP00000003345,10090.ENSMUSP00000003468,10090.ENSMUSP00000006286,10090.ENSMUSP00000014694,10090.ENSMUSP00000017384,10090.ENSMUSP00000017831,10090.ENSMUSP00000018700,10090.ENSMUSP00000019859,10090.ENSMUSP00000021285,10090.ENSMUSP00000021750,10090.ENSMUSP00000022040,10090.ENSMUSP00000023507,10090.ENSMUSP00000025137,10090.ENSMUSP00000025279,10090.ENSMUSP00000025377…	Stk11,Amph,Grik5,Inpp5k,Zfyve20,Casc3,Rhot1,Dlg4,Gle1,Stx8,Ryr2,Agtpbp1,Gsk3b,Thoc1,Npc1,Ppp2r2b,Fam45a,Als2,Itgav,Tspan5,Pink1,Zfp593,Pclo,Asun,Timm17b,Nedd4,Clstn1,Relch,Exosc2,Wipf2,Ick,Itsn2,Dnaja3,Vti1b,Sorl1,Nipbl,Vps53,Mia3,Tbc1d22a,Actn4,Nup214,Bsg,Atg13,Tacc2,Magi2,Vti1a,Dst,Reps2,Nsf,Myh10,Stam,Pex5l,Ptk2,Trim9,Dmtn,Stx18,Sept6,Map7,Rapgef2,Myo5a,Tpr,Slmap,Ankrd32,Desi1,Lhfpl4,Tbc1d24,C…
GO Process	GO:0006807	Nitrogen compound metabolic process	148	5878	0.17	6.09e-05	10090.ENSMUSP00000001451,10090.ENSMUSP00000001480,10090.ENSMUSP00000003152,10090.ENSMUSP00000004202,10090.ENSMUSP00000005825,10090.ENSMUSP00000006669,10090.ENSMUSP00000010597,10090.ENSMUSP00000015622,10090.ENSMUSP00000017384,10090.ENSMUSP00000018795,10090.ENSMUSP00000020804,10090.ENSMUSP00000021332,10090.ENSMUSP00000021550,10090.ENSMUSP00000022040,10090.ENSMUSP00000022793,10090.ENSMUSP00000022901…	Smg5,Npepps,Stk11,Dnmt1,Pan2,Pdk1,Kansl3,Rnf5,Casc3,Tada2a,Gdpd1,Fkbp3,Arg2,Agtpbp1,Acin1,Rrm2b,Polr3h,Gsk3b,Pla2g7,Thoc1,Iws1,Wdr33,Npc1,Ppp2r2b,Peo1,Itgb8,Paox,Trip12,Desi2,Mpc2,Dcaf6,Iars2,Itgav,Ttbk2,Polr3f,Eif2a,Trim33,Tspan5,Rnf20,Pum1,Gpbp1l1,Pink1,Padi2,Dffa,Klhl7,Ski,Flt1,Zfml,Smg1,Mak16,St3gal2,Slc27a1,Klhl36,Cul5,Smarca4,Nedd4,Rora,Clk1,Fam96a,Camk1d,Uggt1,Xpnpep3,Ints8,Cnot3,Mmd2,Ndst…
GO Process	GO:0032268	Regulation of cellular protein metabolic process	82	2657	0.25	6.32e-05	10090.ENSMUSP00000003152,10090.ENSMUSP00000004202,10090.ENSMUSP00000006286,10090.ENSMUSP00000017384,10090.ENSMUSP00000018547,10090.ENSMUSP00000018700,10090.ENSMUSP00000018795,10090.ENSMUSP00000019859,10090.ENSMUSP00000021900,10090.ENSMUSP00000022040,10090.ENSMUSP00000023507,10090.ENSMUSP00000023600,10090.ENSMUSP00000024238,10090.ENSMUSP00000025243,10090.ENSMUSP00000025377,10090.ENSMUSP00000025486…	Stk11,Dnmt1,Inpp5k,Casc3,Ggnbp2,Dlg4,Tada2a,Gle1,Sema4d,Agtpbp1,Gsk3b,Robo1,Celsr3,Iws1,Ppp2r2b,Lmnb1,Rptor,Als2,Trip12,Ncl,Ppp1r7,Fbn1,Eif2a,Rnf20,Reck,Pum1,Pink1,Rcan3,Pclo,Ski,Flt1,Cyfip1,Cx3cl1,Slc27a1,Hmg20a,Ppp1r16a,Cnot3,Mmd2,Gpi1,Plxnb2,Dnaja3,Taok1,Nek4,Sorl1,Trmt10c,Nipbl,Fzd5,Upf1,Atg13,Bmpr2,Magi2,Peli1,Arrb1,Taf1,Hdac1,Uba2,Cnot2,Kmt2b,Aida,Ptk2,Ubr5,Dmtn,Sufu,Kdr,Ube2v2,Rapgef2,Fzr1…
GO Process	GO:0050793	Regulation of developmental process	82	2669	0.25	7.36e-05	10090.ENSMUSP00000003152,10090.ENSMUSP00000004202,10090.ENSMUSP00000016143,10090.ENSMUSP00000018700,10090.ENSMUSP00000020930,10090.ENSMUSP00000021550,10090.ENSMUSP00000021900,10090.ENSMUSP00000022511,10090.ENSMUSP00000022793,10090.ENSMUSP00000023507,10090.ENSMUSP00000023600,10090.ENSMUSP00000024238,10090.ENSMUSP00000025137,10090.ENSMUSP00000025906,10090.ENSMUSP00000026209,10090.ENSMUSP00000026360…	Stk11,Dnmt1,Wasf3,Dlg4,Gna13,Arg2,Sema4d,Zmym2,Acin1,Gsk3b,Robo1,Celsr3,Thoc1,Esrra,Dnmbp,Itgb8,Mkln1,Trip12,Itgav,Fbn1,Reck,Pink1,Ski,Flt1,Cyfip1,Cx3cl1,Smarca4,Nedd4,Rora,Hmg20a,Clstn1,Camk1d,Cnot3,Mmd2,Tmem135,Wipf2,Plxnb2,Itsn2,Bend6,Nek4,Sorl1,Nipbl,Mia3,Actn4,Zkscan3,Prom1,Ntm,Fdps,Bmpr2,Magi2,Gpr98,Nr3c1,Tjp2,Tjp1,Hdac1,Myh10,Jak1,Cnot2,Rap1gap,Lphn2,Tenm4,Dact3,Aida,Fitm2,Ptk2,Trp53bp1,Dm…
GO Process	GO:0032880	Regulation of protein localization	41	978	0.39	0.00011	10090.ENSMUSP00000003152,10090.ENSMUSP00000006286,10090.ENSMUSP00000018700,10090.ENSMUSP00000021285,10090.ENSMUSP00000023507,10090.ENSMUSP00000024238,10090.ENSMUSP00000025243,10090.ENSMUSP00000026274,10090.ENSMUSP00000026671,10090.ENSMUSP00000027853,10090.ENSMUSP00000028740,10090.ENSMUSP00000030536,10090.ENSMUSP00000034230,10090.ENSMUSP00000034429,10090.ENSMUSP00000034740,10090.ENSMUSP00000039357…	Stk11,Inpp5k,Dlg4,Stx8,Gsk3b,Celsr3,Iws1,Lztfl1,Rptor,Mpc2,Ttbk2,Pink1,Cx3cl1,Tmem231,Nedd4,Mmd2,Tldc1,Gpi1,Vti1b,Sorl1,Nipbl,Mtcl1,Magi2,Otud7b,Arrb1,Hdac1,Myh10,B9d1,Ubr5,Dmtn,Gapvd1,Myo5a,Tpr,Numb,Sorbs2,Mycbp2,Dnajc1,Cd200,Ptp4a3,Ndfip2,Iqsec1
GO Process	GO:0009892	Negative regulation of metabolic process	86	2895	0.24	0.00013	10090.ENSMUSP00000001451,10090.ENSMUSP00000003152,10090.ENSMUSP00000004202,10090.ENSMUSP00000005825,10090.ENSMUSP00000006286,10090.ENSMUSP00000006669,10090.ENSMUSP00000013130,10090.ENSMUSP00000015622,10090.ENSMUSP00000017384,10090.ENSMUSP00000018547,10090.ENSMUSP00000018700,10090.ENSMUSP00000021550,10090.ENSMUSP00000021900,10090.ENSMUSP00000022793,10090.ENSMUSP00000023507,10090.ENSMUSP00000023600…	Smg5,Stk11,Dnmt1,Pan2,Inpp5k,Pdk1,Strn3,Rnf5,Casc3,Ggnbp2,Dlg4,Arg2,Sema4d,Acin1,Gsk3b,Robo1,Thoc1,Npc1,Esrra,Itgb8,Rptor,Trip12,Ncl,Itgav,Rnf20,Reck,Pum1,Cc2d1b,Pink1,Dffa,Ski,Smg1,Cx3cl1,Slc27a1,Smarca4,Nedd4,Hmg20a,Cnot3,Exosc2,Bclaf1,Gpi1,Znfx1,Bend6,Dnaja3,Sorl1,Nipbl,Srsf4,Angel2,Zkscan3,Upf1,Bmpr2,Phf21a,Otud7b,Nr3c1,Arrb1,Taf1,Hdac1,Cnot2,Fus,Scmh1,Mier1,Kmt2b,Atf7,Aida,H2afv,Ptk2,Zc3h14,…
GO Process	GO:0065008	Regulation of biological quality	105	3822	0.2	0.00018	10090.ENSMUSP00000001451,10090.ENSMUSP00000003152,10090.ENSMUSP00000003468,10090.ENSMUSP00000006286,10090.ENSMUSP00000006669,10090.ENSMUSP00000007236,10090.ENSMUSP00000015622,10090.ENSMUSP00000016143,10090.ENSMUSP00000017831,10090.ENSMUSP00000018700,10090.ENSMUSP00000018795,10090.ENSMUSP00000020930,10090.ENSMUSP00000021750,10090.ENSMUSP00000021900,10090.ENSMUSP00000022040,10090.ENSMUSP00000022793…	Smg5,Stk11,Grik5,Inpp5k,Pdk1,Syngr3,Rnf5,Wasf3,Rhot1,Dlg4,Tada2a,Gna13,Ryr2,Sema4d,Agtpbp1,Acin1,Gsk3b,Npc1,Dnmbp,Peo1,Rptor,Mkln1,Als2,Mpc2,Iars2,Itgav,Fbn1,Pum1,Pink1,Pclo,Cyfip1,Smg1,Cx3cl1,Slc27a1,Cul5,Smarca4,Nedd4,Rora,Clstn1,Cnot3,Ndst2,Kcna2,Tmem135,Slc9a8,Dmxl1,Wipf2,Chrnb1,Gpi1,Plxnb2,Dnaja3,Rp1l1,Taok1,Raly,Sorl1,Slc35f6,Angel2,Ubap2l,Prom1,Upf1,Whrn,Cnga1,Bmpr2,Magi2,Gpr98,Nr3c1,Arrb1…
GO Process	GO:0044260	Cellular macromolecule metabolic process	111	4161	0.19	0.00031	10090.ENSMUSP00000001451,10090.ENSMUSP00000003152,10090.ENSMUSP00000004202,10090.ENSMUSP00000005825,10090.ENSMUSP00000006669,10090.ENSMUSP00000010597,10090.ENSMUSP00000015622,10090.ENSMUSP00000017384,10090.ENSMUSP00000018795,10090.ENSMUSP00000021332,10090.ENSMUSP00000022040,10090.ENSMUSP00000022901,10090.ENSMUSP00000023113,10090.ENSMUSP00000023507,10090.ENSMUSP00000025137,10090.ENSMUSP00000025279…	Smg5,Stk11,Dnmt1,Pan2,Pdk1,Kansl3,Rnf5,Casc3,Tada2a,Fkbp3,Agtpbp1,Rrm2b,Polr3h,Gsk3b,Thoc1,Npc1,Ppp2r2b,Peo1,Als2,Trip12,Desi2,Dcaf6,Iars2,Itgav,Ttbk2,Polr3f,Eif2a,Trim33,Rnf20,Gpbp1l1,Pink1,Padi2,Dffa,Klhl7,Ski,Flt1,Smg1,St3gal2,Klhl36,Cul5,Smarca4,Nedd4,Clk1,Camk1d,Uggt1,Cnot3,Mmd2,Ndst2,Cdc42bpb,Exosc2,Metap1d,Ick,Ep400,Vcpip1,Pofut1,Dnaja3,Taok1,Nek4,Sorl1,Trmt10c,Nipbl,Rps6kc1,Ppm1h,Upf1,Sag…
GO Process	GO:0010605	Negative regulation of macromolecule metabolic process	79	2646	0.24	0.00035	10090.ENSMUSP00000001451,10090.ENSMUSP00000004202,10090.ENSMUSP00000005825,10090.ENSMUSP00000006286,10090.ENSMUSP00000013130,10090.ENSMUSP00000017384,10090.ENSMUSP00000018547,10090.ENSMUSP00000018700,10090.ENSMUSP00000021550,10090.ENSMUSP00000021900,10090.ENSMUSP00000022793,10090.ENSMUSP00000023507,10090.ENSMUSP00000023600,10090.ENSMUSP00000025137,10090.ENSMUSP00000025906,10090.ENSMUSP00000026360…	Smg5,Dnmt1,Pan2,Inpp5k,Strn3,Casc3,Ggnbp2,Dlg4,Arg2,Sema4d,Acin1,Gsk3b,Robo1,Thoc1,Esrra,Itgb8,Rptor,Trip12,Ncl,Itgav,Rnf20,Reck,Pum1,Cc2d1b,Pink1,Dffa,Ski,Smg1,Cx3cl1,Smarca4,Nedd4,Hmg20a,Cnot3,Exosc2,Bclaf1,Gpi1,Znfx1,Bend6,Dnaja3,Sorl1,Nipbl,Srsf4,Angel2,Zkscan3,Upf1,Bmpr2,Phf21a,Otud7b,Nr3c1,Arrb1,Taf1,Hdac1,Cnot2,Fus,Scmh1,Mier1,Kmt2b,Atf7,Aida,H2afv,Zc3h14,Ubr5,Trp53bp1,Dmtn,Sufu,Nr2c2,Kdr,…
GO Process	GO:0006464	Cellular protein modification process	76	2524	0.24	0.00042	10090.ENSMUSP00000003152,10090.ENSMUSP00000006669,10090.ENSMUSP00000010597,10090.ENSMUSP00000015622,10090.ENSMUSP00000018795,10090.ENSMUSP00000021332,10090.ENSMUSP00000022040,10090.ENSMUSP00000023507,10090.ENSMUSP00000025279,10090.ENSMUSP00000025377,10090.ENSMUSP00000027421,10090.ENSMUSP00000027783,10090.ENSMUSP00000027856,10090.ENSMUSP00000028499,10090.ENSMUSP00000028740,10090.ENSMUSP00000029387…	Stk11,Pdk1,Kansl3,Rnf5,Tada2a,Fkbp3,Agtpbp1,Gsk3b,Npc1,Ppp2r2b,Trip12,Desi2,Dcaf6,Itgav,Ttbk2,Eif2a,Trim33,Rnf20,Pink1,Padi2,Klhl7,Flt1,Smg1,St3gal2,Klhl36,Cul5,Smarca4,Nedd4,Clk1,Camk1d,Uggt1,Mmd2,Cdc42bpb,Metap1d,Ick,Ep400,Vcpip1,Pofut1,Taok1,Nek4,Rps6kc1,Ppm1h,Ppp3cc,Bmpr2,Senp7,Otud7b,Peli1,Arrb1,Man2a2,Taf1,Trpm7,Hdac1,Uba2,Jak1,Mast2,Mier1,Kmt2b,Ptk2,Ubr5,Trim9,Nr2c2,Kdr,Mtmr1,Ube2v2,Ddr1,F…
GO Process	GO:0048519	Negative regulation of biological process	129	5108	0.17	0.00044	10090.ENSMUSP00000001451,10090.ENSMUSP00000003152,10090.ENSMUSP00000004202,10090.ENSMUSP00000005825,10090.ENSMUSP00000006286,10090.ENSMUSP00000006669,10090.ENSMUSP00000013130,10090.ENSMUSP00000015622,10090.ENSMUSP00000017384,10090.ENSMUSP00000018547,10090.ENSMUSP00000018700,10090.ENSMUSP00000021550,10090.ENSMUSP00000021750,10090.ENSMUSP00000021900,10090.ENSMUSP00000022040,10090.ENSMUSP00000022793…	Smg5,Stk11,Dnmt1,Pan2,Inpp5k,Pdk1,Strn3,Rnf5,Casc3,Ggnbp2,Dlg4,Arg2,Ryr2,Sema4d,Agtpbp1,Acin1,Rrm2b,Gsk3b,Robo1,Thoc1,Npc1,Esrra,Lztfl1,Itgb8,Rptor,Trip12,Ncl,Itgav,Fbn1,Ttbk2,Trim33,Rnf20,Reck,Pum1,Cc2d1b,Pink1,Padi2,Dffa,Ski,Flt1,Cyfip1,Smg1,Cx3cl1,Slc27a1,Smarca4,Nedd4,Rora,Hmg20a,Camk1d,Cnot3,Exosc2,Bclaf1,Tldc1,Gpi1,Znfx1,Plxnb2,Bend6,Dnaja3,Taok1,Sorl1,Slc35f6,Nipbl,Srsf4,Angel2,Mia3,Actn4,…
GO Process	GO:0008104	Protein localization	61	1890	0.27	0.00066	10090.ENSMUSP00000003468,10090.ENSMUSP00000006286,10090.ENSMUSP00000014694,10090.ENSMUSP00000018700,10090.ENSMUSP00000019859,10090.ENSMUSP00000021285,10090.ENSMUSP00000021750,10090.ENSMUSP00000023507,10090.ENSMUSP00000025137,10090.ENSMUSP00000025279,10090.ENSMUSP00000025377,10090.ENSMUSP00000025957,10090.ENSMUSP00000027178,10090.ENSMUSP00000028633,10090.ENSMUSP00000029800,10090.ENSMUSP00000030536…	Grik5,Inpp5k,Zfyve20,Dlg4,Gle1,Stx8,Ryr2,Gsk3b,Thoc1,Npc1,Ppp2r2b,Fam45a,Als2,Fbn1,Tspan5,Pink1,Zfp593,Pclo,Asun,Timm17b,Nedd4,Clstn1,Vps13b,Ick,Dnaja3,Vti1b,Sorl1,Nipbl,Vps53,Mia3,Tbc1d22a,Actn4,Nup214,Bsg,Atg13,Whrn,Magi2,Gpr98,Vti1a,Arrb1,Arfgef2,Nsf,Tjp1,Exoc2,Stam,Pex5l,Dmtn,Sufu,Stx18,Sept6,Map7,Rapgef2,Myo5a,Tpr,Slmap,Ankrd32,Desi1,Lhfpl4,Clasp2,Ift80,Dopey1
GO Process	GO:0044085	Cellular component biogenesis	68	2201	0.25	0.00066	10090.ENSMUSP00000006286,10090.ENSMUSP00000016143,10090.ENSMUSP00000018700,10090.ENSMUSP00000023514,10090.ENSMUSP00000024238,10090.ENSMUSP00000026227,10090.ENSMUSP00000026866,10090.ENSMUSP00000027178,10090.ENSMUSP00000028499,10090.ENSMUSP00000028740,10090.ENSMUSP00000029387,10090.ENSMUSP00000030644,10090.ENSMUSP00000030691,10090.ENSMUSP00000030917,10090.ENSMUSP00000032629,10090.ENSMUSP00000033983…	Inpp5k,Wasf3,Dlg4,Ndufb4,Celsr3,Peo1,Sclt1,Als2,Itgav,Ttbk2,Eif2a,Zfp593,Pclo,Ski,Cyfip1,Mak16,Cx3cl1,Tmem231,Smarca4,Fam96a,Kcna2,Exosc2,Ick,Ddx52,Znfx1,Vcpip1,Plxnb2,Rp1l1,Isg20l2,Ubn1,Rtn3,Actn4,Ubap2l,Fzd5,Itgb5,Atg13,Kctd3,Magi2,Dnajb14,Dst,Arrb1,Cds2,Trpm7,Hdac1,Myh10,B9d1,Pcdh15,Fus,Tenm4,Pogz,Fitm2,Ptk2,Trp53bp1,Dmtn,Sept6,Prpf39,Rapgef2,Myo5a,Dnal1,Malsu1,Zfp148,Micu1,Eif5,Clasp2,Ift80,R…
GO Process	GO:0048583	Regulation of response to stimulus	99	3651	0.2	0.00066	10090.ENSMUSP00000003152,10090.ENSMUSP00000006286,10090.ENSMUSP00000013130,10090.ENSMUSP00000018547,10090.ENSMUSP00000018700,10090.ENSMUSP00000021550,10090.ENSMUSP00000021900,10090.ENSMUSP00000022901,10090.ENSMUSP00000023507,10090.ENSMUSP00000023600,10090.ENSMUSP00000024706,10090.ENSMUSP00000025137,10090.ENSMUSP00000025486,10090.ENSMUSP00000025906,10090.ENSMUSP00000026671,10090.ENSMUSP00000027421…	Stk11,Inpp5k,Strn3,Ggnbp2,Dlg4,Arg2,Sema4d,Rrm2b,Gsk3b,Robo1,Pla2g7,Thoc1,Lmnb1,Esrra,Rptor,Trip12,Mpc2,Itgav,Fbn1,Ttbk2,Polr3f,Eif2a,Trim33,Tspan5,Reck,Pum1,Pink1,Rcan3,Padi2,Ski,Flt1,Cyfip1,Smg1,Cx3cl1,Smarca4,Nedd4,Rora,Pdcd7,Camk1d,Cnot3,Mmd2,Bclaf1,Tldc1,Bend6,Pofut1,Dnaja3,Taok1,Nek4,Sorl1,Slc35f6,Actn4,Fzd5,Zkscan3,Sag,Fdps,Bmpr2,Magi2,Otud7b,Peli1,Gpr98,Nr3c1,Arrb1,Slc7a2,Arfgef2,Taf1,Hda…
GO Process	GO:0007399	Nervous system development	71	2358	0.24	0.00086	10090.ENSMUSP00000003152,10090.ENSMUSP00000016143,10090.ENSMUSP00000018700,10090.ENSMUSP00000021900,10090.ENSMUSP00000022040,10090.ENSMUSP00000023507,10090.ENSMUSP00000023600,10090.ENSMUSP00000024238,10090.ENSMUSP00000026866,10090.ENSMUSP00000027178,10090.ENSMUSP00000028740,10090.ENSMUSP00000030691,10090.ENSMUSP00000030917,10090.ENSMUSP00000032629,10090.ENSMUSP00000034230,10090.ENSMUSP00000034529…	Stk11,Wasf3,Dlg4,Sema4d,Agtpbp1,Gsk3b,Robo1,Celsr3,Sclt1,Als2,Ttbk2,Pclo,Ski,Cyfip1,Cx3cl1,Cul5,Smarca4,Nedd4,Rora,Hmg20a,Camk1d,Mmd2,Kcna2,Cdnf,Igsf21,Plxnb2,Itsn2,Bend6,Pofut1,Rp1l1,Sorl1,Nipbl,Fzd5,Bsg,Prom1,Ntm,Ppp3cc,Whrn,Tacc2,Bmpr2,Magi2,Gpr98,Nr3c1,Dst,Taf1,Hdac1,Myh10,Pcdh15,Rap1gap,Lphn2,Sez6l2,Tenm4,Ptk2,Sufu,Cecr2,Nr2c2,Kdr,Ube2v2,Trp53bp2,Ddr1,Rapgef2,Myo5a,Numb,Lhfpl4,Mycbp2,Tbc1d24…
GO Process	GO:0048523	Negative regulation of cellular process	119	4672	0.17	0.00086	10090.ENSMUSP00000003152,10090.ENSMUSP00000004202,10090.ENSMUSP00000006286,10090.ENSMUSP00000013130,10090.ENSMUSP00000015622,10090.ENSMUSP00000018547,10090.ENSMUSP00000018700,10090.ENSMUSP00000021550,10090.ENSMUSP00000021750,10090.ENSMUSP00000021900,10090.ENSMUSP00000022040,10090.ENSMUSP00000022793,10090.ENSMUSP00000022901,10090.ENSMUSP00000023507,10090.ENSMUSP00000023600,10090.ENSMUSP00000025137…	Stk11,Dnmt1,Inpp5k,Strn3,Rnf5,Ggnbp2,Dlg4,Arg2,Ryr2,Sema4d,Agtpbp1,Acin1,Rrm2b,Gsk3b,Robo1,Thoc1,Npc1,Esrra,Lztfl1,Rptor,Trip12,Ncl,Itgav,Fbn1,Ttbk2,Trim33,Rnf20,Reck,Pum1,Cc2d1b,Pink1,Padi2,Dffa,Ski,Flt1,Cyfip1,Cx3cl1,Slc27a1,Smarca4,Nedd4,Rora,Hmg20a,Camk1d,Cnot3,Bclaf1,Tldc1,Gpi1,Znfx1,Plxnb2,Bend6,Dnaja3,Taok1,Sorl1,Slc35f6,Nipbl,Srsf4,Angel2,Mia3,Actn4,Fzd5,Zkscan3,Ak1,Dnajc5,Ntm,Upf1,Gnb5,S…
GO Process	GO:0010468	Regulation of gene expression	106	4041	0.18	0.001	10090.ENSMUSP00000001451,10090.ENSMUSP00000004202,10090.ENSMUSP00000005825,10090.ENSMUSP00000006286,10090.ENSMUSP00000013130,10090.ENSMUSP00000017384,10090.ENSMUSP00000018547,10090.ENSMUSP00000018795,10090.ENSMUSP00000019859,10090.ENSMUSP00000021550,10090.ENSMUSP00000021900,10090.ENSMUSP00000022511,10090.ENSMUSP00000022793,10090.ENSMUSP00000023507,10090.ENSMUSP00000023600,10090.ENSMUSP00000025137…	Smg5,Dnmt1,Pan2,Inpp5k,Strn3,Casc3,Ggnbp2,Tada2a,Gle1,Arg2,Sema4d,Zmym2,Acin1,Gsk3b,Robo1,Thoc1,Iws1,Esrra,Itgb8,Rptor,Ncl,Dcaf6,Itgav,Polr3f,Eif2a,Rnf20,Pum1,Cc2d1b,Gpbp1l1,Pink1,Zfp593,Padi2,Ski,Cyfip1,Smg1,Cx3cl1,Smarca4,Nedd4,Rora,Clk1,Hmg20a,Camk1d,Cnot3,Tmem135,Exosc2,Bclaf1,Bcl9,Ick,Rbm25,Znfx1,Plxnb2,Dnaja3,Nek4,Sorl1,Trmt10c,Nipbl,Srsf4,Angel2,Fzd5,Zkscan3,Bsg,Upf1,Whrn,Bmpr2,Phf21a,Otud…
GO Process	GO:0060627	Regulation of vesicle-mediated transport	28	600	0.43	0.001	10090.ENSMUSP00000003468,10090.ENSMUSP00000018700,10090.ENSMUSP00000023507,10090.ENSMUSP00000025957,10090.ENSMUSP00000026699,10090.ENSMUSP00000028499,10090.ENSMUSP00000030691,10090.ENSMUSP00000032629,10090.ENSMUSP00000034740,10090.ENSMUSP00000037028,10090.ENSMUSP00000058613,10090.ENSMUSP00000066068,10090.ENSMUSP00000072175,10090.ENSMUSP00000077532,10090.ENSMUSP00000085872,10090.ENSMUSP00000095866…	Grik5,Dlg4,Gsk3b,Fam45a,Mkln1,Itgav,Pclo,Cyfip1,Nedd4,Camk1d,Sorl1,Actn4,Dnajc5,Ppp3cc,Magi2,Arrb1,Nsf,Exoc2,Stam,Rap1gap,Ptk2,Trim9,Stx18,Myo5a,Numb,Clasp2,Clasp1,Iqsec1
GO Process	GO:0043412	Macromolecule modification	78	2700	0.23	0.0011	10090.ENSMUSP00000003152,10090.ENSMUSP00000004202,10090.ENSMUSP00000006669,10090.ENSMUSP00000010597,10090.ENSMUSP00000015622,10090.ENSMUSP00000018795,10090.ENSMUSP00000021332,10090.ENSMUSP00000022040,10090.ENSMUSP00000023507,10090.ENSMUSP00000025279,10090.ENSMUSP00000025377,10090.ENSMUSP00000027421,10090.ENSMUSP00000027783,10090.ENSMUSP00000027856,10090.ENSMUSP00000028499,10090.ENSMUSP00000028740…	Stk11,Dnmt1,Pdk1,Kansl3,Rnf5,Tada2a,Fkbp3,Agtpbp1,Gsk3b,Npc1,Ppp2r2b,Trip12,Desi2,Dcaf6,Itgav,Ttbk2,Eif2a,Trim33,Rnf20,Pink1,Padi2,Klhl7,Flt1,Smg1,St3gal2,Klhl36,Cul5,Smarca4,Nedd4,Clk1,Camk1d,Uggt1,Mmd2,Cdc42bpb,Metap1d,Ick,Ep400,Vcpip1,Pofut1,Taok1,Nek4,Trmt10c,Rps6kc1,Ppm1h,Ppp3cc,Bmpr2,Senp7,Otud7b,Peli1,Arrb1,Man2a2,Taf1,Trpm7,Hdac1,Uba2,Jak1,Mast2,Mier1,Kmt2b,Ptk2,Ubr5,Trim9,Nr2c2,Kdr,Mtmr1…
GO Process	GO:0008360	Regulation of cell shape	13	151	0.7	0.0012	10090.ENSMUSP00000016143,10090.ENSMUSP00000020930,10090.ENSMUSP00000021900,10090.ENSMUSP00000026209,10090.ENSMUSP00000026699,10090.ENSMUSP00000032629,10090.ENSMUSP00000046991,10090.ENSMUSP00000051731,10090.ENSMUSP00000099671,10090.ENSMUSP00000105663,10090.ENSMUSP00000106612,10090.ENSMUSP00000109144,10090.ENSMUSP00000131684	Wasf3,Gna13,Sema4d,Dnmbp,Mkln1,Cyfip1,Wipf2,Plxnb2,Myh10,Ptk2,Dmtn,Kdr,Mark2
GO Process	GO:0010629	Negative regulation of gene expression	58	1811	0.27	0.0012	10090.ENSMUSP00000001451,10090.ENSMUSP00000004202,10090.ENSMUSP00000005825,10090.ENSMUSP00000006286,10090.ENSMUSP00000013130,10090.ENSMUSP00000017384,10090.ENSMUSP00000018547,10090.ENSMUSP00000021550,10090.ENSMUSP00000021900,10090.ENSMUSP00000022793,10090.ENSMUSP00000023600,10090.ENSMUSP00000025906,10090.ENSMUSP00000026360,10090.ENSMUSP00000027438,10090.ENSMUSP00000029989,10090.ENSMUSP00000030315…	Smg5,Dnmt1,Pan2,Inpp5k,Strn3,Casc3,Ggnbp2,Arg2,Sema4d,Acin1,Robo1,Esrra,Itgb8,Ncl,Rnf20,Pum1,Cc2d1b,Pink1,Ski,Smg1,Cx3cl1,Smarca4,Nedd4,Hmg20a,Cnot3,Exosc2,Bclaf1,Znfx1,Dnaja3,Nipbl,Srsf4,Zkscan3,Upf1,Phf21a,Otud7b,Nr3c1,Arrb1,Taf1,Hdac1,Cnot2,Scmh1,Mier1,Kmt2b,Atf7,H2afv,Zc3h14,Ubr5,Sufu,Nr2c2,Kdr,N4bp2l2,Tpr,Malsu1,Eapp,Zfp148,Cd200,Hnrnpd,Ndfip2
GO Process	GO:0022607	Cellular component assembly	62	1983	0.26	0.0012	10090.ENSMUSP00000006286,10090.ENSMUSP00000016143,10090.ENSMUSP00000018700,10090.ENSMUSP00000023514,10090.ENSMUSP00000024238,10090.ENSMUSP00000026227,10090.ENSMUSP00000026866,10090.ENSMUSP00000027178,10090.ENSMUSP00000028499,10090.ENSMUSP00000028740,10090.ENSMUSP00000029387,10090.ENSMUSP00000030691,10090.ENSMUSP00000030917,10090.ENSMUSP00000032629,10090.ENSMUSP00000034230,10090.ENSMUSP00000034429…	Inpp5k,Wasf3,Dlg4,Ndufb4,Celsr3,Peo1,Sclt1,Als2,Itgav,Ttbk2,Eif2a,Pclo,Ski,Cyfip1,Cx3cl1,Tmem231,Smarca4,Fam96a,Kcna2,Ick,Znfx1,Vcpip1,Plxnb2,Rp1l1,Ubn1,Rtn3,Actn4,Ubap2l,Fzd5,Itgb5,Atg13,Kctd3,Magi2,Dnajb14,Dst,Arrb1,Cds2,Trpm7,Hdac1,Myh10,B9d1,Pcdh15,Fus,Tenm4,Pogz,Fitm2,Ptk2,Trp53bp1,Dmtn,Sept6,Prpf39,Rapgef2,Myo5a,Dnal1,Zfp148,Micu1,Eif5,Clasp2,Ift80,Rbm5,Clasp1,Soat1
GO Process	GO:0044087	Regulation of cellular component biogenesis	38	978	0.35	0.0012	10090.ENSMUSP00000004202,10090.ENSMUSP00000005825,10090.ENSMUSP00000006286,10090.ENSMUSP00000015622,10090.ENSMUSP00000016143,10090.ENSMUSP00000021900,10090.ENSMUSP00000023507,10090.ENSMUSP00000027438,10090.ENSMUSP00000028740,10090.ENSMUSP00000030536,10090.ENSMUSP00000032629,10090.ENSMUSP00000034230,10090.ENSMUSP00000036962,10090.ENSMUSP00000046991,10090.ENSMUSP00000058613,10090.ENSMUSP00000067783…	Dnmt1,Pan2,Inpp5k,Rnf5,Wasf3,Sema4d,Gsk3b,Ncl,Ttbk2,Pink1,Cyfip1,Cx3cl1,Clstn1,Wipf2,Sorl1,Fzd5,Tjp1,Stam,Cnot2,Rap1gap,Lphn2,Aida,Ptk2,Trim9,Dmtn,Arpc5l,Kdr,Stx18,Ube2v2,Rapgef2,Tpr,Ankrd32,Numb,Malsu1,Lhfpl4,Clasp2,Auts2,Clasp1
GO Process	GO:0051240	Positive regulation of multicellular organismal process	60	1902	0.26	0.0012	10090.ENSMUSP00000003152,10090.ENSMUSP00000006286,10090.ENSMUSP00000016143,10090.ENSMUSP00000018700,10090.ENSMUSP00000021750,10090.ENSMUSP00000021900,10090.ENSMUSP00000022793,10090.ENSMUSP00000023507,10090.ENSMUSP00000023600,10090.ENSMUSP00000026360,10090.ENSMUSP00000027438,10090.ENSMUSP00000028914,10090.ENSMUSP00000030315,10090.ENSMUSP00000031653,10090.ENSMUSP00000032629,10090.ENSMUSP00000034230…	Stk11,Inpp5k,Wasf3,Dlg4,Ryr2,Sema4d,Acin1,Gsk3b,Robo1,Itgb8,Ncl,Polr3f,Pum1,Flt1,Cyfip1,Cx3cl1,Slc27a1,Rora,Clstn1,Camk1d,Cnot3,Mmd2,Gpi1,Plxnb2,Itsn2,Bend6,Sorl1,Nipbl,Mia3,Fzd5,Bsg,Prom1,Fdps,Bmpr2,Magi2,Peli1,Gpr98,Nr3c1,Arfgef2,Tjp1,Hdac1,Jak1,Lphn2,Tenm4,Pex5l,Ptk2,Trp53bp1,Dmtn,Nr2c2,Kdr,Ube2v2,Rapgef2,N4bp2l2,Numb,Tbc1d24,Clasp2,Cd200,Mark2,Clasp1,Iqsec1
GO Process	GO:0007034	Vacuolar transport	12	130	0.73	0.0013	10090.ENSMUSP00000014694,10090.ENSMUSP00000021285,10090.ENSMUSP00000025279,10090.ENSMUSP00000027178,10090.ENSMUSP00000030536,10090.ENSMUSP00000034740,10090.ENSMUSP00000057462,10090.ENSMUSP00000058613,10090.ENSMUSP00000061317,10090.ENSMUSP00000093644,10090.ENSMUSP00000100025,10090.ENSMUSP00000137875	Zfyve20,Stx8,Npc1,Als2,Pink1,Nedd4,Vti1b,Sorl1,Vps53,Vti1a,Stam,Ndfip2
GO Process	GO:0051049	Regulation of transport	59	1862	0.27	0.0013	10090.ENSMUSP00000003468,10090.ENSMUSP00000006286,10090.ENSMUSP00000007236,10090.ENSMUSP00000017831,10090.ENSMUSP00000018700,10090.ENSMUSP00000021550,10090.ENSMUSP00000021750,10090.ENSMUSP00000023507,10090.ENSMUSP00000025243,10090.ENSMUSP00000025957,10090.ENSMUSP00000026671,10090.ENSMUSP00000026699,10090.ENSMUSP00000027853,10090.ENSMUSP00000028499,10090.ENSMUSP00000030536,10090.ENSMUSP00000030691…	Grik5,Inpp5k,Syngr3,Rhot1,Dlg4,Arg2,Ryr2,Gsk3b,Iws1,Fam45a,Rptor,Mkln1,Mpc2,Itgav,Pink1,Pclo,Cyfip1,Cx3cl1,Nedd4,Camk1d,Kcna2,Gpi1,Sorl1,Slc35f6,Actn4,Nup214,Ak1,Dnajc5,Gnb5,Ppp3cc,Mtcl1,Magi2,Nr3c1,Arrb1,Nsf,Hdac1,Myh10,Exoc2,Stam,Rap1gap,Pex5l,Ptk2,Ubr5,Trim9,Dmtn,Dennd5b,Gapvd1,Stx18,Myo5a,Tpr,Slmap,Numb,Kcnq2,Dnajc1,Clasp2,Cd200,Ndfip2,Clasp1,Iqsec1
GO Process	GO:0065009	Regulation of molecular function	112	4379	0.17	0.0013	10090.ENSMUSP00000003152,10090.ENSMUSP00000006286,10090.ENSMUSP00000006669,10090.ENSMUSP00000007236,10090.ENSMUSP00000013130,10090.ENSMUSP00000018547,10090.ENSMUSP00000018700,10090.ENSMUSP00000018795,10090.ENSMUSP00000020930,10090.ENSMUSP00000021285,10090.ENSMUSP00000021550,10090.ENSMUSP00000021750,10090.ENSMUSP00000021900,10090.ENSMUSP00000022511,10090.ENSMUSP00000023507,10090.ENSMUSP00000023600…	Stk11,Inpp5k,Pdk1,Syngr3,Strn3,Ggnbp2,Dlg4,Tada2a,Gna13,Stx8,Arg2,Ryr2,Sema4d,Zmym2,Gsk3b,Robo1,Ppp2r2b,Esrra,Fam45a,Dnmbp,Rptor,Sclt1,Als2,Dcaf6,Fbn1,Ttbk2,Rnf20,Reck,Cc2d1b,Gpbp1l1,Pink1,Rcan3,Zfp593,Pclo,Dffa,Ski,Flt1,Cx3cl1,Slc27a1,Smarca4,Nedd4,Rora,Camk1d,Ppp1r16a,Mmd2,Bclaf1,Bcl9,Cdnf,Gpi1,Znfx1,Plxnb2,Itsn2,Bend6,Dnaja3,Taok1,Vti1b,Nek4,Raly,Sorl1,Nipbl,Tbc1d22a,Actn4,Ppm1h,Fzd5,Zkscan3,A…
GO Process	GO:0030334	Regulation of cell migration	36	915	0.36	0.0014	10090.ENSMUSP00000020930,10090.ENSMUSP00000021900,10090.ENSMUSP00000023507,10090.ENSMUSP00000023600,10090.ENSMUSP00000024706,10090.ENSMUSP00000028499,10090.ENSMUSP00000028740,10090.ENSMUSP00000029989,10090.ENSMUSP00000030198,10090.ENSMUSP00000030765,10090.ENSMUSP00000031653,10090.ENSMUSP00000034230,10090.ENSMUSP00000034707,10090.ENSMUSP00000037028,10090.ENSMUSP00000044430,10090.ENSMUSP00000049355…	Gna13,Sema4d,Gsk3b,Robo1,Pla2g7,Itgav,Ttbk2,Rnf20,Reck,Padi2,Flt1,Cx3cl1,Smarca4,Camk1d,Tldc1,Gpi1,Plxnb2,Sorl1,Nipbl,Mia3,Actn4,Bmpr2,Srgap3,Magi2,Tjp1,Ptk2,Dmtn,Kdr,Rapgef2,Myo5a,Numb,Tbc1d24,Clasp2,Cd200,Clasp1,Iqsec1
GO Process	GO:0034330	Cell junction organization	24	481	0.46	0.0014	10090.ENSMUSP00000016143,10090.ENSMUSP00000018700,10090.ENSMUSP00000027178,10090.ENSMUSP00000028499,10090.ENSMUSP00000030691,10090.ENSMUSP00000032629,10090.ENSMUSP00000034740,10090.ENSMUSP00000046558,10090.ENSMUSP00000047270,10090.ENSMUSP00000051731,10090.ENSMUSP00000053842,10090.ENSMUSP00000066068,10090.ENSMUSP00000067783,10090.ENSMUSP00000081557,10090.ENSMUSP00000085872,10090.ENSMUSP00000095392…	Wasf3,Dlg4,Als2,Itgav,Pclo,Cyfip1,Nedd4,Igsf21,Chrnb1,Plxnb2,Dnaja3,Actn4,Fzd5,Whrn,Magi2,Dst,Tjp1,Myh10,Lphn2,Sez6l2,Rassf8,Myo5a,Numb,Lhfpl4
GO Process	GO:0051130	Positive regulation of cellular component organization	44	1236	0.32	0.0014	10090.ENSMUSP00000003152,10090.ENSMUSP00000004202,10090.ENSMUSP00000005825,10090.ENSMUSP00000016143,10090.ENSMUSP00000018700,10090.ENSMUSP00000018795,10090.ENSMUSP00000021900,10090.ENSMUSP00000023507,10090.ENSMUSP00000023600,10090.ENSMUSP00000028740,10090.ENSMUSP00000029989,10090.ENSMUSP00000030536,10090.ENSMUSP00000032629,10090.ENSMUSP00000034230,10090.ENSMUSP00000036962,10090.ENSMUSP00000037028…	Stk11,Dnmt1,Pan2,Wasf3,Dlg4,Tada2a,Sema4d,Gsk3b,Robo1,Ttbk2,Rnf20,Pink1,Cyfip1,Cx3cl1,Clstn1,Camk1d,Wipf2,Colgalt1,Plxnb2,Itsn2,Nipbl,Actn4,Ppp3cc,Bmpr2,Magi2,Nr3c1,Arrb1,Cnot2,Lphn2,Mier1,Arpc5l,Kdr,Stx18,Ube2v2,Rapgef2,Tpr,Ankrd32,Numb,Tbc1d24,Clasp2,Mark2,Hnrnpd,Auts2,Clasp1
GO Process	GO:0120036	Plasma membrane bounded cell projection organization	40	1072	0.34	0.0014	10090.ENSMUSP00000003152,10090.ENSMUSP00000006286,10090.ENSMUSP00000016143,10090.ENSMUSP00000018700,10090.ENSMUSP00000021900,10090.ENSMUSP00000023507,10090.ENSMUSP00000023600,10090.ENSMUSP00000024238,10090.ENSMUSP00000026866,10090.ENSMUSP00000027178,10090.ENSMUSP00000028740,10090.ENSMUSP00000032629,10090.ENSMUSP00000034429,10090.ENSMUSP00000034740,10090.ENSMUSP00000046297,10090.ENSMUSP00000048234…	Stk11,Inpp5k,Wasf3,Dlg4,Sema4d,Gsk3b,Robo1,Celsr3,Sclt1,Als2,Ttbk2,Cyfip1,Tmem231,Nedd4,Cdnf,Ick,Plxnb2,Rp1l1,Bsg,Whrn,Gpr98,Dst,Myh10,B9d1,Pcdh15,Ptk2,Dmtn,Cecr2,Kdr,Sept6,Ddr1,Rapgef2,Numb,Dnal1,Mycbp2,Tbc1d24,Mark2,Ift80,Auts2,Iqsec1
GO Process	GO:0019219	Regulation of nucleobase-containing compound metabolic process	89	3265	0.2	0.0015	10090.ENSMUSP00000001451,10090.ENSMUSP00000004202,10090.ENSMUSP00000006286,10090.ENSMUSP00000006669,10090.ENSMUSP00000013130,10090.ENSMUSP00000018795,10090.ENSMUSP00000021900,10090.ENSMUSP00000022511,10090.ENSMUSP00000022793,10090.ENSMUSP00000023507,10090.ENSMUSP00000025137,10090.ENSMUSP00000025243,10090.ENSMUSP00000025906,10090.ENSMUSP00000026671,10090.ENSMUSP00000027421,10090.ENSMUSP00000027438…	Smg5,Dnmt1,Inpp5k,Pdk1,Strn3,Tada2a,Sema4d,Zmym2,Acin1,Gsk3b,Thoc1,Iws1,Esrra,Rptor,Trip12,Ncl,Dcaf6,Eif2a,Rnf20,Pum1,Cc2d1b,Gpbp1l1,Pink1,Zfp593,Padi2,Dffa,Ski,Smg1,Cx3cl1,Smarca4,Nedd4,Rora,Clk1,Hmg20a,Camk1d,Cnot3,Bclaf1,Bcl9,Rbm25,Znfx1,Bend6,Dnaja3,Nek4,Raly,Nipbl,Srsf4,Angel2,Actn4,Fzd5,Zkscan3,Upf1,Bmpr2,Phf21a,Otud7b,Peli1,Nr3c1,Arrb1,Taf1,Hdac1,Cnot2,Fus,Scmh1,Mier1,Msi2,Kmt2b,Atf7,H2afv…
GO Process	GO:1901888	Regulation of cell junction assembly	15	210	0.62	0.0015	10090.ENSMUSP00000021900,10090.ENSMUSP00000023507,10090.ENSMUSP00000036962,10090.ENSMUSP00000067783,10090.ENSMUSP00000099652,10090.ENSMUSP00000101734,10090.ENSMUSP00000105663,10090.ENSMUSP00000106612,10090.ENSMUSP00000109144,10090.ENSMUSP00000111443,10090.ENSMUSP00000113778,10090.ENSMUSP00000119303,10090.ENSMUSP00000124470,10090.ENSMUSP00000128460,10090.ENSMUSP00000140019	Sema4d,Gsk3b,Clstn1,Fzd5,Tjp1,Lphn2,Ptk2,Dmtn,Kdr,Ube2v2,Rapgef2,Numb,Lhfpl4,Clasp2,Clasp1
GO Process	GO:1902275	Regulation of chromatin organization	15	209	0.62	0.0015	10090.ENSMUSP00000004202,10090.ENSMUSP00000018795,10090.ENSMUSP00000025243,10090.ENSMUSP00000027421,10090.ENSMUSP00000029989,10090.ENSMUSP00000030536,10090.ENSMUSP00000030765,10090.ENSMUSP00000030917,10090.ENSMUSP00000059385,10090.ENSMUSP00000095866,10090.ENSMUSP00000102470,10090.ENSMUSP00000103789,10090.ENSMUSP00000105965,10090.ENSMUSP00000117616,10090.ENSMUSP00000139759	Dnmt1,Tada2a,Iws1,Trip12,Rnf20,Pink1,Padi2,Ski,Nipbl,Arrb1,Mier1,Kmt2b,Ubr5,Tpr,Auts2
GO Process	GO:0051270	Regulation of cellular component movement	39	1048	0.34	0.0017	10090.ENSMUSP00000017831,10090.ENSMUSP00000020930,10090.ENSMUSP00000021750,10090.ENSMUSP00000021900,10090.ENSMUSP00000023507,10090.ENSMUSP00000023600,10090.ENSMUSP00000024706,10090.ENSMUSP00000028499,10090.ENSMUSP00000028740,10090.ENSMUSP00000029989,10090.ENSMUSP00000030198,10090.ENSMUSP00000030765,10090.ENSMUSP00000031653,10090.ENSMUSP00000034230,10090.ENSMUSP00000034707,10090.ENSMUSP00000037028…	Rhot1,Gna13,Ryr2,Sema4d,Gsk3b,Robo1,Pla2g7,Itgav,Ttbk2,Rnf20,Reck,Padi2,Flt1,Cx3cl1,Smarca4,Camk1d,Tldc1,Gpi1,Plxnb2,Sorl1,Nipbl,Mia3,Actn4,Bmpr2,Srgap3,Magi2,Tjp1,Ptk2,Dmtn,Kdr,Rapgef2,Myo5a,Numb,Mycbp2,Tbc1d24,Clasp2,Cd200,Clasp1,Iqsec1
GO Process	GO:0022603	Regulation of anatomical structure morphogenesis	40	1090	0.33	0.0018	10090.ENSMUSP00000003152,10090.ENSMUSP00000016143,10090.ENSMUSP00000018700,10090.ENSMUSP00000020930,10090.ENSMUSP00000021900,10090.ENSMUSP00000022511,10090.ENSMUSP00000023507,10090.ENSMUSP00000023600,10090.ENSMUSP00000024238,10090.ENSMUSP00000026209,10090.ENSMUSP00000026360,10090.ENSMUSP00000026699,10090.ENSMUSP00000030198,10090.ENSMUSP00000030536,10090.ENSMUSP00000031653,10090.ENSMUSP00000032629…	Stk11,Wasf3,Dlg4,Gna13,Sema4d,Zmym2,Gsk3b,Robo1,Celsr3,Dnmbp,Itgb8,Mkln1,Reck,Pink1,Flt1,Cyfip1,Cx3cl1,Nedd4,Tmem135,Wipf2,Plxnb2,Itsn2,Actn4,Bmpr2,Tjp1,Myh10,Jak1,Tenm4,Fitm2,Ptk2,Dmtn,Kdr,Rapgef2,Numb,Mycbp2,Tbc1d24,Clasp2,Mark2,Zmym5,Clasp1
GO Process	GO:0031399	Regulation of protein modification process	58	1856	0.26	0.0019	10090.ENSMUSP00000003152,10090.ENSMUSP00000004202,10090.ENSMUSP00000006286,10090.ENSMUSP00000018547,10090.ENSMUSP00000018700,10090.ENSMUSP00000018795,10090.ENSMUSP00000021900,10090.ENSMUSP00000023507,10090.ENSMUSP00000023600,10090.ENSMUSP00000024238,10090.ENSMUSP00000025243,10090.ENSMUSP00000025377,10090.ENSMUSP00000025486,10090.ENSMUSP00000026671,10090.ENSMUSP00000027178,10090.ENSMUSP00000027421…	Stk11,Dnmt1,Inpp5k,Ggnbp2,Dlg4,Tada2a,Sema4d,Gsk3b,Robo1,Celsr3,Iws1,Ppp2r2b,Lmnb1,Rptor,Als2,Trip12,Ppp1r7,Fbn1,Rnf20,Pink1,Rcan3,Pclo,Ski,Flt1,Cx3cl1,Slc27a1,Hmg20a,Ppp1r16a,Mmd2,Plxnb2,Dnaja3,Taok1,Nek4,Sorl1,Nipbl,Fzd5,Atg13,Bmpr2,Magi2,Peli1,Arrb1,Taf1,Hdac1,Uba2,Kmt2b,Aida,Ptk2,Ubr5,Dmtn,Kdr,Rapgef2,Fzr1,Prkrip1,Mycbp2,Tbc1d24,Otud4,Ndfip2,Auts2
GO Process	GO:0033044	Regulation of chromosome organization	20	363	0.51	0.0019	10090.ENSMUSP00000001451,10090.ENSMUSP00000004202,10090.ENSMUSP00000018795,10090.ENSMUSP00000025243,10090.ENSMUSP00000027421,10090.ENSMUSP00000029989,10090.ENSMUSP00000030536,10090.ENSMUSP00000030765,10090.ENSMUSP00000030917,10090.ENSMUSP00000032891,10090.ENSMUSP00000059385,10090.ENSMUSP00000075089,10090.ENSMUSP00000095866,10090.ENSMUSP00000102470,10090.ENSMUSP00000103789,10090.ENSMUSP00000105965…	Smg5,Dnmt1,Tada2a,Iws1,Trip12,Rnf20,Pink1,Padi2,Ski,Smg1,Nipbl,Upf1,Arrb1,Mier1,Kmt2b,Ubr5,Tpr,Ankrd32,Hnrnpd,Auts2
GO Process	GO:0051234	Establishment of localization	93	3522	0.19	0.0026	10090.ENSMUSP00000003345,10090.ENSMUSP00000003468,10090.ENSMUSP00000007236,10090.ENSMUSP00000014694,10090.ENSMUSP00000017384,10090.ENSMUSP00000017831,10090.ENSMUSP00000018700,10090.ENSMUSP00000019859,10090.ENSMUSP00000021285,10090.ENSMUSP00000021750,10090.ENSMUSP00000021769,10090.ENSMUSP00000022040,10090.ENSMUSP00000023507,10090.ENSMUSP00000025137,10090.ENSMUSP00000025243,10090.ENSMUSP00000025279…	Amph,Grik5,Syngr3,Zfyve20,Casc3,Rhot1,Dlg4,Gle1,Stx8,Ryr2,Slc17a4,Agtpbp1,Gsk3b,Thoc1,Iws1,Npc1,Ppp2r2b,Fam45a,Als2,Ncl,Mpc2,Itgav,Pink1,Zfp593,Pclo,Timm17b,Slc27a1,Nedd4,Clstn1,Relch,Kcna2,Slc9a8,Vps13b,Wipf2,Chrnb1,Ick,Mmgt1,Itsn2,Vti1b,Sorl1,Slc35f6,Nipbl,Vps53,Mia3,Tbc1d22a,Rtn3,Actn4,Nup214,Gulp1,Sag,Whrn,Tacc2,Slc39a9,Pitpnb,Cnga1,Gpr98,Vti1a,Dst,Arrb1,Slc7a2,Arfgef2,Tjp2,Reps2,Nsf,Trpm7,My…
GO Process	GO:0051960	Regulation of nervous system development	39	1071	0.33	0.0026	10090.ENSMUSP00000003152,10090.ENSMUSP00000016143,10090.ENSMUSP00000018700,10090.ENSMUSP00000021900,10090.ENSMUSP00000023507,10090.ENSMUSP00000023600,10090.ENSMUSP00000030198,10090.ENSMUSP00000030917,10090.ENSMUSP00000032629,10090.ENSMUSP00000034230,10090.ENSMUSP00000034740,10090.ENSMUSP00000034879,10090.ENSMUSP00000036962,10090.ENSMUSP00000037028,10090.ENSMUSP00000039357,10090.ENSMUSP00000051731…	Stk11,Wasf3,Dlg4,Sema4d,Gsk3b,Robo1,Reck,Ski,Cyfip1,Cx3cl1,Nedd4,Hmg20a,Clstn1,Camk1d,Mmd2,Plxnb2,Itsn2,Bend6,Sorl1,Nipbl,Ntm,Bmpr2,Magi2,Nr3c1,Hdac1,Rap1gap,Lphn2,Tenm4,Ptk2,Sufu,Kdr,Ube2v2,Rapgef2,Numb,Lhfpl4,Mycbp2,Tbc1d24,Clasp2,Mark2
GO Process	GO:0051962	Positive regulation of nervous system development	28	651	0.4	0.0028	10090.ENSMUSP00000003152,10090.ENSMUSP00000016143,10090.ENSMUSP00000018700,10090.ENSMUSP00000021900,10090.ENSMUSP00000023507,10090.ENSMUSP00000023600,10090.ENSMUSP00000032629,10090.ENSMUSP00000034230,10090.ENSMUSP00000036962,10090.ENSMUSP00000037028,10090.ENSMUSP00000039357,10090.ENSMUSP00000051731,10090.ENSMUSP00000052758,10090.ENSMUSP00000052919,10090.ENSMUSP00000059385,10090.ENSMUSP00000084701…	Stk11,Wasf3,Dlg4,Sema4d,Gsk3b,Robo1,Cyfip1,Cx3cl1,Clstn1,Camk1d,Mmd2,Plxnb2,Itsn2,Bend6,Nipbl,Bmpr2,Magi2,Nr3c1,Hdac1,Lphn2,Tenm4,Ptk2,Kdr,Ube2v2,Rapgef2,Numb,Tbc1d24,Mark2
GO Process	GO:0006793	Phosphorus metabolic process	56	1798	0.26	0.0029	10090.ENSMUSP00000003152,10090.ENSMUSP00000006286,10090.ENSMUSP00000006669,10090.ENSMUSP00000020804,10090.ENSMUSP00000022901,10090.ENSMUSP00000023507,10090.ENSMUSP00000024706,10090.ENSMUSP00000025377,10090.ENSMUSP00000027853,10090.ENSMUSP00000028499,10090.ENSMUSP00000028740,10090.ENSMUSP00000029387,10090.ENSMUSP00000030536,10090.ENSMUSP00000031653,10090.ENSMUSP00000032891,10090.ENSMUSP00000034267…	Stk11,Inpp5k,Pdk1,Gdpd1,Rrm2b,Gsk3b,Pla2g7,Ppp2r2b,Mpc2,Itgav,Ttbk2,Eif2a,Pink1,Flt1,Smg1,Slc27a1,Rora,Clk1,Camk1d,Uggt1,Mmd2,Cdc42bpb,Ick,Gpi1,Taok1,Nek4,Rps6kc1,Ppm1h,Ak1,Ppp3cc,Uqcrh,Fdps,Bmpr2,Taf1,Cds2,Trpm7,Jak1,Mast2,Acly,Fitm2,Ptk2,Nr2c2,Kdr,Mtmr1,Inpp4a,Ddr1,Hdhd2,Lpin2,Mpp6,Ggps1,Csnk1a1,Ptp4a3,Mark2,Phlpp2,Pigb,Pign
GO Process	GO:0051239	Regulation of multicellular organismal process	86	3205	0.19	0.0032	10090.ENSMUSP00000003152,10090.ENSMUSP00000004202,10090.ENSMUSP00000006286,10090.ENSMUSP00000016143,10090.ENSMUSP00000018700,10090.ENSMUSP00000021550,10090.ENSMUSP00000021750,10090.ENSMUSP00000021900,10090.ENSMUSP00000022793,10090.ENSMUSP00000023507,10090.ENSMUSP00000023600,10090.ENSMUSP00000024238,10090.ENSMUSP00000025137,10090.ENSMUSP00000025906,10090.ENSMUSP00000026360,10090.ENSMUSP00000027421…	Stk11,Dnmt1,Inpp5k,Wasf3,Dlg4,Arg2,Ryr2,Sema4d,Acin1,Gsk3b,Robo1,Celsr3,Thoc1,Esrra,Itgb8,Trip12,Ncl,Itgav,Fbn1,Polr3f,Reck,Pum1,Ski,Flt1,Cyfip1,Cx3cl1,Slc27a1,Nedd4,Rora,Hmg20a,Clstn1,Camk1d,Cnot3,Mmd2,Kcna2,Gpi1,Plxnb2,Itsn2,Bend6,Sorl1,Nipbl,Mia3,Fzd5,Bsg,Prom1,Ntm,Fdps,Bmpr2,Magi2,Otud7b,Peli1,Gpr98,Nr3c1,Arrb1,Arfgef2,Tjp2,Tjp1,Hdac1,Jak1,Cnot2,Rap1gap,Lphn2,Mast2,Tenm4,Pex5l,Dact3,Aida,Ptk2…
GO Process	GO:0060284	Regulation of cell development	39	1086	0.32	0.0032	10090.ENSMUSP00000003152,10090.ENSMUSP00000018700,10090.ENSMUSP00000021900,10090.ENSMUSP00000023507,10090.ENSMUSP00000023600,10090.ENSMUSP00000028633,10090.ENSMUSP00000030198,10090.ENSMUSP00000030917,10090.ENSMUSP00000032629,10090.ENSMUSP00000034230,10090.ENSMUSP00000034740,10090.ENSMUSP00000034879,10090.ENSMUSP00000037028,10090.ENSMUSP00000039357,10090.ENSMUSP00000051731,10090.ENSMUSP00000052758…	Stk11,Dlg4,Sema4d,Gsk3b,Robo1,Fbn1,Reck,Ski,Cyfip1,Cx3cl1,Nedd4,Hmg20a,Camk1d,Mmd2,Plxnb2,Itsn2,Bend6,Sorl1,Nipbl,Actn4,Ntm,Fdps,Bmpr2,Magi2,Nr3c1,Tjp2,Hdac1,Rap1gap,Tenm4,Ptk2,Dmtn,Kdr,Ube2v2,Rapgef2,Numb,Mycbp2,Tbc1d24,Clasp2,Mark2
GO Process	GO:0016192	Vesicle-mediated transport	40	1130	0.31	0.0034	10090.ENSMUSP00000003345,10090.ENSMUSP00000007236,10090.ENSMUSP00000014694,10090.ENSMUSP00000021285,10090.ENSMUSP00000025279,10090.ENSMUSP00000025957,10090.ENSMUSP00000027178,10090.ENSMUSP00000027438,10090.ENSMUSP00000028499,10090.ENSMUSP00000030536,10090.ENSMUSP00000030691,10090.ENSMUSP00000034740,10090.ENSMUSP00000036962,10090.ENSMUSP00000046991,10090.ENSMUSP00000052758,10090.ENSMUSP00000057462…	Amph,Syngr3,Zfyve20,Stx8,Npc1,Fam45a,Als2,Ncl,Itgav,Pink1,Pclo,Nedd4,Clstn1,Wipf2,Itsn2,Vti1b,Sorl1,Vps53,Mia3,Rtn3,Gulp1,Sag,Vti1a,Arrb1,Arfgef2,Reps2,Nsf,Myh10,Exoc2,Stam,Pex5l,Trim9,Dmtn,Gapvd1,Stx18,Myo5a,Tbc1d24,Clasp2,Clasp1,Dopey1
GO Process	GO:0040012	Regulation of locomotion	37	1010	0.33	0.0035	10090.ENSMUSP00000020930,10090.ENSMUSP00000021900,10090.ENSMUSP00000023507,10090.ENSMUSP00000023600,10090.ENSMUSP00000024706,10090.ENSMUSP00000028499,10090.ENSMUSP00000028740,10090.ENSMUSP00000029989,10090.ENSMUSP00000030198,10090.ENSMUSP00000030765,10090.ENSMUSP00000031653,10090.ENSMUSP00000034230,10090.ENSMUSP00000034707,10090.ENSMUSP00000037028,10090.ENSMUSP00000044430,10090.ENSMUSP00000049355…	Gna13,Sema4d,Gsk3b,Robo1,Pla2g7,Itgav,Ttbk2,Rnf20,Reck,Padi2,Flt1,Cx3cl1,Smarca4,Camk1d,Tldc1,Gpi1,Plxnb2,Sorl1,Nipbl,Mia3,Actn4,Bmpr2,Srgap3,Magi2,Tjp1,Ptk2,Dmtn,Kdr,Rapgef2,Myo5a,Numb,Mycbp2,Tbc1d24,Clasp2,Cd200,Clasp1,Iqsec1
GO Process	GO:0006796	Phosphate-containing compound metabolic process	55	1776	0.26	0.0036	10090.ENSMUSP00000003152,10090.ENSMUSP00000006286,10090.ENSMUSP00000006669,10090.ENSMUSP00000020804,10090.ENSMUSP00000022901,10090.ENSMUSP00000023507,10090.ENSMUSP00000024706,10090.ENSMUSP00000025377,10090.ENSMUSP00000027853,10090.ENSMUSP00000028499,10090.ENSMUSP00000028740,10090.ENSMUSP00000029387,10090.ENSMUSP00000030536,10090.ENSMUSP00000031653,10090.ENSMUSP00000032891,10090.ENSMUSP00000034267…	Stk11,Inpp5k,Pdk1,Gdpd1,Rrm2b,Gsk3b,Pla2g7,Ppp2r2b,Mpc2,Itgav,Ttbk2,Eif2a,Pink1,Flt1,Smg1,Slc27a1,Rora,Clk1,Camk1d,Mmd2,Cdc42bpb,Ick,Gpi1,Taok1,Nek4,Rps6kc1,Ppm1h,Ak1,Ppp3cc,Uqcrh,Fdps,Bmpr2,Taf1,Cds2,Trpm7,Jak1,Mast2,Acly,Fitm2,Ptk2,Nr2c2,Kdr,Mtmr1,Inpp4a,Ddr1,Hdhd2,Lpin2,Mpp6,Ggps1,Csnk1a1,Ptp4a3,Mark2,Phlpp2,Pigb,Pign
GO Process	GO:0051649	Establishment of localization in cell	49	1518	0.27	0.0039	10090.ENSMUSP00000003345,10090.ENSMUSP00000003468,10090.ENSMUSP00000014694,10090.ENSMUSP00000017831,10090.ENSMUSP00000019859,10090.ENSMUSP00000021285,10090.ENSMUSP00000021750,10090.ENSMUSP00000022040,10090.ENSMUSP00000023507,10090.ENSMUSP00000025137,10090.ENSMUSP00000025279,10090.ENSMUSP00000025377,10090.ENSMUSP00000025957,10090.ENSMUSP00000027178,10090.ENSMUSP00000028499,10090.ENSMUSP00000030644…	Amph,Grik5,Zfyve20,Rhot1,Gle1,Stx8,Ryr2,Agtpbp1,Gsk3b,Thoc1,Npc1,Ppp2r2b,Fam45a,Als2,Itgav,Zfp593,Pclo,Timm17b,Nedd4,Relch,Ick,Itsn2,Vti1b,Sorl1,Vps53,Mia3,Tbc1d22a,Actn4,Nup214,Tacc2,Vti1a,Dst,Reps2,Nsf,Myh10,Stam,Pex5l,Ptk2,Trim9,Dmtn,Stx18,Myo5a,Tpr,Desi1,Tbc1d24,Clasp2,Ift80,Clasp1,Dopey1
GO Process	GO:0022008	Neurogenesis	55	1784	0.25	0.004	10090.ENSMUSP00000003152,10090.ENSMUSP00000016143,10090.ENSMUSP00000018700,10090.ENSMUSP00000021900,10090.ENSMUSP00000022040,10090.ENSMUSP00000023507,10090.ENSMUSP00000023600,10090.ENSMUSP00000024238,10090.ENSMUSP00000026866,10090.ENSMUSP00000027178,10090.ENSMUSP00000030917,10090.ENSMUSP00000032629,10090.ENSMUSP00000034230,10090.ENSMUSP00000034707,10090.ENSMUSP00000034740,10090.ENSMUSP00000034766…	Stk11,Wasf3,Dlg4,Sema4d,Agtpbp1,Gsk3b,Robo1,Celsr3,Sclt1,Als2,Ski,Cyfip1,Cx3cl1,Smarca4,Nedd4,Rora,Hmg20a,Camk1d,Mmd2,Cdnf,Plxnb2,Itsn2,Bend6,Rp1l1,Sorl1,Nipbl,Bsg,Prom1,Ntm,Whrn,Tacc2,Bmpr2,Magi2,Gpr98,Nr3c1,Dst,Hdac1,Myh10,Pcdh15,Rap1gap,Tenm4,Ptk2,Sufu,Cecr2,Kdr,Ube2v2,Ddr1,Rapgef2,Numb,Mycbp2,Tbc1d24,Clasp2,Mark2,Auts2,Iqsec1
GO Process	GO:0001944	Vasculature development	25	562	0.41	0.0041	10090.ENSMUSP00000003152,10090.ENSMUSP00000018547,10090.ENSMUSP00000020930,10090.ENSMUSP00000023600,10090.ENSMUSP00000026360,10090.ENSMUSP00000027438,10090.ENSMUSP00000028499,10090.ENSMUSP00000030198,10090.ENSMUSP00000031653,10090.ENSMUSP00000034230,10090.ENSMUSP00000034429,10090.ENSMUSP00000034707,10090.ENSMUSP00000034740,10090.ENSMUSP00000034766,10090.ENSMUSP00000053122,10090.ENSMUSP00000064801…	Stk11,Ggnbp2,Gna13,Robo1,Itgb8,Ncl,Itgav,Reck,Flt1,Cx3cl1,Tmem231,Smarca4,Nedd4,Rora,Pofut1,Mia3,Fzd5,Bmpr2,Lgals8,Myh10,B9d1,Ptk2,Sufu,Kdr,Rapgef2
GO Process	GO:0006810	Transport	89	3382	0.18	0.0041	10090.ENSMUSP00000003345,10090.ENSMUSP00000003468,10090.ENSMUSP00000007236,10090.ENSMUSP00000014694,10090.ENSMUSP00000017384,10090.ENSMUSP00000017831,10090.ENSMUSP00000019859,10090.ENSMUSP00000021285,10090.ENSMUSP00000021750,10090.ENSMUSP00000021769,10090.ENSMUSP00000022040,10090.ENSMUSP00000023507,10090.ENSMUSP00000025137,10090.ENSMUSP00000025243,10090.ENSMUSP00000025279,10090.ENSMUSP00000025377…	Amph,Grik5,Syngr3,Zfyve20,Casc3,Rhot1,Gle1,Stx8,Ryr2,Slc17a4,Agtpbp1,Gsk3b,Thoc1,Iws1,Npc1,Ppp2r2b,Fam45a,Als2,Ncl,Mpc2,Itgav,Pink1,Zfp593,Pclo,Timm17b,Slc27a1,Nedd4,Clstn1,Relch,Kcna2,Slc9a8,Vps13b,Wipf2,Chrnb1,Ick,Mmgt1,Itsn2,Vti1b,Sorl1,Slc35f6,Vps53,Mia3,Tbc1d22a,Rtn3,Actn4,Nup214,Gulp1,Sag,Tacc2,Slc39a9,Pitpnb,Cnga1,Vti1a,Dst,Arrb1,Slc7a2,Arfgef2,Tjp2,Reps2,Nsf,Trpm7,Myh10,Exoc2,Stam,Slc35e2…
GO Process	GO:0048699	Generation of neurons	52	1660	0.26	0.0044	10090.ENSMUSP00000003152,10090.ENSMUSP00000018700,10090.ENSMUSP00000021900,10090.ENSMUSP00000022040,10090.ENSMUSP00000023507,10090.ENSMUSP00000023600,10090.ENSMUSP00000024238,10090.ENSMUSP00000026866,10090.ENSMUSP00000027178,10090.ENSMUSP00000030917,10090.ENSMUSP00000032629,10090.ENSMUSP00000034230,10090.ENSMUSP00000034740,10090.ENSMUSP00000034766,10090.ENSMUSP00000034879,10090.ENSMUSP00000037028…	Stk11,Dlg4,Sema4d,Agtpbp1,Gsk3b,Robo1,Celsr3,Sclt1,Als2,Ski,Cyfip1,Cx3cl1,Nedd4,Rora,Hmg20a,Camk1d,Mmd2,Cdnf,Plxnb2,Itsn2,Bend6,Rp1l1,Sorl1,Nipbl,Bsg,Prom1,Ntm,Whrn,Bmpr2,Magi2,Gpr98,Nr3c1,Dst,Hdac1,Myh10,Pcdh15,Rap1gap,Tenm4,Ptk2,Sufu,Cecr2,Kdr,Ube2v2,Ddr1,Rapgef2,Numb,Mycbp2,Tbc1d24,Clasp2,Mark2,Auts2,Iqsec1
GO Process	GO:0070727	Cellular macromolecule localization	46	1400	0.28	0.0044	10090.ENSMUSP00000003468,10090.ENSMUSP00000006286,10090.ENSMUSP00000017384,10090.ENSMUSP00000018700,10090.ENSMUSP00000019859,10090.ENSMUSP00000021285,10090.ENSMUSP00000021750,10090.ENSMUSP00000023507,10090.ENSMUSP00000025137,10090.ENSMUSP00000025279,10090.ENSMUSP00000025377,10090.ENSMUSP00000029800,10090.ENSMUSP00000030536,10090.ENSMUSP00000030644,10090.ENSMUSP00000032427,10090.ENSMUSP00000033498…	Grik5,Inpp5k,Casc3,Dlg4,Gle1,Stx8,Ryr2,Gsk3b,Thoc1,Npc1,Ppp2r2b,Tspan5,Pink1,Zfp593,Asun,Timm17b,Nedd4,Clstn1,Exosc2,Ick,Dnaja3,Vti1b,Sorl1,Nipbl,Mia3,Tbc1d22a,Nup214,Bsg,Atg13,Magi2,Vti1a,Nsf,Stam,Pex5l,Stx18,Sept6,Map7,Rapgef2,Myo5a,Tpr,Slmap,Ankrd32,Desi1,Lhfpl4,Clasp2,Ift80
GO Process	GO:0009966	Regulation of signal transduction	76	2767	0.2	0.0046	10090.ENSMUSP00000003152,10090.ENSMUSP00000006286,10090.ENSMUSP00000013130,10090.ENSMUSP00000018547,10090.ENSMUSP00000018700,10090.ENSMUSP00000021900,10090.ENSMUSP00000022901,10090.ENSMUSP00000023507,10090.ENSMUSP00000023600,10090.ENSMUSP00000025486,10090.ENSMUSP00000026671,10090.ENSMUSP00000028499,10090.ENSMUSP00000028633,10090.ENSMUSP00000028740,10090.ENSMUSP00000029387,10090.ENSMUSP00000029444…	Stk11,Inpp5k,Strn3,Ggnbp2,Dlg4,Sema4d,Rrm2b,Gsk3b,Robo1,Lmnb1,Rptor,Itgav,Fbn1,Ttbk2,Eif2a,Trim33,Tspan5,Reck,Pum1,Pink1,Rcan3,Padi2,Ski,Flt1,Cyfip1,Cx3cl1,Smarca4,Nedd4,Rora,Pdcd7,Cnot3,Mmd2,Bclaf1,Bend6,Pofut1,Dnaja3,Taok1,Sorl1,Slc35f6,Actn4,Fzd5,Sag,Bmpr2,Magi2,Otud7b,Peli1,Gpr98,Nr3c1,Arrb1,Arfgef2,Taf1,Hdac1,Jak1,Cnot2,Rap1gap,Sez6l2,Pex5l,Dact3,Aida,Ptk2,Ubr5,Dmtn,Sufu,Kdr,Rapgef2,Depdc5,M…
GO Process	GO:0016070	RNA metabolic process	42	1240	0.29	0.005	10090.ENSMUSP00000001451,10090.ENSMUSP00000005825,10090.ENSMUSP00000017384,10090.ENSMUSP00000022793,10090.ENSMUSP00000023113,10090.ENSMUSP00000025137,10090.ENSMUSP00000025243,10090.ENSMUSP00000025264,10090.ENSMUSP00000026227,10090.ENSMUSP00000027921,10090.ENSMUSP00000028914,10090.ENSMUSP00000030315,10090.ENSMUSP00000030460,10090.ENSMUSP00000030917,10090.ENSMUSP00000032088,10090.ENSMUSP00000032891…	Smg5,Pan2,Casc3,Acin1,Polr3h,Thoc1,Iws1,Wdr33,Peo1,Iars2,Polr3f,Pum1,Gpbp1l1,Ski,Zfml,Smg1,Mak16,Smarca4,Ints8,Cnot3,Exosc2,Rbm25,Ddx52,Raly,Trmt10c,Isg20l2,Srsf4,Angel2,Upf1,Bmpr2,Mfap1a,Nr3c1,Arrb1,Taf1,Cnot2,Fus,Prpf39,Prkrip1,Nfat5,Rbm20,Hnrnpd,Rbm5
GO Process	GO:1903320	Regulation of protein modification by small protein conjugation or removal	15	241	0.56	0.0051	10090.ENSMUSP00000027421,10090.ENSMUSP00000029989,10090.ENSMUSP00000030536,10090.ENSMUSP00000030691,10090.ENSMUSP00000034879,10090.ENSMUSP00000053842,10090.ENSMUSP00000090979,10090.ENSMUSP00000095866,10090.ENSMUSP00000098895,10090.ENSMUSP00000099807,10090.ENSMUSP00000105965,10090.ENSMUSP00000114203,10090.ENSMUSP00000124710,10090.ENSMUSP00000133939,10090.ENSMUSP00000137875	Trip12,Rnf20,Pink1,Pclo,Hmg20a,Dnaja3,Peli1,Arrb1,Taf1,Uba2,Ubr5,Fzr1,Mycbp2,Otud4,Ndfip2
GO Process	GO:0031324	Negative regulation of cellular metabolic process	70	2497	0.21	0.0052	10090.ENSMUSP00000004202,10090.ENSMUSP00000006286,10090.ENSMUSP00000013130,10090.ENSMUSP00000015622,10090.ENSMUSP00000018547,10090.ENSMUSP00000018700,10090.ENSMUSP00000021900,10090.ENSMUSP00000022793,10090.ENSMUSP00000023507,10090.ENSMUSP00000025137,10090.ENSMUSP00000025279,10090.ENSMUSP00000025906,10090.ENSMUSP00000026671,10090.ENSMUSP00000027421,10090.ENSMUSP00000027438,10090.ENSMUSP00000028499…	Dnmt1,Inpp5k,Strn3,Rnf5,Ggnbp2,Dlg4,Sema4d,Acin1,Gsk3b,Thoc1,Npc1,Esrra,Rptor,Trip12,Ncl,Itgav,Rnf20,Reck,Pum1,Cc2d1b,Pink1,Dffa,Ski,Slc27a1,Smarca4,Nedd4,Hmg20a,Cnot3,Bclaf1,Gpi1,Znfx1,Bend6,Dnaja3,Sorl1,Nipbl,Srsf4,Angel2,Zkscan3,Upf1,Bmpr2,Phf21a,Otud7b,Nr3c1,Arrb1,Taf1,Hdac1,Cnot2,Fus,Scmh1,Mier1,Atf7,Aida,H2afv,Ptk2,Zc3h14,Ubr5,Trp53bp1,Dmtn,Sufu,Nr2c2,Rapgef2,N4bp2l2,Tpr,Prkrip1,Malsu1,Eapp…
GO Process	GO:0050808	Synapse organization	17	303	0.51	0.0052	10090.ENSMUSP00000016143,10090.ENSMUSP00000018700,10090.ENSMUSP00000027178,10090.ENSMUSP00000030691,10090.ENSMUSP00000032629,10090.ENSMUSP00000034740,10090.ENSMUSP00000046558,10090.ENSMUSP00000047270,10090.ENSMUSP00000051731,10090.ENSMUSP00000053842,10090.ENSMUSP00000067783,10090.ENSMUSP00000085872,10090.ENSMUSP00000099671,10090.ENSMUSP00000101734,10090.ENSMUSP00000101940,10090.ENSMUSP00000116028…	Wasf3,Dlg4,Als2,Pclo,Cyfip1,Nedd4,Igsf21,Chrnb1,Plxnb2,Dnaja3,Fzd5,Magi2,Myh10,Lphn2,Sez6l2,Myo5a,Lhfpl4
GO Process	GO:0044267	Cellular protein metabolic process	82	3073	0.19	0.0053	10090.ENSMUSP00000003152,10090.ENSMUSP00000006669,10090.ENSMUSP00000010597,10090.ENSMUSP00000015622,10090.ENSMUSP00000018795,10090.ENSMUSP00000021332,10090.ENSMUSP00000022040,10090.ENSMUSP00000023507,10090.ENSMUSP00000025279,10090.ENSMUSP00000025377,10090.ENSMUSP00000027421,10090.ENSMUSP00000027783,10090.ENSMUSP00000027856,10090.ENSMUSP00000027921,10090.ENSMUSP00000028499,10090.ENSMUSP00000028740…	Stk11,Pdk1,Kansl3,Rnf5,Tada2a,Fkbp3,Agtpbp1,Gsk3b,Npc1,Ppp2r2b,Trip12,Desi2,Dcaf6,Iars2,Itgav,Ttbk2,Eif2a,Trim33,Rnf20,Pink1,Padi2,Klhl7,Flt1,Smg1,St3gal2,Klhl36,Cul5,Smarca4,Nedd4,Clk1,Camk1d,Uggt1,Mmd2,Cdc42bpb,Metap1d,Ick,Ep400,Vcpip1,Pofut1,Taok1,Nek4,Rps6kc1,Ppm1h,Ppp3cc,Bmpr2,Senp7,Dnajb14,Otud7b,Peli1,D2hgdh,Arrb1,Man2a2,Taf1,Trpm7,Hdac1,Uba2,Jak1,Stam,Mast2,Mier1,Kmt2b,Ptk2,Ubr5,Trim9,Nr2…
GO Process	GO:0006892	post-Golgi vesicle-mediated transport	9	88	0.77	0.0057	10090.ENSMUSP00000014694,10090.ENSMUSP00000057462,10090.ENSMUSP00000058613,10090.ENSMUSP00000093644,10090.ENSMUSP00000096677,10090.ENSMUSP00000099364,10090.ENSMUSP00000100010,10090.ENSMUSP00000116028,10090.ENSMUSP00000140740	Zfyve20,Vti1b,Sorl1,Vti1a,Arfgef2,Nsf,Exoc2,Myo5a,Dopey1
GO Process	GO:0050769	Positive regulation of neurogenesis	25	579	0.4	0.0057	10090.ENSMUSP00000003152,10090.ENSMUSP00000018700,10090.ENSMUSP00000021900,10090.ENSMUSP00000023507,10090.ENSMUSP00000023600,10090.ENSMUSP00000032629,10090.ENSMUSP00000034230,10090.ENSMUSP00000037028,10090.ENSMUSP00000039357,10090.ENSMUSP00000051731,10090.ENSMUSP00000052758,10090.ENSMUSP00000052919,10090.ENSMUSP00000059385,10090.ENSMUSP00000084701,10090.ENSMUSP00000085872,10090.ENSMUSP00000095199…	Stk11,Dlg4,Sema4d,Gsk3b,Robo1,Cyfip1,Cx3cl1,Camk1d,Mmd2,Plxnb2,Itsn2,Bend6,Nipbl,Bmpr2,Magi2,Nr3c1,Hdac1,Tenm4,Ptk2,Kdr,Ube2v2,Rapgef2,Numb,Tbc1d24,Mark2
GO Process	GO:0009889	Regulation of biosynthetic process	91	3526	0.18	0.0059	10090.ENSMUSP00000001451,10090.ENSMUSP00000003152,10090.ENSMUSP00000004202,10090.ENSMUSP00000006286,10090.ENSMUSP00000006669,10090.ENSMUSP00000013130,10090.ENSMUSP00000017384,10090.ENSMUSP00000018795,10090.ENSMUSP00000019859,10090.ENSMUSP00000021550,10090.ENSMUSP00000021900,10090.ENSMUSP00000022511,10090.ENSMUSP00000023507,10090.ENSMUSP00000025137,10090.ENSMUSP00000025906,10090.ENSMUSP00000026537…	Smg5,Stk11,Dnmt1,Inpp5k,Pdk1,Strn3,Casc3,Tada2a,Gle1,Arg2,Sema4d,Zmym2,Gsk3b,Thoc1,Esrra,Paox,Rptor,Ncl,Dcaf6,Itgav,Eif2a,Rnf20,Pum1,Cc2d1b,Gpbp1l1,Pink1,Zfp593,Padi2,Ski,Cyfip1,Cx3cl1,Slc27a1,Smarca4,Nedd4,Rora,Hmg20a,Camk1d,Cnot3,Bclaf1,Bcl9,Znfx1,Plxnb2,Bend6,Dnaja3,Nek4,Raly,Trmt10c,Nipbl,Actn4,Fzd5,Zkscan3,Upf1,Fdps,Bmpr2,Phf21a,Otud7b,Peli1,Nr3c1,Arrb1,Taf1,Hdac1,Cnot2,Fus,Scmh1,Mier1,Kmt2b…
GO Process	GO:0090304	Nucleic acid metabolic process	54	1777	0.25	0.0059	10090.ENSMUSP00000001451,10090.ENSMUSP00000004202,10090.ENSMUSP00000005825,10090.ENSMUSP00000017384,10090.ENSMUSP00000022793,10090.ENSMUSP00000022901,10090.ENSMUSP00000023113,10090.ENSMUSP00000025137,10090.ENSMUSP00000025243,10090.ENSMUSP00000025264,10090.ENSMUSP00000026227,10090.ENSMUSP00000027421,10090.ENSMUSP00000027921,10090.ENSMUSP00000028914,10090.ENSMUSP00000030315,10090.ENSMUSP00000030460…	Smg5,Dnmt1,Pan2,Casc3,Acin1,Rrm2b,Polr3h,Thoc1,Iws1,Wdr33,Peo1,Trip12,Iars2,Polr3f,Pum1,Gpbp1l1,Dffa,Ski,Zfml,Smg1,Mak16,Smarca4,Ints8,Cnot3,Exosc2,Rbm25,Ddx52,Taok1,Raly,Trmt10c,Nipbl,Isg20l2,Srsf4,Angel2,Upf1,Bmpr2,Mfap1a,Harbi1,Nr3c1,Arrb1,Taf1,Cnot2,Fus,Ubr5,Trp53bp1,Ube2v2,Prpf39,Fzr1,Ankrd32,Prkrip1,Nfat5,Rbm20,Hnrnpd,Rbm5
GO Process	GO:0031175	Neuron projection development	28	697	0.37	0.0065	10090.ENSMUSP00000003152,10090.ENSMUSP00000018700,10090.ENSMUSP00000021900,10090.ENSMUSP00000023507,10090.ENSMUSP00000023600,10090.ENSMUSP00000024238,10090.ENSMUSP00000027178,10090.ENSMUSP00000032629,10090.ENSMUSP00000034740,10090.ENSMUSP00000046297,10090.ENSMUSP00000051731,10090.ENSMUSP00000070751,10090.ENSMUSP00000081557,10090.ENSMUSP00000093245,10090.ENSMUSP00000095392,10090.ENSMUSP00000099671…	Stk11,Dlg4,Sema4d,Gsk3b,Robo1,Celsr3,Als2,Cyfip1,Nedd4,Cdnf,Plxnb2,Bsg,Whrn,Gpr98,Dst,Myh10,Pcdh15,Ptk2,Cecr2,Kdr,Ddr1,Rapgef2,Numb,Mycbp2,Tbc1d24,Mark2,Auts2,Iqsec1
GO Process	GO:0031056	Regulation of histone modification	12	164	0.63	0.0066	10090.ENSMUSP00000004202,10090.ENSMUSP00000018795,10090.ENSMUSP00000025243,10090.ENSMUSP00000027421,10090.ENSMUSP00000029989,10090.ENSMUSP00000030536,10090.ENSMUSP00000030917,10090.ENSMUSP00000059385,10090.ENSMUSP00000095866,10090.ENSMUSP00000103789,10090.ENSMUSP00000105965,10090.ENSMUSP00000139759	Dnmt1,Tada2a,Iws1,Trip12,Rnf20,Pink1,Ski,Nipbl,Arrb1,Kmt2b,Ubr5,Auts2
GO Process	GO:0010720	Positive regulation of cell development	27	661	0.38	0.0067	10090.ENSMUSP00000003152,10090.ENSMUSP00000018700,10090.ENSMUSP00000021900,10090.ENSMUSP00000023507,10090.ENSMUSP00000023600,10090.ENSMUSP00000032629,10090.ENSMUSP00000034230,10090.ENSMUSP00000037028,10090.ENSMUSP00000039357,10090.ENSMUSP00000051731,10090.ENSMUSP00000052758,10090.ENSMUSP00000052919,10090.ENSMUSP00000059385,10090.ENSMUSP00000080531,10090.ENSMUSP00000084701,10090.ENSMUSP00000085872…	Stk11,Dlg4,Sema4d,Gsk3b,Robo1,Cyfip1,Cx3cl1,Camk1d,Mmd2,Plxnb2,Itsn2,Bend6,Nipbl,Fdps,Bmpr2,Magi2,Nr3c1,Hdac1,Tenm4,Ptk2,Dmtn,Kdr,Ube2v2,Rapgef2,Numb,Tbc1d24,Mark2
GO Process	GO:0048666	Neuron development	32	855	0.34	0.0068	10090.ENSMUSP00000003152,10090.ENSMUSP00000018700,10090.ENSMUSP00000021900,10090.ENSMUSP00000022040,10090.ENSMUSP00000023507,10090.ENSMUSP00000023600,10090.ENSMUSP00000024238,10090.ENSMUSP00000026866,10090.ENSMUSP00000027178,10090.ENSMUSP00000032629,10090.ENSMUSP00000034740,10090.ENSMUSP00000046297,10090.ENSMUSP00000051731,10090.ENSMUSP00000055449,10090.ENSMUSP00000070751,10090.ENSMUSP00000081557…	Stk11,Dlg4,Sema4d,Agtpbp1,Gsk3b,Robo1,Celsr3,Sclt1,Als2,Cyfip1,Nedd4,Cdnf,Plxnb2,Rp1l1,Bsg,Whrn,Gpr98,Dst,Myh10,Pcdh15,Tenm4,Ptk2,Cecr2,Kdr,Ddr1,Rapgef2,Numb,Mycbp2,Tbc1d24,Mark2,Auts2,Iqsec1
GO Process	GO:0009893	Positive regulation of metabolic process	95	3767	0.17	0.0084	10090.ENSMUSP00000003152,10090.ENSMUSP00000004202,10090.ENSMUSP00000006286,10090.ENSMUSP00000013130,10090.ENSMUSP00000018700,10090.ENSMUSP00000018795,10090.ENSMUSP00000021900,10090.ENSMUSP00000022040,10090.ENSMUSP00000023507,10090.ENSMUSP00000023600,10090.ENSMUSP00000025137,10090.ENSMUSP00000025486,10090.ENSMUSP00000025906,10090.ENSMUSP00000026360,10090.ENSMUSP00000026537,10090.ENSMUSP00000026671…	Stk11,Dnmt1,Inpp5k,Strn3,Dlg4,Tada2a,Sema4d,Agtpbp1,Gsk3b,Robo1,Thoc1,Lmnb1,Esrra,Itgb8,Paox,Rptor,Als2,Ncl,Ppp1r7,Dcaf6,Fbn1,Polr3f,Eif2a,Rnf20,Pum1,Gpbp1l1,Pink1,Zfp593,Padi2,Ski,Flt1,Cx3cl1,Slc27a1,Smarca4,Nedd4,Rora,Camk1d,Cnot3,Mmd2,Tmem135,Bclaf1,Bcl9,Plxnb2,Dnaja3,Taok1,Nek4,Sorl1,Trmt10c,Nipbl,Angel2,Actn4,Ppm1h,Fzd5,Zkscan3,Bsg,Upf1,Atg13,Fdps,Whrn,Bmpr2,Magi2,Peli1,Nr3c1,Arrb1,Arfgef2,T…
GO Process	GO:0010604	Positive regulation of macromolecule metabolic process	89	3467	0.17	0.0084	10090.ENSMUSP00000003152,10090.ENSMUSP00000004202,10090.ENSMUSP00000006286,10090.ENSMUSP00000013130,10090.ENSMUSP00000018700,10090.ENSMUSP00000018795,10090.ENSMUSP00000021900,10090.ENSMUSP00000022040,10090.ENSMUSP00000023507,10090.ENSMUSP00000023600,10090.ENSMUSP00000025137,10090.ENSMUSP00000025486,10090.ENSMUSP00000025906,10090.ENSMUSP00000026360,10090.ENSMUSP00000026671,10090.ENSMUSP00000027178…	Stk11,Dnmt1,Inpp5k,Strn3,Dlg4,Tada2a,Sema4d,Agtpbp1,Gsk3b,Robo1,Thoc1,Lmnb1,Esrra,Itgb8,Rptor,Als2,Ncl,Ppp1r7,Dcaf6,Fbn1,Polr3f,Eif2a,Rnf20,Pum1,Gpbp1l1,Pink1,Zfp593,Padi2,Ski,Flt1,Cx3cl1,Slc27a1,Smarca4,Nedd4,Rora,Mmd2,Tmem135,Bclaf1,Bcl9,Plxnb2,Dnaja3,Taok1,Nek4,Sorl1,Trmt10c,Nipbl,Angel2,Actn4,Fzd5,Zkscan3,Bsg,Upf1,Atg13,Whrn,Bmpr2,Magi2,Peli1,Nr3c1,Arrb1,Arfgef2,Taf1,Nsf,Hdac1,Uba2,Fus,Kmt2b,…
GO Process	GO:0051252	Regulation of RNA metabolic process	80	3027	0.19	0.0084	10090.ENSMUSP00000004202,10090.ENSMUSP00000006286,10090.ENSMUSP00000013130,10090.ENSMUSP00000018795,10090.ENSMUSP00000021900,10090.ENSMUSP00000022511,10090.ENSMUSP00000022793,10090.ENSMUSP00000023507,10090.ENSMUSP00000025137,10090.ENSMUSP00000025243,10090.ENSMUSP00000025906,10090.ENSMUSP00000026671,10090.ENSMUSP00000027438,10090.ENSMUSP00000027856,10090.ENSMUSP00000029387,10090.ENSMUSP00000029989…	Dnmt1,Inpp5k,Strn3,Tada2a,Sema4d,Zmym2,Acin1,Gsk3b,Thoc1,Iws1,Esrra,Rptor,Ncl,Dcaf6,Eif2a,Rnf20,Pum1,Cc2d1b,Gpbp1l1,Pink1,Zfp593,Padi2,Ski,Cx3cl1,Smarca4,Nedd4,Rora,Clk1,Hmg20a,Camk1d,Cnot3,Bclaf1,Bcl9,Rbm25,Znfx1,Bend6,Dnaja3,Nek4,Raly,Nipbl,Srsf4,Angel2,Actn4,Fzd5,Zkscan3,Upf1,Bmpr2,Phf21a,Otud7b,Peli1,Nr3c1,Arrb1,Taf1,Hdac1,Cnot2,Fus,Scmh1,Mier1,Msi2,Kmt2b,Atf7,H2afv,Zc3h14,Trp53bp1,Sufu,Nr2c2…
GO Process	GO:0002090	Regulation of receptor internalization	8	73	0.8	0.0087	10090.ENSMUSP00000018700,10090.ENSMUSP00000026699,10090.ENSMUSP00000034740,10090.ENSMUSP00000085872,10090.ENSMUSP00000095866,10090.ENSMUSP00000099364,10090.ENSMUSP00000119303,10090.ENSMUSP00000140030	Dlg4,Mkln1,Nedd4,Magi2,Arrb1,Nsf,Numb,Iqsec1
GO Process	GO:0045934	Negative regulation of nucleobase-containing compound metabolic process	45	1415	0.27	0.0091	10090.ENSMUSP00000004202,10090.ENSMUSP00000006286,10090.ENSMUSP00000013130,10090.ENSMUSP00000021900,10090.ENSMUSP00000022793,10090.ENSMUSP00000025137,10090.ENSMUSP00000025906,10090.ENSMUSP00000027421,10090.ENSMUSP00000029989,10090.ENSMUSP00000030320,10090.ENSMUSP00000030816,10090.ENSMUSP00000030917,10090.ENSMUSP00000034707,10090.ENSMUSP00000034740,10090.ENSMUSP00000034879,10090.ENSMUSP00000043583…	Dnmt1,Inpp5k,Strn3,Sema4d,Acin1,Thoc1,Esrra,Trip12,Rnf20,Cc2d1b,Dffa,Ski,Smarca4,Nedd4,Hmg20a,Bclaf1,Znfx1,Bend6,Dnaja3,Nipbl,Srsf4,Angel2,Zkscan3,Bmpr2,Phf21a,Otud7b,Nr3c1,Taf1,Hdac1,Cnot2,Fus,Scmh1,Mier1,Atf7,H2afv,Zc3h14,Ubr5,Trp53bp1,Sufu,Nr2c2,N4bp2l2,Tpr,Eapp,Zfp148,Hnrnpd
GO Process	GO:0045184	Establishment of protein localization	42	1288	0.28	0.0093	10090.ENSMUSP00000014694,10090.ENSMUSP00000018700,10090.ENSMUSP00000019859,10090.ENSMUSP00000021285,10090.ENSMUSP00000021750,10090.ENSMUSP00000023507,10090.ENSMUSP00000025137,10090.ENSMUSP00000025279,10090.ENSMUSP00000025377,10090.ENSMUSP00000025957,10090.ENSMUSP00000030536,10090.ENSMUSP00000030644,10090.ENSMUSP00000030691,10090.ENSMUSP00000033498,10090.ENSMUSP00000034740,10090.ENSMUSP00000036962…	Zfyve20,Dlg4,Gle1,Stx8,Ryr2,Gsk3b,Thoc1,Npc1,Ppp2r2b,Fam45a,Pink1,Zfp593,Pclo,Timm17b,Nedd4,Clstn1,Vps13b,Ick,Vti1b,Sorl1,Nipbl,Vps53,Mia3,Tbc1d22a,Actn4,Nup214,Whrn,Gpr98,Vti1a,Arrb1,Arfgef2,Nsf,Exoc2,Stam,Pex5l,Dmtn,Stx18,Myo5a,Tpr,Desi1,Ift80,Dopey1
GO Process	GO:0046777	Protein autophosphorylation	13	200	0.58	0.0093	10090.ENSMUSP00000003152,10090.ENSMUSP00000023507,10090.ENSMUSP00000030536,10090.ENSMUSP00000031653,10090.ENSMUSP00000032891,10090.ENSMUSP00000034868,10090.ENSMUSP00000055470,10090.ENSMUSP00000098895,10090.ENSMUSP00000099513,10090.ENSMUSP00000105663,10090.ENSMUSP00000109144,10090.ENSMUSP00000113062,10090.ENSMUSP00000131684	Stk11,Gsk3b,Pink1,Flt1,Smg1,Clk1,Taok1,Taf1,Trpm7,Ptk2,Kdr,Ddr1,Mark2
GO Process	GO:0009790	Embryo development	39	1165	0.29	0.0099	10090.ENSMUSP00000004202,10090.ENSMUSP00000006286,10090.ENSMUSP00000018547,10090.ENSMUSP00000020930,10090.ENSMUSP00000021750,10090.ENSMUSP00000027178,10090.ENSMUSP00000028499,10090.ENSMUSP00000028633,10090.ENSMUSP00000028740,10090.ENSMUSP00000030198,10090.ENSMUSP00000030917,10090.ENSMUSP00000031653,10090.ENSMUSP00000034429,10090.ENSMUSP00000034707,10090.ENSMUSP00000039098,10090.ENSMUSP00000049355…	Dnmt1,Inpp5k,Ggnbp2,Gna13,Ryr2,Als2,Itgav,Fbn1,Ttbk2,Reck,Ski,Flt1,Tmem231,Smarca4,Cnot3,Gpi1,Plxnb2,Pofut1,Nipbl,Fzd5,Whrn,Pitpnb,Bmpr2,Otud7b,Tjp1,Hdac1,Myh10,B9d1,Cnot2,Pcdh15,Slc35e2,Tenm4,Sufu,Cecr2,Kdr,Trp53bp2,Slc39a3,N4bp2l2,Birc6
GO Process	GO:0046907	Intracellular transport	39	1166	0.29	0.01	10090.ENSMUSP00000014694,10090.ENSMUSP00000017831,10090.ENSMUSP00000019859,10090.ENSMUSP00000021285,10090.ENSMUSP00000022040,10090.ENSMUSP00000023507,10090.ENSMUSP00000025137,10090.ENSMUSP00000025279,10090.ENSMUSP00000025377,10090.ENSMUSP00000025957,10090.ENSMUSP00000027178,10090.ENSMUSP00000030644,10090.ENSMUSP00000033498,10090.ENSMUSP00000034740,10090.ENSMUSP00000039178,10090.ENSMUSP00000048234…	Zfyve20,Rhot1,Gle1,Stx8,Agtpbp1,Gsk3b,Thoc1,Npc1,Ppp2r2b,Fam45a,Als2,Zfp593,Timm17b,Nedd4,Relch,Ick,Itsn2,Vti1b,Sorl1,Vps53,Mia3,Tbc1d22a,Actn4,Nup214,Tacc2,Vti1a,Dst,Reps2,Nsf,Myh10,Stam,Pex5l,Ptk2,Stx18,Myo5a,Tpr,Desi1,Ift80,Dopey1
GO Process	GO:0060341	Regulation of cellular localization	37	1083	0.3	0.0101	10090.ENSMUSP00000003152,10090.ENSMUSP00000003468,10090.ENSMUSP00000006286,10090.ENSMUSP00000017831,10090.ENSMUSP00000018700,10090.ENSMUSP00000021285,10090.ENSMUSP00000021750,10090.ENSMUSP00000023507,10090.ENSMUSP00000025243,10090.ENSMUSP00000025957,10090.ENSMUSP00000026274,10090.ENSMUSP00000027853,10090.ENSMUSP00000028499,10090.ENSMUSP00000028740,10090.ENSMUSP00000030536,10090.ENSMUSP00000032629…	Stk11,Grik5,Inpp5k,Rhot1,Dlg4,Stx8,Ryr2,Gsk3b,Iws1,Fam45a,Lztfl1,Mpc2,Itgav,Ttbk2,Pink1,Cyfip1,Cx3cl1,Nedd4,Tldc1,Vti1b,Sorl1,Nipbl,Nup214,Dnajc5,Ppp3cc,Mtcl1,Magi2,Otud7b,Arrb1,Ubr5,Dmtn,Stx18,Myo5a,Tpr,Numb,Sorbs2,Iqsec1
GO Process	GO:0007275	Multicellular organism development	117	4921	0.14	0.0102	10090.ENSMUSP00000003152,10090.ENSMUSP00000004202,10090.ENSMUSP00000006286,10090.ENSMUSP00000016143,10090.ENSMUSP00000018547,10090.ENSMUSP00000018700,10090.ENSMUSP00000020930,10090.ENSMUSP00000021550,10090.ENSMUSP00000021750,10090.ENSMUSP00000021900,10090.ENSMUSP00000022040,10090.ENSMUSP00000022793,10090.ENSMUSP00000022901,10090.ENSMUSP00000023507,10090.ENSMUSP00000023600,10090.ENSMUSP00000024238…	Stk11,Dnmt1,Inpp5k,Wasf3,Ggnbp2,Dlg4,Gna13,Arg2,Ryr2,Sema4d,Agtpbp1,Acin1,Rrm2b,Gsk3b,Robo1,Celsr3,Esrra,Itgb8,Sclt1,Als2,Ncl,Strbp,Itgav,Fbn1,Ttbk2,Reck,Pclo,Ski,Flt1,Cyfip1,Cx3cl1,Tmem231,Cul5,Smarca4,Nedd4,Rora,Hmg20a,Camk1d,Cnot3,Mmd2,Kcna2,Tmem135,Bcl9,Cdnf,Igsf21,Ick,Gpi1,Plxnb2,Itsn2,Bend6,Pofut1,Dnaja3,Rp1l1,Sorl1,Nipbl,Srsf4,Ubn1,Mia3,Fzd5,Bsg,Prom1,Ntm,Ppp3cc,Whrn,Tacc2,Pitpnb,Bmpr2,Mag…
GO Process	GO:2000026	Regulation of multicellular organismal development	61	2150	0.22	0.0105	10090.ENSMUSP00000003152,10090.ENSMUSP00000004202,10090.ENSMUSP00000016143,10090.ENSMUSP00000018700,10090.ENSMUSP00000021900,10090.ENSMUSP00000022793,10090.ENSMUSP00000023507,10090.ENSMUSP00000023600,10090.ENSMUSP00000024238,10090.ENSMUSP00000025137,10090.ENSMUSP00000025906,10090.ENSMUSP00000026360,10090.ENSMUSP00000027421,10090.ENSMUSP00000028633,10090.ENSMUSP00000030198,10090.ENSMUSP00000030917…	Stk11,Dnmt1,Wasf3,Dlg4,Sema4d,Acin1,Gsk3b,Robo1,Celsr3,Thoc1,Esrra,Itgb8,Trip12,Fbn1,Reck,Ski,Flt1,Cyfip1,Cx3cl1,Nedd4,Hmg20a,Clstn1,Camk1d,Mmd2,Plxnb2,Itsn2,Bend6,Sorl1,Nipbl,Mia3,Prom1,Ntm,Fdps,Bmpr2,Magi2,Gpr98,Nr3c1,Tjp2,Tjp1,Hdac1,Jak1,Rap1gap,Lphn2,Tenm4,Dact3,Aida,Ptk2,Trp53bp1,Sufu,Nr2c2,Kdr,Ube2v2,Rapgef2,N4bp2l2,Numb,Lhfpl4,Mycbp2,Tbc1d24,Clasp2,Mark2,Clasp1
GO Process	GO:1903827	Regulation of cellular protein localization	24	576	0.38	0.0114	10090.ENSMUSP00000003152,10090.ENSMUSP00000006286,10090.ENSMUSP00000018700,10090.ENSMUSP00000021285,10090.ENSMUSP00000023507,10090.ENSMUSP00000025243,10090.ENSMUSP00000026274,10090.ENSMUSP00000028740,10090.ENSMUSP00000030536,10090.ENSMUSP00000034740,10090.ENSMUSP00000044430,10090.ENSMUSP00000057462,10090.ENSMUSP00000058613,10090.ENSMUSP00000059385,10090.ENSMUSP00000083899,10090.ENSMUSP00000085872…	Stk11,Inpp5k,Dlg4,Stx8,Gsk3b,Iws1,Lztfl1,Ttbk2,Pink1,Nedd4,Tldc1,Vti1b,Sorl1,Nipbl,Mtcl1,Magi2,Otud7b,Ubr5,Dmtn,Myo5a,Tpr,Numb,Sorbs2,Iqsec1
GO Process	GO:0006139	Nucleobase-containing compound metabolic process	62	2205	0.21	0.0115	10090.ENSMUSP00000001451,10090.ENSMUSP00000004202,10090.ENSMUSP00000005825,10090.ENSMUSP00000017384,10090.ENSMUSP00000022793,10090.ENSMUSP00000022901,10090.ENSMUSP00000023113,10090.ENSMUSP00000023507,10090.ENSMUSP00000025137,10090.ENSMUSP00000025243,10090.ENSMUSP00000025264,10090.ENSMUSP00000026227,10090.ENSMUSP00000027421,10090.ENSMUSP00000027853,10090.ENSMUSP00000027921,10090.ENSMUSP00000028914…	Smg5,Dnmt1,Pan2,Casc3,Acin1,Rrm2b,Polr3h,Gsk3b,Thoc1,Iws1,Wdr33,Peo1,Trip12,Mpc2,Iars2,Polr3f,Pum1,Gpbp1l1,Dffa,Ski,Zfml,Smg1,Mak16,Smarca4,Rora,Uggt1,Ints8,Cnot3,Exosc2,Rbm25,Ddx52,Gpi1,Taok1,Raly,Trmt10c,Nipbl,Isg20l2,Srsf4,Angel2,Ak1,Upf1,Bmpr2,Mfap1a,Harbi1,Nr3c1,Arrb1,Taf1,Cnot2,Fus,Acly,Ubr5,Trp53bp1,Ube2v2,Prpf39,Fzr1,Ankrd32,Prkrip1,Mpp6,Nfat5,Rbm20,Hnrnpd,Rbm5
GO Process	GO:0023052	Signaling	100	4065	0.16	0.0115	10090.ENSMUSP00000003152,10090.ENSMUSP00000003468,10090.ENSMUSP00000004202,10090.ENSMUSP00000006286,10090.ENSMUSP00000006669,10090.ENSMUSP00000017831,10090.ENSMUSP00000018700,10090.ENSMUSP00000020930,10090.ENSMUSP00000021750,10090.ENSMUSP00000021900,10090.ENSMUSP00000023507,10090.ENSMUSP00000023600,10090.ENSMUSP00000024238,10090.ENSMUSP00000025137,10090.ENSMUSP00000025906,10090.ENSMUSP00000026209…	Stk11,Grik5,Dnmt1,Inpp5k,Pdk1,Rhot1,Dlg4,Gna13,Ryr2,Sema4d,Gsk3b,Robo1,Celsr3,Thoc1,Esrra,Dnmbp,Itgb8,Rptor,Als2,Itgav,Tcp11l1,Fbn1,Ttbk2,Eif2a,Reck,Pink1,Rcan3,Pclo,Padi2,Ski,Flt1,Cyfip1,Cx3cl1,Slc27a1,Tmem231,Nedd4,Rora,Clstn1,Kcna2,Cdc42bpb,Tldc1,Bcl9,Cdnf,Chrnb1,Ick,Gpi1,Plxnb2,Pofut1,Dnaja3,Rp1l1,Taok1,Nek4,Sorl1,Actn4,Fzd5,Itgb5,Gnb5,Sag,Ppp3cc,Bmpr2,Srgap3,Magi2,Lmbrd2,Peli1,Gpr98,Nr3c1,Ar…
GO Process	GO:0034613	Cellular protein localization	44	1392	0.26	0.0115	10090.ENSMUSP00000003468,10090.ENSMUSP00000006286,10090.ENSMUSP00000018700,10090.ENSMUSP00000019859,10090.ENSMUSP00000021285,10090.ENSMUSP00000021750,10090.ENSMUSP00000023507,10090.ENSMUSP00000025137,10090.ENSMUSP00000025279,10090.ENSMUSP00000025377,10090.ENSMUSP00000029800,10090.ENSMUSP00000030536,10090.ENSMUSP00000030644,10090.ENSMUSP00000032427,10090.ENSMUSP00000033498,10090.ENSMUSP00000034740…	Grik5,Inpp5k,Dlg4,Gle1,Stx8,Ryr2,Gsk3b,Thoc1,Npc1,Ppp2r2b,Tspan5,Pink1,Zfp593,Asun,Timm17b,Nedd4,Clstn1,Ick,Dnaja3,Vti1b,Sorl1,Nipbl,Mia3,Tbc1d22a,Nup214,Bsg,Atg13,Magi2,Vti1a,Nsf,Stam,Pex5l,Stx18,Sept6,Map7,Rapgef2,Myo5a,Tpr,Slmap,Ankrd32,Desi1,Lhfpl4,Clasp2,Ift80
GO Process	GO:0010976	Positive regulation of neuron projection development	18	366	0.46	0.0117	10090.ENSMUSP00000003152,10090.ENSMUSP00000018700,10090.ENSMUSP00000021900,10090.ENSMUSP00000023507,10090.ENSMUSP00000023600,10090.ENSMUSP00000032629,10090.ENSMUSP00000034230,10090.ENSMUSP00000037028,10090.ENSMUSP00000051731,10090.ENSMUSP00000052758,10090.ENSMUSP00000084701,10090.ENSMUSP00000085872,10090.ENSMUSP00000095199,10090.ENSMUSP00000111443,10090.ENSMUSP00000113778,10090.ENSMUSP00000119303…	Stk11,Dlg4,Sema4d,Gsk3b,Robo1,Cyfip1,Cx3cl1,Camk1d,Plxnb2,Itsn2,Bmpr2,Magi2,Nr3c1,Ube2v2,Rapgef2,Numb,Tbc1d24,Mark2
GO Process	GO:0048585	Negative regulation of response to stimulus	48	1571	0.25	0.0117	10090.ENSMUSP00000003152,10090.ENSMUSP00000006286,10090.ENSMUSP00000013130,10090.ENSMUSP00000018547,10090.ENSMUSP00000021550,10090.ENSMUSP00000021900,10090.ENSMUSP00000022901,10090.ENSMUSP00000023507,10090.ENSMUSP00000023600,10090.ENSMUSP00000025137,10090.ENSMUSP00000027421,10090.ENSMUSP00000028499,10090.ENSMUSP00000028633,10090.ENSMUSP00000029444,10090.ENSMUSP00000030536,10090.ENSMUSP00000030765…	Stk11,Inpp5k,Strn3,Ggnbp2,Arg2,Sema4d,Rrm2b,Gsk3b,Robo1,Thoc1,Trip12,Itgav,Fbn1,Trim33,Pink1,Padi2,Ski,Cx3cl1,Smarca4,Nedd4,Rora,Cnot3,Tldc1,Bend6,Dnaja3,Sorl1,Slc35f6,Zkscan3,Sag,Magi2,Otud7b,Nr3c1,Arrb1,Hdac1,Cnot2,Dact3,Aida,Ubr5,Trp53bp1,Sufu,Depdc5,Tbc1d24,Clasp2,Csnk1a1,Ift80,Otud4,Birc6,Clasp1
GO Process	GO:0051173	Positive regulation of nitrogen compound metabolic process	81	3119	0.18	0.0117	10090.ENSMUSP00000003152,10090.ENSMUSP00000004202,10090.ENSMUSP00000006286,10090.ENSMUSP00000013130,10090.ENSMUSP00000018700,10090.ENSMUSP00000018795,10090.ENSMUSP00000021900,10090.ENSMUSP00000022040,10090.ENSMUSP00000023507,10090.ENSMUSP00000023600,10090.ENSMUSP00000025137,10090.ENSMUSP00000025486,10090.ENSMUSP00000025906,10090.ENSMUSP00000026537,10090.ENSMUSP00000026671,10090.ENSMUSP00000027178…	Stk11,Dnmt1,Inpp5k,Strn3,Dlg4,Tada2a,Sema4d,Agtpbp1,Gsk3b,Robo1,Thoc1,Lmnb1,Esrra,Paox,Rptor,Als2,Ncl,Ppp1r7,Dcaf6,Fbn1,Eif2a,Rnf20,Pum1,Gpbp1l1,Pink1,Zfp593,Padi2,Ski,Flt1,Cx3cl1,Slc27a1,Smarca4,Nedd4,Rora,Mmd2,Bclaf1,Bcl9,Plxnb2,Dnaja3,Taok1,Nek4,Sorl1,Trmt10c,Nipbl,Actn4,Fzd5,Zkscan3,Upf1,Atg13,Bmpr2,Magi2,Peli1,Nr3c1,Arrb1,Taf1,Nsf,Hdac1,Uba2,Fus,Kmt2b,Ptk2,Trp53bp1,Nr2c2,Kdr,Nrf1,Ube2v2,Rapg…
GO Process	GO:0090503	RNA phosphodiester bond hydrolysis, exonucleolytic	6	39	0.95	0.0117	10090.ENSMUSP00000005825,10090.ENSMUSP00000039098,10090.ENSMUSP00000043519,10090.ENSMUSP00000059783,10090.ENSMUSP00000064556,10090.ENSMUSP00000100902	Pan2,Cnot3,Exosc2,Isg20l2,Angel2,Cnot2
GO Process	GO:0030182	Neuron differentiation	36	1056	0.3	0.0119	10090.ENSMUSP00000003152,10090.ENSMUSP00000018700,10090.ENSMUSP00000021900,10090.ENSMUSP00000022040,10090.ENSMUSP00000023507,10090.ENSMUSP00000023600,10090.ENSMUSP00000024238,10090.ENSMUSP00000026866,10090.ENSMUSP00000027178,10090.ENSMUSP00000032629,10090.ENSMUSP00000034740,10090.ENSMUSP00000034766,10090.ENSMUSP00000046297,10090.ENSMUSP00000051731,10090.ENSMUSP00000055449,10090.ENSMUSP00000070751…	Stk11,Dlg4,Sema4d,Agtpbp1,Gsk3b,Robo1,Celsr3,Sclt1,Als2,Cyfip1,Nedd4,Rora,Cdnf,Plxnb2,Rp1l1,Bsg,Prom1,Whrn,Gpr98,Dst,Hdac1,Myh10,Pcdh15,Tenm4,Ptk2,Sufu,Cecr2,Kdr,Ddr1,Rapgef2,Numb,Mycbp2,Tbc1d24,Mark2,Auts2,Iqsec1
GO Process	GO:0023051	Regulation of signaling	83	3227	0.18	0.0123	10090.ENSMUSP00000003152,10090.ENSMUSP00000003468,10090.ENSMUSP00000006286,10090.ENSMUSP00000013130,10090.ENSMUSP00000017831,10090.ENSMUSP00000018547,10090.ENSMUSP00000018700,10090.ENSMUSP00000021750,10090.ENSMUSP00000021900,10090.ENSMUSP00000022901,10090.ENSMUSP00000023507,10090.ENSMUSP00000023600,10090.ENSMUSP00000025486,10090.ENSMUSP00000026671,10090.ENSMUSP00000027853,10090.ENSMUSP00000028499…	Stk11,Grik5,Inpp5k,Strn3,Rhot1,Ggnbp2,Dlg4,Ryr2,Sema4d,Rrm2b,Gsk3b,Robo1,Lmnb1,Rptor,Mpc2,Itgav,Fbn1,Ttbk2,Eif2a,Trim33,Tspan5,Reck,Pum1,Pink1,Rcan3,Padi2,Ski,Flt1,Cyfip1,Cx3cl1,Smarca4,Nedd4,Rora,Pdcd7,Clstn1,Cnot3,Mmd2,Kcna2,Bclaf1,Bend6,Pofut1,Dnaja3,Taok1,Sorl1,Slc35f6,Actn4,Fzd5,Sag,Bmpr2,Magi2,Otud7b,Peli1,Gpr98,Nr3c1,Arrb1,Arfgef2,Taf1,Nsf,Hdac1,Jak1,Cnot2,Rap1gap,Sez6l2,Pex5l,Dact3,Aida,P…
GO Process	GO:0034248	Regulation of cellular amide metabolic process	20	438	0.42	0.0123	10090.ENSMUSP00000006669,10090.ENSMUSP00000017384,10090.ENSMUSP00000019859,10090.ENSMUSP00000027438,10090.ENSMUSP00000029387,10090.ENSMUSP00000030315,10090.ENSMUSP00000030536,10090.ENSMUSP00000032629,10090.ENSMUSP00000039098,10090.ENSMUSP00000051731,10090.ENSMUSP00000058613,10090.ENSMUSP00000058954,10090.ENSMUSP00000075089,10090.ENSMUSP00000100902,10090.ENSMUSP00000117616,10090.ENSMUSP00000122941…	Pdk1,Casc3,Gle1,Ncl,Eif2a,Pum1,Pink1,Cyfip1,Cnot3,Plxnb2,Sorl1,Trmt10c,Upf1,Cnot2,Tpr,Malsu1,Dnajc1,Eif5,Rbm20,Hnrnpd
GO Process	GO:0051094	Positive regulation of developmental process	47	1533	0.25	0.0123	10090.ENSMUSP00000003152,10090.ENSMUSP00000016143,10090.ENSMUSP00000018700,10090.ENSMUSP00000021550,10090.ENSMUSP00000021900,10090.ENSMUSP00000022793,10090.ENSMUSP00000023507,10090.ENSMUSP00000023600,10090.ENSMUSP00000026360,10090.ENSMUSP00000030536,10090.ENSMUSP00000031653,10090.ENSMUSP00000032629,10090.ENSMUSP00000034230,10090.ENSMUSP00000034707,10090.ENSMUSP00000036962,10090.ENSMUSP00000037028…	Stk11,Wasf3,Dlg4,Arg2,Sema4d,Acin1,Gsk3b,Robo1,Itgb8,Pink1,Flt1,Cyfip1,Cx3cl1,Smarca4,Clstn1,Camk1d,Mmd2,Plxnb2,Itsn2,Bend6,Sorl1,Nipbl,Mia3,Prom1,Fdps,Bmpr2,Magi2,Gpr98,Nr3c1,Tjp1,Hdac1,Jak1,Lphn2,Tenm4,Ptk2,Trp53bp1,Dmtn,Nr2c2,Kdr,Ube2v2,Rapgef2,N4bp2l2,Numb,Tbc1d24,Clasp2,Mark2,Clasp1
GO Process	GO:0051172	Negative regulation of nitrogen compound metabolic process	64	2310	0.21	0.0123	10090.ENSMUSP00000004202,10090.ENSMUSP00000006286,10090.ENSMUSP00000013130,10090.ENSMUSP00000018547,10090.ENSMUSP00000021900,10090.ENSMUSP00000022793,10090.ENSMUSP00000023507,10090.ENSMUSP00000025137,10090.ENSMUSP00000025906,10090.ENSMUSP00000026671,10090.ENSMUSP00000027421,10090.ENSMUSP00000027438,10090.ENSMUSP00000028499,10090.ENSMUSP00000029989,10090.ENSMUSP00000030198,10090.ENSMUSP00000030315…	Dnmt1,Inpp5k,Strn3,Ggnbp2,Sema4d,Acin1,Gsk3b,Thoc1,Esrra,Rptor,Trip12,Ncl,Itgav,Rnf20,Reck,Pum1,Cc2d1b,Dffa,Ski,Smarca4,Nedd4,Hmg20a,Cnot3,Bclaf1,Gpi1,Znfx1,Bend6,Dnaja3,Sorl1,Nipbl,Srsf4,Angel2,Zkscan3,Upf1,Bmpr2,Phf21a,Otud7b,Nr3c1,Arrb1,Taf1,Hdac1,Cnot2,Fus,Scmh1,Mier1,Atf7,Aida,H2afv,Zc3h14,Ubr5,Trp53bp1,Dmtn,Sufu,Nr2c2,N4bp2l2,Tpr,Prkrip1,Malsu1,Eapp,Mycbp2,Zfp148,Tbc1d24,Hnrnpd,Birc6
GO Process	GO:0072359	Circulatory system development	33	936	0.31	0.0123	10090.ENSMUSP00000003152,10090.ENSMUSP00000018547,10090.ENSMUSP00000020930,10090.ENSMUSP00000021750,10090.ENSMUSP00000023507,10090.ENSMUSP00000023600,10090.ENSMUSP00000026360,10090.ENSMUSP00000027438,10090.ENSMUSP00000028499,10090.ENSMUSP00000028633,10090.ENSMUSP00000030198,10090.ENSMUSP00000031653,10090.ENSMUSP00000034230,10090.ENSMUSP00000034429,10090.ENSMUSP00000034707,10090.ENSMUSP00000034740…	Stk11,Ggnbp2,Gna13,Ryr2,Gsk3b,Robo1,Itgb8,Ncl,Itgav,Fbn1,Reck,Flt1,Cx3cl1,Tmem231,Smarca4,Nedd4,Rora,Pofut1,Nipbl,Mia3,Fzd5,Bmpr2,Lgals8,Myh10,B9d1,Tenm4,Ptk2,Sufu,Kdr,Trp53bp2,Rapgef2,Sorbs2,Rbm20
GO Process	GO:0007155	Cell adhesion	28	744	0.34	0.0144	10090.ENSMUSP00000018700,10090.ENSMUSP00000021900,10090.ENSMUSP00000023600,10090.ENSMUSP00000024238,10090.ENSMUSP00000026360,10090.ENSMUSP00000026699,10090.ENSMUSP00000028499,10090.ENSMUSP00000028633,10090.ENSMUSP00000034230,10090.ENSMUSP00000036304,10090.ENSMUSP00000036962,10090.ENSMUSP00000046558,10090.ENSMUSP00000051731,10090.ENSMUSP00000061928,10090.ENSMUSP00000069416,10090.ENSMUSP00000070751…	Dlg4,Sema4d,Robo1,Celsr3,Itgb8,Mkln1,Itgav,Fbn1,Cx3cl1,Lpp,Clstn1,Igsf21,Plxnb2,Cldn12,Itgb5,Bsg,Ntm,Gpr98,Dst,Tjp2,Trpm7,Myh10,Pcdh15,Tenm4,Tmem8b,Cadm2,Ddr1,Cd200
GO Process	GO:0016071	mRNA metabolic process	22	516	0.39	0.0144	10090.ENSMUSP00000001451,10090.ENSMUSP00000005825,10090.ENSMUSP00000017384,10090.ENSMUSP00000022793,10090.ENSMUSP00000025137,10090.ENSMUSP00000025243,10090.ENSMUSP00000025264,10090.ENSMUSP00000032891,10090.ENSMUSP00000039098,10090.ENSMUSP00000043519,10090.ENSMUSP00000048470,10090.ENSMUSP00000058105,10090.ENSMUSP00000058954,10090.ENSMUSP00000061474,10090.ENSMUSP00000075089,10090.ENSMUSP00000087372…	Smg5,Pan2,Casc3,Acin1,Thoc1,Iws1,Wdr33,Smg1,Cnot3,Exosc2,Rbm25,Raly,Trmt10c,Srsf4,Upf1,Mfap1a,Cnot2,Prpf39,Prkrip1,Rbm20,Hnrnpd,Rbm5
GO Process	GO:0010608	Posttranscriptional regulation of gene expression	21	481	0.4	0.0147	10090.ENSMUSP00000017384,10090.ENSMUSP00000019859,10090.ENSMUSP00000027438,10090.ENSMUSP00000029387,10090.ENSMUSP00000030315,10090.ENSMUSP00000030536,10090.ENSMUSP00000032629,10090.ENSMUSP00000039098,10090.ENSMUSP00000051731,10090.ENSMUSP00000058954,10090.ENSMUSP00000064556,10090.ENSMUSP00000075089,10090.ENSMUSP00000100902,10090.ENSMUSP00000101858,10090.ENSMUSP00000105732,10090.ENSMUSP00000117616…	Casc3,Gle1,Ncl,Eif2a,Pum1,Pink1,Cyfip1,Cnot3,Plxnb2,Trmt10c,Angel2,Upf1,Cnot2,Fus,Zc3h14,Tpr,Malsu1,Dnajc1,Eif5,Rbm20,Hnrnpd
GO Process	GO:0031326	Regulation of cellular biosynthetic process	87	3448	0.17	0.0147	10090.ENSMUSP00000001451,10090.ENSMUSP00000003152,10090.ENSMUSP00000004202,10090.ENSMUSP00000006286,10090.ENSMUSP00000006669,10090.ENSMUSP00000013130,10090.ENSMUSP00000017384,10090.ENSMUSP00000018795,10090.ENSMUSP00000019859,10090.ENSMUSP00000021900,10090.ENSMUSP00000022511,10090.ENSMUSP00000023507,10090.ENSMUSP00000025137,10090.ENSMUSP00000025906,10090.ENSMUSP00000026537,10090.ENSMUSP00000026671…	Smg5,Stk11,Dnmt1,Inpp5k,Pdk1,Strn3,Casc3,Tada2a,Gle1,Sema4d,Zmym2,Gsk3b,Thoc1,Esrra,Paox,Rptor,Ncl,Dcaf6,Eif2a,Rnf20,Pum1,Cc2d1b,Gpbp1l1,Pink1,Zfp593,Padi2,Ski,Cyfip1,Cx3cl1,Slc27a1,Smarca4,Nedd4,Rora,Hmg20a,Camk1d,Cnot3,Bclaf1,Bcl9,Znfx1,Plxnb2,Bend6,Dnaja3,Nek4,Raly,Trmt10c,Nipbl,Actn4,Fzd5,Zkscan3,Upf1,Bmpr2,Phf21a,Otud7b,Peli1,Nr3c1,Arrb1,Taf1,Hdac1,Cnot2,Fus,Scmh1,Mier1,Kmt2b,Atf7,Fitm2,H2af…
GO Process	GO:0050767	Regulation of neurogenesis	33	948	0.31	0.0147	10090.ENSMUSP00000003152,10090.ENSMUSP00000018700,10090.ENSMUSP00000021900,10090.ENSMUSP00000023507,10090.ENSMUSP00000023600,10090.ENSMUSP00000030917,10090.ENSMUSP00000032629,10090.ENSMUSP00000034230,10090.ENSMUSP00000034740,10090.ENSMUSP00000034879,10090.ENSMUSP00000037028,10090.ENSMUSP00000039357,10090.ENSMUSP00000051731,10090.ENSMUSP00000052758,10090.ENSMUSP00000052919,10090.ENSMUSP00000058613…	Stk11,Dlg4,Sema4d,Gsk3b,Robo1,Ski,Cyfip1,Cx3cl1,Nedd4,Hmg20a,Camk1d,Mmd2,Plxnb2,Itsn2,Bend6,Sorl1,Nipbl,Ntm,Bmpr2,Magi2,Nr3c1,Hdac1,Rap1gap,Tenm4,Ptk2,Kdr,Ube2v2,Rapgef2,Numb,Mycbp2,Tbc1d24,Clasp2,Mark2
GO Process	GO:0010769	Regulation of cell morphogenesis involved in differentiation	17	343	0.46	0.015	10090.ENSMUSP00000003152,10090.ENSMUSP00000021900,10090.ENSMUSP00000023507,10090.ENSMUSP00000023600,10090.ENSMUSP00000032629,10090.ENSMUSP00000034740,10090.ENSMUSP00000051731,10090.ENSMUSP00000066068,10090.ENSMUSP00000084701,10090.ENSMUSP00000105663,10090.ENSMUSP00000106612,10090.ENSMUSP00000113778,10090.ENSMUSP00000119303,10090.ENSMUSP00000124710,10090.ENSMUSP00000127005,10090.ENSMUSP00000128460…	Stk11,Sema4d,Gsk3b,Robo1,Cyfip1,Nedd4,Plxnb2,Actn4,Bmpr2,Ptk2,Dmtn,Rapgef2,Numb,Mycbp2,Tbc1d24,Clasp2,Mark2
GO Process	GO:0032501	Multicellular organismal process	141	6272	0.12	0.0159	10090.ENSMUSP00000003152,10090.ENSMUSP00000003345,10090.ENSMUSP00000003468,10090.ENSMUSP00000004202,10090.ENSMUSP00000006286,10090.ENSMUSP00000016143,10090.ENSMUSP00000018547,10090.ENSMUSP00000018700,10090.ENSMUSP00000020930,10090.ENSMUSP00000021550,10090.ENSMUSP00000021750,10090.ENSMUSP00000021900,10090.ENSMUSP00000022040,10090.ENSMUSP00000022793,10090.ENSMUSP00000022901,10090.ENSMUSP00000023507…	Stk11,Amph,Grik5,Dnmt1,Inpp5k,Wasf3,Ggnbp2,Dlg4,Gna13,Arg2,Ryr2,Sema4d,Agtpbp1,Acin1,Rrm2b,Gsk3b,Robo1,Celsr3,Pla2g7,Npc1,Esrra,Itgb8,Sclt1,Als2,Ncl,Fam107b,Strbp,Itgav,Fbn1,Ttbk2,Reck,Pum1,Pclo,Ski,Flt1,Cyfip1,Cx3cl1,Tmem231,Cul5,Smarca4,Nedd4,Rora,Hmg20a,Camk1d,Xpnpep3,Cnot3,Mmd2,Ndst2,Kcna2,Tmem135,Bcl9,Cdnf,Igsf21,Chrnb1,Ick,Gpi1,Plxnb2,Itsn2,Bend6,Pofut1,Dnaja3,Rp1l1,Sorl1,Nipbl,Srsf4,Ubn1,M…
GO Process	GO:0043542	Endothelial cell migration	7	62	0.82	0.0161	10090.ENSMUSP00000023600,10090.ENSMUSP00000028499,10090.ENSMUSP00000064801,10090.ENSMUSP00000097408,10090.ENSMUSP00000105663,10090.ENSMUSP00000109144,10090.ENSMUSP00000131281	Robo1,Itgav,Mia3,Lgals8,Ptk2,Kdr,Ptp4a3
GO Process	GO:0010646	Regulation of cell communication	82	3215	0.17	0.0162	10090.ENSMUSP00000003152,10090.ENSMUSP00000003468,10090.ENSMUSP00000006286,10090.ENSMUSP00000013130,10090.ENSMUSP00000017831,10090.ENSMUSP00000018547,10090.ENSMUSP00000018700,10090.ENSMUSP00000021750,10090.ENSMUSP00000021900,10090.ENSMUSP00000022901,10090.ENSMUSP00000023507,10090.ENSMUSP00000023600,10090.ENSMUSP00000025486,10090.ENSMUSP00000026671,10090.ENSMUSP00000027853,10090.ENSMUSP00000028499…	Stk11,Grik5,Inpp5k,Strn3,Rhot1,Ggnbp2,Dlg4,Ryr2,Sema4d,Rrm2b,Gsk3b,Robo1,Lmnb1,Rptor,Mpc2,Itgav,Fbn1,Ttbk2,Eif2a,Trim33,Tspan5,Reck,Pum1,Pink1,Rcan3,Padi2,Ski,Flt1,Cyfip1,Cx3cl1,Smarca4,Nedd4,Rora,Pdcd7,Clstn1,Cnot3,Mmd2,Kcna2,Bclaf1,Bend6,Pofut1,Dnaja3,Taok1,Sorl1,Slc35f6,Actn4,Fzd5,Sag,Bmpr2,Magi2,Otud7b,Peli1,Gpr98,Nr3c1,Arrb1,Arfgef2,Taf1,Hdac1,Jak1,Cnot2,Rap1gap,Sez6l2,Pex5l,Dact3,Aida,Ptk2,…
GO Process	GO:0007165	Signal transduction	93	3779	0.16	0.0183	10090.ENSMUSP00000003152,10090.ENSMUSP00000003468,10090.ENSMUSP00000004202,10090.ENSMUSP00000006286,10090.ENSMUSP00000006669,10090.ENSMUSP00000017831,10090.ENSMUSP00000020930,10090.ENSMUSP00000021750,10090.ENSMUSP00000021900,10090.ENSMUSP00000023507,10090.ENSMUSP00000023600,10090.ENSMUSP00000024238,10090.ENSMUSP00000025137,10090.ENSMUSP00000025906,10090.ENSMUSP00000026209,10090.ENSMUSP00000026360…	Stk11,Grik5,Dnmt1,Inpp5k,Pdk1,Rhot1,Gna13,Ryr2,Sema4d,Gsk3b,Robo1,Celsr3,Thoc1,Esrra,Dnmbp,Itgb8,Rptor,Als2,Itgav,Tcp11l1,Fbn1,Ttbk2,Eif2a,Reck,Pink1,Rcan3,Pclo,Padi2,Ski,Flt1,Cyfip1,Cx3cl1,Slc27a1,Tmem231,Nedd4,Rora,Cdc42bpb,Tldc1,Bcl9,Cdnf,Chrnb1,Ick,Gpi1,Plxnb2,Pofut1,Dnaja3,Rp1l1,Taok1,Nek4,Sorl1,Actn4,Fzd5,Itgb5,Gnb5,Sag,Ppp3cc,Bmpr2,Srgap3,Magi2,Lmbrd2,Peli1,Gpr98,Nr3c1,Arrb1,Arfgef2,Tjp2,C…
GO Process	GO:0006417	Regulation of translation	18	386	0.43	0.019	10090.ENSMUSP00000017384,10090.ENSMUSP00000019859,10090.ENSMUSP00000027438,10090.ENSMUSP00000029387,10090.ENSMUSP00000030315,10090.ENSMUSP00000030536,10090.ENSMUSP00000032629,10090.ENSMUSP00000039098,10090.ENSMUSP00000051731,10090.ENSMUSP00000058954,10090.ENSMUSP00000075089,10090.ENSMUSP00000100902,10090.ENSMUSP00000117616,10090.ENSMUSP00000122941,10090.ENSMUSP00000126321,10090.ENSMUSP00000126825…	Casc3,Gle1,Ncl,Eif2a,Pum1,Pink1,Cyfip1,Cnot3,Plxnb2,Trmt10c,Upf1,Cnot2,Tpr,Malsu1,Dnajc1,Eif5,Rbm20,Hnrnpd
GO Process	GO:0019538	Protein metabolic process	90	3634	0.16	0.019	10090.ENSMUSP00000001480,10090.ENSMUSP00000003152,10090.ENSMUSP00000006669,10090.ENSMUSP00000010597,10090.ENSMUSP00000015622,10090.ENSMUSP00000018795,10090.ENSMUSP00000021332,10090.ENSMUSP00000022040,10090.ENSMUSP00000023507,10090.ENSMUSP00000025279,10090.ENSMUSP00000025377,10090.ENSMUSP00000027421,10090.ENSMUSP00000027783,10090.ENSMUSP00000027856,10090.ENSMUSP00000027921,10090.ENSMUSP00000028499…	Npepps,Stk11,Pdk1,Kansl3,Rnf5,Tada2a,Fkbp3,Agtpbp1,Gsk3b,Npc1,Ppp2r2b,Trip12,Desi2,Dcaf6,Iars2,Itgav,Ttbk2,Eif2a,Trim33,Tspan5,Rnf20,Pink1,Padi2,Klhl7,Flt1,Smg1,St3gal2,Klhl36,Cul5,Smarca4,Nedd4,Clk1,Fam96a,Camk1d,Uggt1,Xpnpep3,Mmd2,Ndst2,Cdc42bpb,Metap1d,Ick,Ep400,Vcpip1,Pofut1,Taok1,Nek4,Sorl1,Rps6kc1,Ppm1h,Ppp3cc,Bmpr2,Senp7,Dnajb14,Otud7b,Peli1,Gpr98,D2hgdh,Arrb1,Man2a2,Taf1,Trpm7,Hdac1,Uba2,…
GO Process	GO:0051716	Cellular response to stimulus	126	5497	0.12	0.019	10090.ENSMUSP00000001480,10090.ENSMUSP00000003152,10090.ENSMUSP00000003468,10090.ENSMUSP00000004202,10090.ENSMUSP00000006286,10090.ENSMUSP00000006669,10090.ENSMUSP00000015622,10090.ENSMUSP00000017831,10090.ENSMUSP00000018700,10090.ENSMUSP00000020930,10090.ENSMUSP00000021285,10090.ENSMUSP00000021750,10090.ENSMUSP00000021900,10090.ENSMUSP00000022901,10090.ENSMUSP00000023507,10090.ENSMUSP00000023600…	Npepps,Stk11,Grik5,Dnmt1,Inpp5k,Pdk1,Rnf5,Rhot1,Dlg4,Gna13,Stx8,Ryr2,Sema4d,Rrm2b,Gsk3b,Robo1,Celsr3,Thoc1,Npc1,Lmnb1,Esrra,Dnmbp,Peo1,Itgb8,Rptor,Als2,Trip12,Ncl,Itgav,Tcp11l1,Fbn1,Ttbk2,Eif2a,Reck,Pink1,Rcan3,Pclo,Padi2,Ski,Flt1,Cyfip1,Smg1,Cx3cl1,Slc27a1,Tmem231,Nedd4,Rora,Uggt1,Cdc42bpb,Bclaf1,Tldc1,Bcl9,Cdnf,Chrnb1,Ick,Gpi1,Plxnb2,Pofut1,Dnaja3,Rp1l1,Taok1,Nek4,Sorl1,Nipbl,Mia3,Actn4,Fzd5,It…
GO Process	GO:0061564	Axon development	18	386	0.43	0.019	10090.ENSMUSP00000003152,10090.ENSMUSP00000021900,10090.ENSMUSP00000023507,10090.ENSMUSP00000023600,10090.ENSMUSP00000024238,10090.ENSMUSP00000027178,10090.ENSMUSP00000032629,10090.ENSMUSP00000051731,10090.ENSMUSP00000070751,10090.ENSMUSP00000095392,10090.ENSMUSP00000099671,10090.ENSMUSP00000105663,10090.ENSMUSP00000113062,10090.ENSMUSP00000119303,10090.ENSMUSP00000124710,10090.ENSMUSP00000127005…	Stk11,Sema4d,Gsk3b,Robo1,Celsr3,Als2,Cyfip1,Plxnb2,Bsg,Dst,Myh10,Ptk2,Ddr1,Numb,Mycbp2,Tbc1d24,Mark2,Auts2
GO Process	GO:0050896	Response to stimulus	152	6908	0.11	0.0198	10090.ENSMUSP00000001480,10090.ENSMUSP00000003152,10090.ENSMUSP00000003468,10090.ENSMUSP00000004202,10090.ENSMUSP00000006286,10090.ENSMUSP00000006669,10090.ENSMUSP00000013130,10090.ENSMUSP00000015622,10090.ENSMUSP00000017831,10090.ENSMUSP00000018700,10090.ENSMUSP00000020930,10090.ENSMUSP00000021285,10090.ENSMUSP00000021550,10090.ENSMUSP00000021750,10090.ENSMUSP00000021900,10090.ENSMUSP00000022901…	Npepps,Stk11,Grik5,Dnmt1,Inpp5k,Pdk1,Strn3,Rnf5,Rhot1,Dlg4,Gna13,Stx8,Arg2,Ryr2,Sema4d,Rrm2b,Polr3h,Gsk3b,Ndufb4,Robo1,Celsr3,Pla2g7,Thoc1,Npc1,Lmnb1,Esrra,Dnmbp,Peo1,Itgb8,Rptor,Als2,Trip12,Ncl,Strbp,Itgav,Tcp11l1,Fbn1,Ttbk2,Polr3f,Eif2a,Reck,Pink1,Rcan3,Pclo,Padi2,Ski,Flt1,Cyfip1,Smg1,Cx3cl1,Slc27a1,Tmem231,Nedd4,Rora,Pdcd7,Camk1d,Uggt1,Cdc42bpb,Tmem135,Bclaf1,Tldc1,Bcl9,Cdnf,Chrnb1,Ick,Gpi1,Pl…
GO Process	GO:0010556	Regulation of macromolecule biosynthetic process	83	3294	0.17	0.0205	10090.ENSMUSP00000001451,10090.ENSMUSP00000004202,10090.ENSMUSP00000006286,10090.ENSMUSP00000013130,10090.ENSMUSP00000017384,10090.ENSMUSP00000018795,10090.ENSMUSP00000019859,10090.ENSMUSP00000021900,10090.ENSMUSP00000022511,10090.ENSMUSP00000023507,10090.ENSMUSP00000025137,10090.ENSMUSP00000025906,10090.ENSMUSP00000026671,10090.ENSMUSP00000027438,10090.ENSMUSP00000027856,10090.ENSMUSP00000028499…	Smg5,Dnmt1,Inpp5k,Strn3,Casc3,Tada2a,Gle1,Sema4d,Zmym2,Gsk3b,Thoc1,Esrra,Rptor,Ncl,Dcaf6,Itgav,Eif2a,Rnf20,Pum1,Cc2d1b,Gpbp1l1,Pink1,Zfp593,Padi2,Ski,Cyfip1,Cx3cl1,Smarca4,Nedd4,Rora,Hmg20a,Camk1d,Cnot3,Bclaf1,Bcl9,Znfx1,Plxnb2,Bend6,Dnaja3,Nek4,Raly,Trmt10c,Nipbl,Actn4,Fzd5,Zkscan3,Upf1,Bmpr2,Phf21a,Otud7b,Peli1,Nr3c1,Arrb1,Taf1,Hdac1,Cnot2,Fus,Scmh1,Mier1,Kmt2b,Atf7,H2afv,Trp53bp1,Sufu,Nr2c2,Kd…
GO Process	GO:0120031	Plasma membrane bounded cell projection assembly	17	357	0.44	0.0216	10090.ENSMUSP00000006286,10090.ENSMUSP00000016143,10090.ENSMUSP00000024238,10090.ENSMUSP00000026866,10090.ENSMUSP00000028740,10090.ENSMUSP00000032629,10090.ENSMUSP00000034429,10090.ENSMUSP00000048234,10090.ENSMUSP00000055449,10090.ENSMUSP00000099671,10090.ENSMUSP00000099717,10090.ENSMUSP00000101066,10090.ENSMUSP00000106612,10090.ENSMUSP00000110894,10090.ENSMUSP00000113778,10090.ENSMUSP00000121038…	Inpp5k,Wasf3,Celsr3,Sclt1,Ttbk2,Cyfip1,Tmem231,Ick,Rp1l1,Myh10,B9d1,Pcdh15,Dmtn,Sept6,Rapgef2,Dnal1,Ift80
GO Process	GO:0048856	Anatomical structure development	121	5258	0.13	0.0222	10090.ENSMUSP00000003152,10090.ENSMUSP00000004202,10090.ENSMUSP00000006286,10090.ENSMUSP00000016143,10090.ENSMUSP00000018547,10090.ENSMUSP00000018700,10090.ENSMUSP00000020930,10090.ENSMUSP00000021550,10090.ENSMUSP00000021750,10090.ENSMUSP00000021900,10090.ENSMUSP00000022040,10090.ENSMUSP00000022793,10090.ENSMUSP00000022901,10090.ENSMUSP00000023507,10090.ENSMUSP00000023600,10090.ENSMUSP00000024238…	Stk11,Dnmt1,Inpp5k,Wasf3,Ggnbp2,Dlg4,Gna13,Arg2,Ryr2,Sema4d,Agtpbp1,Acin1,Rrm2b,Gsk3b,Robo1,Celsr3,Esrra,Itgb8,Sclt1,Als2,Ncl,Strbp,Itgav,Fbn1,Ttbk2,Reck,Pclo,Ski,Flt1,Cyfip1,Cx3cl1,Tmem231,Cul5,Smarca4,Nedd4,Rora,Hmg20a,Camk1d,Cnot3,Mmd2,Kcna2,Tmem135,Bcl9,Cdnf,Igsf21,Chrnb1,Ick,Gpi1,Plxnb2,Itsn2,Bend6,Pofut1,Dnaja3,Rp1l1,Sorl1,Nipbl,Srsf4,Ubn1,Mia3,Fzd5,Bsg,Prom1,Ntm,Ppp3cc,Whrn,Tacc2,Pitpnb,Bm…
GO Process	GO:0045666	Positive regulation of neuron differentiation	20	465	0.4	0.0224	10090.ENSMUSP00000003152,10090.ENSMUSP00000018700,10090.ENSMUSP00000021900,10090.ENSMUSP00000023507,10090.ENSMUSP00000023600,10090.ENSMUSP00000032629,10090.ENSMUSP00000034230,10090.ENSMUSP00000037028,10090.ENSMUSP00000039357,10090.ENSMUSP00000051731,10090.ENSMUSP00000052758,10090.ENSMUSP00000052919,10090.ENSMUSP00000084701,10090.ENSMUSP00000085872,10090.ENSMUSP00000095199,10090.ENSMUSP00000111443…	Stk11,Dlg4,Sema4d,Gsk3b,Robo1,Cyfip1,Cx3cl1,Camk1d,Mmd2,Plxnb2,Itsn2,Bend6,Bmpr2,Magi2,Nr3c1,Ube2v2,Rapgef2,Numb,Tbc1d24,Mark2
GO Process	GO:1905475	Regulation of protein localization to membrane	12	199	0.55	0.0239	10090.ENSMUSP00000006286,10090.ENSMUSP00000018700,10090.ENSMUSP00000021285,10090.ENSMUSP00000023507,10090.ENSMUSP00000026274,10090.ENSMUSP00000057462,10090.ENSMUSP00000083899,10090.ENSMUSP00000085872,10090.ENSMUSP00000106612,10090.ENSMUSP00000116028,10090.ENSMUSP00000119303,10090.ENSMUSP00000121619	Inpp5k,Dlg4,Stx8,Gsk3b,Lztfl1,Vti1b,Mtcl1,Magi2,Dmtn,Myo5a,Numb,Sorbs2
GO Process	GO:0044089	Positive regulation of cellular component biogenesis	22	543	0.37	0.0244	10090.ENSMUSP00000004202,10090.ENSMUSP00000005825,10090.ENSMUSP00000016143,10090.ENSMUSP00000021900,10090.ENSMUSP00000023507,10090.ENSMUSP00000028740,10090.ENSMUSP00000032629,10090.ENSMUSP00000034230,10090.ENSMUSP00000036962,10090.ENSMUSP00000046991,10090.ENSMUSP00000100025,10090.ENSMUSP00000100902,10090.ENSMUSP00000101734,10090.ENSMUSP00000108483,10090.ENSMUSP00000109144,10090.ENSMUSP00000109761…	Dnmt1,Pan2,Wasf3,Sema4d,Gsk3b,Ttbk2,Cyfip1,Cx3cl1,Clstn1,Wipf2,Stam,Cnot2,Lphn2,Arpc5l,Kdr,Stx18,Ube2v2,Tpr,Ankrd32,Clasp2,Auts2,Clasp1
GO Process	GO:0000956	Nuclear-transcribed mRNA catabolic process	8	91	0.71	0.0245	10090.ENSMUSP00000001451,10090.ENSMUSP00000005825,10090.ENSMUSP00000017384,10090.ENSMUSP00000032891,10090.ENSMUSP00000039098,10090.ENSMUSP00000043519,10090.ENSMUSP00000075089,10090.ENSMUSP00000100902	Smg5,Pan2,Casc3,Smg1,Cnot3,Exosc2,Upf1,Cnot2
GO Process	GO:0007154	Cell communication	100	4179	0.14	0.0245	10090.ENSMUSP00000003152,10090.ENSMUSP00000003468,10090.ENSMUSP00000004202,10090.ENSMUSP00000006286,10090.ENSMUSP00000006669,10090.ENSMUSP00000017831,10090.ENSMUSP00000018700,10090.ENSMUSP00000020930,10090.ENSMUSP00000021750,10090.ENSMUSP00000021900,10090.ENSMUSP00000023507,10090.ENSMUSP00000023600,10090.ENSMUSP00000024238,10090.ENSMUSP00000025137,10090.ENSMUSP00000025906,10090.ENSMUSP00000026209…	Stk11,Grik5,Dnmt1,Inpp5k,Pdk1,Rhot1,Dlg4,Gna13,Ryr2,Sema4d,Gsk3b,Robo1,Celsr3,Thoc1,Esrra,Dnmbp,Itgb8,Rptor,Als2,Itgav,Tcp11l1,Fbn1,Ttbk2,Eif2a,Reck,Pink1,Rcan3,Pclo,Padi2,Ski,Flt1,Cyfip1,Cx3cl1,Slc27a1,Tmem231,Nedd4,Rora,Clstn1,Kcna2,Cdc42bpb,Tldc1,Bcl9,Cdnf,Chrnb1,Ick,Gpi1,Plxnb2,Pofut1,Dnaja3,Rp1l1,Taok1,Nek4,Sorl1,Actn4,Fzd5,Itgb5,Gnb5,Sag,Ppp3cc,Bmpr2,Srgap3,Magi2,Lmbrd2,Peli1,Gpr98,Nr3c1,Ar…
GO Process	GO:0009792	Embryo development ending in birth or egg hatching	29	818	0.31	0.0245	10090.ENSMUSP00000006286,10090.ENSMUSP00000018547,10090.ENSMUSP00000020930,10090.ENSMUSP00000027178,10090.ENSMUSP00000028499,10090.ENSMUSP00000028740,10090.ENSMUSP00000030917,10090.ENSMUSP00000034429,10090.ENSMUSP00000034707,10090.ENSMUSP00000039098,10090.ENSMUSP00000049355,10090.ENSMUSP00000051731,10090.ENSMUSP00000053122,10090.ENSMUSP00000059385,10090.ENSMUSP00000067783,10090.ENSMUSP00000083835…	Inpp5k,Ggnbp2,Gna13,Als2,Itgav,Ttbk2,Ski,Tmem231,Smarca4,Cnot3,Gpi1,Plxnb2,Pofut1,Nipbl,Fzd5,Pitpnb,Bmpr2,Otud7b,Tjp1,Myh10,B9d1,Cnot2,Slc35e2,Sufu,Cecr2,Trp53bp2,Slc39a3,N4bp2l2,Birc6
GO Process	GO:0098609	Cell-cell adhesion	18	398	0.42	0.0245	10090.ENSMUSP00000018700,10090.ENSMUSP00000021900,10090.ENSMUSP00000023600,10090.ENSMUSP00000024238,10090.ENSMUSP00000028499,10090.ENSMUSP00000034230,10090.ENSMUSP00000036304,10090.ENSMUSP00000036962,10090.ENSMUSP00000046558,10090.ENSMUSP00000051731,10090.ENSMUSP00000061928,10090.ENSMUSP00000069416,10090.ENSMUSP00000070751,10090.ENSMUSP00000093245,10090.ENSMUSP00000097154,10090.ENSMUSP00000101066…	Dlg4,Sema4d,Robo1,Celsr3,Itgav,Cx3cl1,Lpp,Clstn1,Igsf21,Plxnb2,Cldn12,Itgb5,Bsg,Gpr98,Tjp2,Pcdh15,Tenm4,Cd200
GO Process	GO:0001941	Postsynaptic membrane organization	5	30	0.99	0.0248	10090.ENSMUSP00000018700,10090.ENSMUSP00000047270,10090.ENSMUSP00000053842,10090.ENSMUSP00000085872,10090.ENSMUSP00000124470	Dlg4,Chrnb1,Dnaja3,Magi2,Lhfpl4
GO Process	GO:0007041	Lysosomal transport	8	92	0.7	0.0256	10090.ENSMUSP00000014694,10090.ENSMUSP00000021285,10090.ENSMUSP00000025279,10090.ENSMUSP00000027178,10090.ENSMUSP00000030536,10090.ENSMUSP00000034740,10090.ENSMUSP00000058613,10090.ENSMUSP00000061317	Zfyve20,Stx8,Npc1,Als2,Pink1,Nedd4,Sorl1,Vps53
GO Process	GO:0031346	Positive regulation of cell projection organization	20	474	0.39	0.0267	10090.ENSMUSP00000003152,10090.ENSMUSP00000018700,10090.ENSMUSP00000021900,10090.ENSMUSP00000023507,10090.ENSMUSP00000023600,10090.ENSMUSP00000028740,10090.ENSMUSP00000032629,10090.ENSMUSP00000034230,10090.ENSMUSP00000037028,10090.ENSMUSP00000051731,10090.ENSMUSP00000052758,10090.ENSMUSP00000084701,10090.ENSMUSP00000085872,10090.ENSMUSP00000095199,10090.ENSMUSP00000111443,10090.ENSMUSP00000113778…	Stk11,Dlg4,Sema4d,Gsk3b,Robo1,Ttbk2,Cyfip1,Cx3cl1,Camk1d,Plxnb2,Itsn2,Bmpr2,Magi2,Nr3c1,Ube2v2,Rapgef2,Numb,Tbc1d24,Mark2,Auts2
GO Process	GO:0006468	Protein phosphorylation	28	785	0.32	0.0271	10090.ENSMUSP00000003152,10090.ENSMUSP00000006669,10090.ENSMUSP00000023507,10090.ENSMUSP00000028499,10090.ENSMUSP00000028740,10090.ENSMUSP00000029387,10090.ENSMUSP00000030536,10090.ENSMUSP00000031653,10090.ENSMUSP00000032891,10090.ENSMUSP00000034868,10090.ENSMUSP00000037028,10090.ENSMUSP00000039357,10090.ENSMUSP00000042565,10090.ENSMUSP00000048234,10090.ENSMUSP00000055470,10090.ENSMUSP00000057915…	Stk11,Pdk1,Gsk3b,Itgav,Ttbk2,Eif2a,Pink1,Flt1,Smg1,Clk1,Camk1d,Mmd2,Cdc42bpb,Ick,Taok1,Nek4,Rps6kc1,Bmpr2,Taf1,Trpm7,Jak1,Mast2,Ptk2,Nr2c2,Kdr,Ddr1,Csnk1a1,Mark2
GO Process	GO:0034331	Cell junction maintenance	6	49	0.85	0.0272	10090.ENSMUSP00000018700,10090.ENSMUSP00000030691,10090.ENSMUSP00000081557,10090.ENSMUSP00000085872,10090.ENSMUSP00000099652,10090.ENSMUSP00000107333	Dlg4,Pclo,Whrn,Magi2,Tjp1,Rassf8
GO Process	GO:1905269	Positive regulation of chromatin organization	9	119	0.64	0.0279	10090.ENSMUSP00000004202,10090.ENSMUSP00000018795,10090.ENSMUSP00000029989,10090.ENSMUSP00000030536,10090.ENSMUSP00000059385,10090.ENSMUSP00000095866,10090.ENSMUSP00000102470,10090.ENSMUSP00000117616,10090.ENSMUSP00000139759	Dnmt1,Tada2a,Rnf20,Pink1,Nipbl,Arrb1,Mier1,Tpr,Auts2
GO Process	GO:0031396	Regulation of protein ubiquitination	12	208	0.53	0.0321	10090.ENSMUSP00000027421,10090.ENSMUSP00000029989,10090.ENSMUSP00000030536,10090.ENSMUSP00000030691,10090.ENSMUSP00000053842,10090.ENSMUSP00000090979,10090.ENSMUSP00000095866,10090.ENSMUSP00000098895,10090.ENSMUSP00000105965,10090.ENSMUSP00000114203,10090.ENSMUSP00000124710,10090.ENSMUSP00000137875	Trip12,Rnf20,Pink1,Pclo,Dnaja3,Peli1,Arrb1,Taf1,Ubr5,Fzr1,Mycbp2,Ndfip2
GO Process	GO:1901214	Regulation of neuron death	17	375	0.42	0.0331	10090.ENSMUSP00000003468,10090.ENSMUSP00000023507,10090.ENSMUSP00000025377,10090.ENSMUSP00000030536,10090.ENSMUSP00000034230,10090.ENSMUSP00000044430,10090.ENSMUSP00000049355,10090.ENSMUSP00000058613,10090.ENSMUSP00000072175,10090.ENSMUSP00000095199,10090.ENSMUSP00000095866,10090.ENSMUSP00000099657,10090.ENSMUSP00000109144,10090.ENSMUSP00000111443,10090.ENSMUSP00000112508,10090.ENSMUSP00000127005…	Grik5,Gsk3b,Ppp2r2b,Pink1,Cx3cl1,Tldc1,Gpi1,Sorl1,Dnajc5,Nr3c1,Arrb1,Hdac1,Kdr,Ube2v2,Trp53bp2,Tbc1d24,Cd200
GO Process	GO:0009968	Negative regulation of signal transduction	37	1181	0.26	0.0349	10090.ENSMUSP00000003152,10090.ENSMUSP00000006286,10090.ENSMUSP00000013130,10090.ENSMUSP00000018547,10090.ENSMUSP00000022901,10090.ENSMUSP00000023507,10090.ENSMUSP00000023600,10090.ENSMUSP00000028499,10090.ENSMUSP00000028633,10090.ENSMUSP00000029444,10090.ENSMUSP00000030536,10090.ENSMUSP00000030765,10090.ENSMUSP00000030917,10090.ENSMUSP00000034230,10090.ENSMUSP00000034707,10090.ENSMUSP00000034740…	Stk11,Inpp5k,Strn3,Ggnbp2,Rrm2b,Gsk3b,Robo1,Itgav,Fbn1,Trim33,Pink1,Padi2,Ski,Cx3cl1,Smarca4,Nedd4,Rora,Cnot3,Bend6,Dnaja3,Sorl1,Slc35f6,Sag,Magi2,Otud7b,Nr3c1,Arrb1,Hdac1,Cnot2,Dact3,Aida,Sufu,Depdc5,Csnk1a1,Ift80,Otud4,Birc6
GO Process	GO:0043009	Chordate embryonic development	28	801	0.31	0.0352	10090.ENSMUSP00000006286,10090.ENSMUSP00000018547,10090.ENSMUSP00000020930,10090.ENSMUSP00000027178,10090.ENSMUSP00000028499,10090.ENSMUSP00000028740,10090.ENSMUSP00000030917,10090.ENSMUSP00000034429,10090.ENSMUSP00000034707,10090.ENSMUSP00000039098,10090.ENSMUSP00000049355,10090.ENSMUSP00000051731,10090.ENSMUSP00000053122,10090.ENSMUSP00000059385,10090.ENSMUSP00000067783,10090.ENSMUSP00000083835…	Inpp5k,Ggnbp2,Gna13,Als2,Itgav,Ttbk2,Ski,Tmem231,Smarca4,Cnot3,Gpi1,Plxnb2,Pofut1,Nipbl,Fzd5,Pitpnb,Bmpr2,Otud7b,Tjp1,Myh10,B9d1,Cnot2,Slc35e2,Sufu,Cecr2,Slc39a3,N4bp2l2,Birc6
GO Process	GO:0050807	Regulation of synapse organization	14	275	0.47	0.0352	10090.ENSMUSP00000018700,10090.ENSMUSP00000021900,10090.ENSMUSP00000023507,10090.ENSMUSP00000032629,10090.ENSMUSP00000034740,10090.ENSMUSP00000036962,10090.ENSMUSP00000085872,10090.ENSMUSP00000099671,10090.ENSMUSP00000101734,10090.ENSMUSP00000105663,10090.ENSMUSP00000111443,10090.ENSMUSP00000119303,10090.ENSMUSP00000121619,10090.ENSMUSP00000124470	Dlg4,Sema4d,Gsk3b,Cyfip1,Nedd4,Clstn1,Magi2,Myh10,Lphn2,Ptk2,Ube2v2,Numb,Sorbs2,Lhfpl4
GO Process	GO:0051247	Positive regulation of protein metabolic process	48	1675	0.22	0.0352	10090.ENSMUSP00000003152,10090.ENSMUSP00000004202,10090.ENSMUSP00000018700,10090.ENSMUSP00000018795,10090.ENSMUSP00000021900,10090.ENSMUSP00000022040,10090.ENSMUSP00000023507,10090.ENSMUSP00000023600,10090.ENSMUSP00000025486,10090.ENSMUSP00000026671,10090.ENSMUSP00000027178,10090.ENSMUSP00000027494,10090.ENSMUSP00000028633,10090.ENSMUSP00000029989,10090.ENSMUSP00000030536,10090.ENSMUSP00000031653…	Stk11,Dnmt1,Dlg4,Tada2a,Sema4d,Agtpbp1,Gsk3b,Robo1,Lmnb1,Rptor,Als2,Ppp1r7,Fbn1,Rnf20,Pink1,Flt1,Cx3cl1,Slc27a1,Nedd4,Mmd2,Plxnb2,Dnaja3,Taok1,Nek4,Sorl1,Trmt10c,Nipbl,Fzd5,Atg13,Bmpr2,Magi2,Peli1,Arrb1,Taf1,Nsf,Hdac1,Uba2,Ptk2,Kdr,Ube2v2,Rapgef2,Fzr1,Mycbp2,Csnk1a1,Hnrnpd,Ndfip2,Auts2,Soat1
GO Process	GO:0018105	Peptidyl-serine phosphorylation	11	181	0.55	0.0355	10090.ENSMUSP00000006669,10090.ENSMUSP00000023507,10090.ENSMUSP00000028740,10090.ENSMUSP00000030536,10090.ENSMUSP00000032891,10090.ENSMUSP00000034868,10090.ENSMUSP00000037028,10090.ENSMUSP00000098895,10090.ENSMUSP00000102095,10090.ENSMUSP00000128871,10090.ENSMUSP00000131684	Pdk1,Gsk3b,Ttbk2,Pink1,Smg1,Clk1,Camk1d,Taf1,Mast2,Csnk1a1,Mark2
GO Process	GO:0030154	Cell differentiation	89	3674	0.15	0.0361	10090.ENSMUSP00000003152,10090.ENSMUSP00000016143,10090.ENSMUSP00000018547,10090.ENSMUSP00000018700,10090.ENSMUSP00000020930,10090.ENSMUSP00000021900,10090.ENSMUSP00000022040,10090.ENSMUSP00000022793,10090.ENSMUSP00000023507,10090.ENSMUSP00000023600,10090.ENSMUSP00000024238,10090.ENSMUSP00000026360,10090.ENSMUSP00000026866,10090.ENSMUSP00000027178,10090.ENSMUSP00000028279,10090.ENSMUSP00000028499…	Stk11,Wasf3,Ggnbp2,Dlg4,Gna13,Sema4d,Agtpbp1,Acin1,Gsk3b,Robo1,Celsr3,Itgb8,Sclt1,Als2,Strbp,Itgav,Pum1,Ski,Flt1,Cyfip1,Cx3cl1,Tmem231,Smarca4,Nedd4,Rora,Hmg20a,Camk1d,Cnot3,Mmd2,Bcl9,Cdnf,Chrnb1,Plxnb2,Itsn2,Bend6,Dnaja3,Rp1l1,Sorl1,Nipbl,Srsf4,Ubn1,Mia3,Fzd5,Bsg,Prom1,Ntm,Whrn,Tacc2,Bmpr2,Magi2,Gpr98,Nr3c1,Dst,Tjp2,Lgals8,Tjp1,Hdac1,Myh10,B9d1,Cnot2,Pcdh15,Rap1gap,Mast2,Tenm4,Msi2,Kmt2b,Ptk2,Dm…
GO Process	GO:0042592	Homeostatic process	47	1634	0.22	0.0364	10090.ENSMUSP00000001451,10090.ENSMUSP00000003152,10090.ENSMUSP00000003468,10090.ENSMUSP00000006286,10090.ENSMUSP00000006669,10090.ENSMUSP00000017831,10090.ENSMUSP00000018700,10090.ENSMUSP00000020930,10090.ENSMUSP00000021750,10090.ENSMUSP00000022793,10090.ENSMUSP00000025279,10090.ENSMUSP00000026227,10090.ENSMUSP00000028499,10090.ENSMUSP00000028633,10090.ENSMUSP00000034230,10090.ENSMUSP00000034529…	Smg5,Stk11,Grik5,Inpp5k,Pdk1,Rhot1,Dlg4,Gna13,Ryr2,Acin1,Npc1,Peo1,Itgav,Fbn1,Cx3cl1,Cul5,Smarca4,Rora,Clstn1,Slc9a8,Dmxl1,Gpi1,Dnaja3,Rp1l1,Taok1,Raly,Ubap2l,Prom1,Upf1,Whrn,Cnga1,Gpr98,Tjp2,Trpm7,Tjp1,Pcdh15,Fitm2,Ptk2,Dmtn,Kdr,Map7,Slc39a3,Myo5a,Slmap,Micu1,Gramd1b,Soat1
GO Process	GO:0010975	Regulation of neuron projection development	23	607	0.34	0.0375	10090.ENSMUSP00000003152,10090.ENSMUSP00000018700,10090.ENSMUSP00000021900,10090.ENSMUSP00000023507,10090.ENSMUSP00000023600,10090.ENSMUSP00000032629,10090.ENSMUSP00000034230,10090.ENSMUSP00000034740,10090.ENSMUSP00000037028,10090.ENSMUSP00000051731,10090.ENSMUSP00000052758,10090.ENSMUSP00000074578,10090.ENSMUSP00000084701,10090.ENSMUSP00000085872,10090.ENSMUSP00000095199,10090.ENSMUSP00000105663…	Stk11,Dlg4,Sema4d,Gsk3b,Robo1,Cyfip1,Cx3cl1,Nedd4,Camk1d,Plxnb2,Itsn2,Ntm,Bmpr2,Magi2,Nr3c1,Ptk2,Ube2v2,Rapgef2,Numb,Mycbp2,Tbc1d24,Clasp2,Mark2
GO Process	GO:0021680	Cerebellar Purkinje cell layer development	5	34	0.93	0.0375	10090.ENSMUSP00000022040,10090.ENSMUSP00000034766,10090.ENSMUSP00000081557,10090.ENSMUSP00000099671,10090.ENSMUSP00000101940	Agtpbp1,Rora,Whrn,Myh10,Sez6l2
GO Process	GO:0030335	Positive regulation of cell migration	22	567	0.35	0.0375	10090.ENSMUSP00000021900,10090.ENSMUSP00000024706,10090.ENSMUSP00000028499,10090.ENSMUSP00000031653,10090.ENSMUSP00000034230,10090.ENSMUSP00000037028,10090.ENSMUSP00000049355,10090.ENSMUSP00000059385,10090.ENSMUSP00000064801,10090.ENSMUSP00000066068,10090.ENSMUSP00000084701,10090.ENSMUSP00000099652,10090.ENSMUSP00000105663,10090.ENSMUSP00000106612,10090.ENSMUSP00000109144,10090.ENSMUSP00000113778…	Sema4d,Pla2g7,Itgav,Flt1,Cx3cl1,Camk1d,Gpi1,Nipbl,Mia3,Actn4,Bmpr2,Tjp1,Ptk2,Dmtn,Kdr,Rapgef2,Myo5a,Numb,Tbc1d24,Clasp2,Clasp1,Iqsec1
GO Process	GO:0045595	Regulation of cell differentiation	52	1868	0.21	0.0375	10090.ENSMUSP00000003152,10090.ENSMUSP00000004202,10090.ENSMUSP00000018700,10090.ENSMUSP00000021900,10090.ENSMUSP00000022793,10090.ENSMUSP00000023507,10090.ENSMUSP00000023600,10090.ENSMUSP00000025906,10090.ENSMUSP00000028499,10090.ENSMUSP00000028633,10090.ENSMUSP00000030198,10090.ENSMUSP00000030917,10090.ENSMUSP00000031653,10090.ENSMUSP00000032629,10090.ENSMUSP00000034230,10090.ENSMUSP00000034707…	Stk11,Dnmt1,Dlg4,Sema4d,Acin1,Gsk3b,Robo1,Esrra,Itgav,Fbn1,Reck,Ski,Flt1,Cyfip1,Cx3cl1,Smarca4,Nedd4,Rora,Hmg20a,Camk1d,Mmd2,Plxnb2,Itsn2,Bend6,Sorl1,Nipbl,Actn4,Prom1,Ntm,Fdps,Bmpr2,Magi2,Gpr98,Nr3c1,Tjp2,Hdac1,Rap1gap,Tenm4,Dact3,Ptk2,Dmtn,Nr2c2,Kdr,Ube2v2,Rapgef2,N4bp2l2,Numb,Mycbp2,Tbc1d24,Clasp2,Mark2,Clasp1
GO Process	GO:0048468	Cell development	49	1730	0.22	0.0375	10090.ENSMUSP00000003152,10090.ENSMUSP00000016143,10090.ENSMUSP00000018700,10090.ENSMUSP00000021900,10090.ENSMUSP00000022040,10090.ENSMUSP00000023507,10090.ENSMUSP00000023600,10090.ENSMUSP00000024238,10090.ENSMUSP00000026866,10090.ENSMUSP00000027178,10090.ENSMUSP00000028279,10090.ENSMUSP00000028499,10090.ENSMUSP00000030917,10090.ENSMUSP00000032629,10090.ENSMUSP00000034707,10090.ENSMUSP00000034740…	Stk11,Wasf3,Dlg4,Sema4d,Agtpbp1,Gsk3b,Robo1,Celsr3,Sclt1,Als2,Strbp,Itgav,Ski,Cyfip1,Smarca4,Nedd4,Cdnf,Chrnb1,Plxnb2,Rp1l1,Mia3,Fzd5,Bsg,Whrn,Bmpr2,Magi2,Gpr98,Dst,Tjp2,Tjp1,Myh10,Pcdh15,Tenm4,Msi2,Kmt2b,Ptk2,Dmtn,Cecr2,Kdr,Map7,Ddr1,Rapgef2,Numb,Sorbs2,Mycbp2,Tbc1d24,Mark2,Auts2,Iqsec1
GO Process	GO:0048731	System development	102	4350	0.13	0.0375	10090.ENSMUSP00000003152,10090.ENSMUSP00000016143,10090.ENSMUSP00000018547,10090.ENSMUSP00000018700,10090.ENSMUSP00000020930,10090.ENSMUSP00000021550,10090.ENSMUSP00000021750,10090.ENSMUSP00000021900,10090.ENSMUSP00000022040,10090.ENSMUSP00000022793,10090.ENSMUSP00000022901,10090.ENSMUSP00000023507,10090.ENSMUSP00000023600,10090.ENSMUSP00000024238,10090.ENSMUSP00000025906,10090.ENSMUSP00000026360…	Stk11,Wasf3,Ggnbp2,Dlg4,Gna13,Arg2,Ryr2,Sema4d,Agtpbp1,Acin1,Rrm2b,Gsk3b,Robo1,Celsr3,Esrra,Itgb8,Sclt1,Als2,Ncl,Itgav,Fbn1,Ttbk2,Reck,Pclo,Ski,Flt1,Cyfip1,Cx3cl1,Tmem231,Cul5,Smarca4,Nedd4,Rora,Hmg20a,Camk1d,Mmd2,Kcna2,Bcl9,Cdnf,Igsf21,Plxnb2,Itsn2,Bend6,Pofut1,Dnaja3,Rp1l1,Sorl1,Nipbl,Srsf4,Ubn1,Mia3,Fzd5,Bsg,Prom1,Ntm,Ppp3cc,Whrn,Tacc2,Bmpr2,Magi2,Gpr98,Nr3c1,Dst,Arrb1,Lgals8,Taf1,Hdac1,Myh10,…
GO Process	GO:0048869	Cellular developmental process	90	3731	0.15	0.0375	10090.ENSMUSP00000003152,10090.ENSMUSP00000016143,10090.ENSMUSP00000018547,10090.ENSMUSP00000018700,10090.ENSMUSP00000020930,10090.ENSMUSP00000021900,10090.ENSMUSP00000022040,10090.ENSMUSP00000022793,10090.ENSMUSP00000023507,10090.ENSMUSP00000023600,10090.ENSMUSP00000024238,10090.ENSMUSP00000026360,10090.ENSMUSP00000026866,10090.ENSMUSP00000027178,10090.ENSMUSP00000028279,10090.ENSMUSP00000028499…	Stk11,Wasf3,Ggnbp2,Dlg4,Gna13,Sema4d,Agtpbp1,Acin1,Gsk3b,Robo1,Celsr3,Itgb8,Sclt1,Als2,Strbp,Itgav,Pum1,Ski,Flt1,Cyfip1,Cx3cl1,Tmem231,Smarca4,Nedd4,Rora,Hmg20a,Camk1d,Cnot3,Mmd2,Bcl9,Cdnf,Chrnb1,Plxnb2,Itsn2,Bend6,Dnaja3,Rp1l1,Sorl1,Nipbl,Srsf4,Ubn1,Mia3,Fzd5,Bsg,Prom1,Ntm,Whrn,Tacc2,Bmpr2,Magi2,Gpr98,Nr3c1,Dst,Tjp2,Lgals8,Tjp1,Hdac1,Myh10,B9d1,Cnot2,Pcdh15,Rap1gap,Mast2,Tenm4,Msi2,Kmt2b,Ptk2,Dm…
GO Process	GO:0007010	Cytoskeleton organization	34	1064	0.27	0.0388	10090.ENSMUSP00000016143,10090.ENSMUSP00000023507,10090.ENSMUSP00000026699,10090.ENSMUSP00000028740,10090.ENSMUSP00000030691,10090.ENSMUSP00000032427,10090.ENSMUSP00000042565,10090.ENSMUSP00000055449,10090.ENSMUSP00000055470,10090.ENSMUSP00000066068,10090.ENSMUSP00000069416,10090.ENSMUSP00000081561,10090.ENSMUSP00000083899,10090.ENSMUSP00000095392,10090.ENSMUSP00000095866,10090.ENSMUSP00000099513…	Wasf3,Gsk3b,Mkln1,Ttbk2,Pclo,Asun,Cdc42bpb,Rp1l1,Taok1,Actn4,Itgb5,Tacc2,Mtcl1,Dst,Arrb1,Trpm7,Tjp1,Myh10,Pcdh15,Mast2,Fitm2,Ptk2,Dmtn,Arpc5l,Map7,Myo5a,Dnal1,Sorbs2,Clasp2,Csnk1a1,Mark2,Auts2,Clasp1,Iqsec1
GO Process	GO:0031329	Regulation of cellular catabolic process	26	729	0.32	0.0388	10090.ENSMUSP00000003152,10090.ENSMUSP00000015622,10090.ENSMUSP00000022040,10090.ENSMUSP00000023507,10090.ENSMUSP00000025279,10090.ENSMUSP00000026671,10090.ENSMUSP00000030315,10090.ENSMUSP00000030536,10090.ENSMUSP00000030816,10090.ENSMUSP00000058613,10090.ENSMUSP00000064556,10090.ENSMUSP00000068424,10090.ENSMUSP00000075089,10090.ENSMUSP00000083899,10090.ENSMUSP00000098895,10090.ENSMUSP00000101858…	Stk11,Rnf5,Agtpbp1,Gsk3b,Npc1,Rptor,Pum1,Pink1,Dffa,Sorl1,Angel2,Zkscan3,Upf1,Mtcl1,Taf1,Fus,Ptk2,Zc3h14,Sufu,Kdr,Ube2v2,Depdc5,Fzr1,Desi1,Csnk1a1,Hnrnpd
GO Process	GO:0051271	Negative regulation of cellular component movement	15	314	0.44	0.0388	10090.ENSMUSP00000021900,10090.ENSMUSP00000023507,10090.ENSMUSP00000023600,10090.ENSMUSP00000029989,10090.ENSMUSP00000030198,10090.ENSMUSP00000030765,10090.ENSMUSP00000034230,10090.ENSMUSP00000064801,10090.ENSMUSP00000066068,10090.ENSMUSP00000085712,10090.ENSMUSP00000085872,10090.ENSMUSP00000105663,10090.ENSMUSP00000128460,10090.ENSMUSP00000130518,10090.ENSMUSP00000140019	Sema4d,Gsk3b,Robo1,Rnf20,Reck,Padi2,Cx3cl1,Mia3,Actn4,Srgap3,Magi2,Ptk2,Clasp2,Cd200,Clasp1
GO Process	GO:0001568	Blood vessel development	21	534	0.36	0.0398	10090.ENSMUSP00000018547,10090.ENSMUSP00000020930,10090.ENSMUSP00000023600,10090.ENSMUSP00000026360,10090.ENSMUSP00000027438,10090.ENSMUSP00000028499,10090.ENSMUSP00000030198,10090.ENSMUSP00000031653,10090.ENSMUSP00000034230,10090.ENSMUSP00000034707,10090.ENSMUSP00000034740,10090.ENSMUSP00000034766,10090.ENSMUSP00000053122,10090.ENSMUSP00000064801,10090.ENSMUSP00000067783,10090.ENSMUSP00000084701…	Ggnbp2,Gna13,Robo1,Itgb8,Ncl,Itgav,Reck,Flt1,Cx3cl1,Smarca4,Nedd4,Rora,Pofut1,Mia3,Fzd5,Bmpr2,Myh10,Ptk2,Sufu,Kdr,Rapgef2
GO Process	GO:1901983	Regulation of protein acetylation	7	77	0.72	0.0402	10090.ENSMUSP00000018795,10090.ENSMUSP00000023507,10090.ENSMUSP00000025243,10090.ENSMUSP00000055470,10090.ENSMUSP00000095866,10090.ENSMUSP00000099657,10090.ENSMUSP00000139759	Tada2a,Gsk3b,Iws1,Taok1,Arrb1,Hdac1,Auts2
GO Process	GO:0045664	Regulation of neuron differentiation	27	774	0.31	0.0409	10090.ENSMUSP00000003152,10090.ENSMUSP00000018700,10090.ENSMUSP00000021900,10090.ENSMUSP00000023507,10090.ENSMUSP00000023600,10090.ENSMUSP00000032629,10090.ENSMUSP00000034230,10090.ENSMUSP00000034740,10090.ENSMUSP00000034879,10090.ENSMUSP00000037028,10090.ENSMUSP00000039357,10090.ENSMUSP00000051731,10090.ENSMUSP00000052758,10090.ENSMUSP00000052919,10090.ENSMUSP00000074578,10090.ENSMUSP00000084701…	Stk11,Dlg4,Sema4d,Gsk3b,Robo1,Cyfip1,Cx3cl1,Nedd4,Hmg20a,Camk1d,Mmd2,Plxnb2,Itsn2,Bend6,Ntm,Bmpr2,Magi2,Nr3c1,Rap1gap,Ptk2,Ube2v2,Rapgef2,Numb,Mycbp2,Tbc1d24,Clasp2,Mark2
GO Process	GO:1901215	Negative regulation of neuron death	13	250	0.48	0.0414	10090.ENSMUSP00000023507,10090.ENSMUSP00000030536,10090.ENSMUSP00000034230,10090.ENSMUSP00000044430,10090.ENSMUSP00000049355,10090.ENSMUSP00000058613,10090.ENSMUSP00000072175,10090.ENSMUSP00000095866,10090.ENSMUSP00000099657,10090.ENSMUSP00000109144,10090.ENSMUSP00000111443,10090.ENSMUSP00000127005,10090.ENSMUSP00000130518	Gsk3b,Pink1,Cx3cl1,Tldc1,Gpi1,Sorl1,Dnajc5,Arrb1,Hdac1,Kdr,Ube2v2,Tbc1d24,Cd200
GO Process	GO:1901564	Organonitrogen compound metabolic process	104	4475	0.13	0.0415	10090.ENSMUSP00000001480,10090.ENSMUSP00000003152,10090.ENSMUSP00000006669,10090.ENSMUSP00000010597,10090.ENSMUSP00000015622,10090.ENSMUSP00000018795,10090.ENSMUSP00000020804,10090.ENSMUSP00000021332,10090.ENSMUSP00000021550,10090.ENSMUSP00000022040,10090.ENSMUSP00000023507,10090.ENSMUSP00000024706,10090.ENSMUSP00000025279,10090.ENSMUSP00000025377,10090.ENSMUSP00000026360,10090.ENSMUSP00000026537…	Npepps,Stk11,Pdk1,Kansl3,Rnf5,Tada2a,Gdpd1,Fkbp3,Arg2,Agtpbp1,Gsk3b,Pla2g7,Npc1,Ppp2r2b,Itgb8,Paox,Trip12,Desi2,Mpc2,Dcaf6,Iars2,Itgav,Ttbk2,Eif2a,Trim33,Tspan5,Rnf20,Pink1,Padi2,Klhl7,Flt1,Smg1,St3gal2,Slc27a1,Klhl36,Cul5,Smarca4,Nedd4,Rora,Clk1,Fam96a,Camk1d,Uggt1,Xpnpep3,Mmd2,Ndst2,Cdc42bpb,Metap1d,Ick,Ep400,Gpi1,Vcpip1,Pofut1,Taok1,Nek4,Sorl1,Rps6kc1,Ppm1h,Ak1,Ppp3cc,Bmpr2,Senp7,Dnajb14,Otud7…
GO Process	GO:0006725	Cellular aromatic compound metabolic process	63	2412	0.18	0.0432	10090.ENSMUSP00000001451,10090.ENSMUSP00000004202,10090.ENSMUSP00000005825,10090.ENSMUSP00000017384,10090.ENSMUSP00000022793,10090.ENSMUSP00000022901,10090.ENSMUSP00000023113,10090.ENSMUSP00000023507,10090.ENSMUSP00000025137,10090.ENSMUSP00000025243,10090.ENSMUSP00000025264,10090.ENSMUSP00000026227,10090.ENSMUSP00000027421,10090.ENSMUSP00000027853,10090.ENSMUSP00000027921,10090.ENSMUSP00000028914…	Smg5,Dnmt1,Pan2,Casc3,Acin1,Rrm2b,Polr3h,Gsk3b,Thoc1,Iws1,Wdr33,Peo1,Trip12,Mpc2,Iars2,Polr3f,Pum1,Gpbp1l1,Dffa,Ski,Zfml,Smg1,Mak16,Smarca4,Rora,Uggt1,Ints8,Cnot3,Exosc2,Rbm25,Ddx52,Gpi1,Taok1,Raly,Trmt10c,Nipbl,Isg20l2,Srsf4,Angel2,Ak1,Upf1,Bmpr2,Mfap1a,Harbi1,Nr3c1,Arrb1,Taf1,Cnot2,Fus,Acly,Ubr5,Trp53bp1,Ube2v2,Prpf39,Fzr1,Myo5a,Ankrd32,Prkrip1,Mpp6,Nfat5,Rbm20,Hnrnpd,Rbm5
GO Process	GO:0070201	Regulation of establishment of protein localization	24	658	0.33	0.0445	10090.ENSMUSP00000006286,10090.ENSMUSP00000023507,10090.ENSMUSP00000025243,10090.ENSMUSP00000026671,10090.ENSMUSP00000027853,10090.ENSMUSP00000030536,10090.ENSMUSP00000034230,10090.ENSMUSP00000034740,10090.ENSMUSP00000049355,10090.ENSMUSP00000058613,10090.ENSMUSP00000083899,10090.ENSMUSP00000095866,10090.ENSMUSP00000099657,10090.ENSMUSP00000099671,10090.ENSMUSP00000105965,10090.ENSMUSP00000106612…	Inpp5k,Gsk3b,Iws1,Rptor,Mpc2,Pink1,Cx3cl1,Nedd4,Gpi1,Sorl1,Mtcl1,Arrb1,Hdac1,Myh10,Ubr5,Dmtn,Gapvd1,Tpr,Numb,Dnajc1,Cd200,Ptp4a3,Ndfip2,Iqsec1
GO Process	GO:0018193	Peptidyl-amino acid modification	28	823	0.3	0.0455	10090.ENSMUSP00000006669,10090.ENSMUSP00000010597,10090.ENSMUSP00000018795,10090.ENSMUSP00000021332,10090.ENSMUSP00000022040,10090.ENSMUSP00000023507,10090.ENSMUSP00000028740,10090.ENSMUSP00000030536,10090.ENSMUSP00000030765,10090.ENSMUSP00000031653,10090.ENSMUSP00000032891,10090.ENSMUSP00000034707,10090.ENSMUSP00000034868,10090.ENSMUSP00000037028,10090.ENSMUSP00000037930,10090.ENSMUSP00000042565…	Pdk1,Kansl3,Tada2a,Fkbp3,Agtpbp1,Gsk3b,Ttbk2,Pink1,Padi2,Flt1,Smg1,Smarca4,Clk1,Camk1d,Uggt1,Cdc42bpb,Ep400,Senp7,Taf1,Uba2,Jak1,Mast2,Kmt2b,Ptk2,Kdr,Ddr1,Csnk1a1,Mark2
GO Process	GO:0051017	Actin filament bundle assembly	6	57	0.79	0.0468	10090.ENSMUSP00000066068,10090.ENSMUSP00000069416,10090.ENSMUSP00000095866,10090.ENSMUSP00000099671,10090.ENSMUSP00000101066,10090.ENSMUSP00000106612	Actn4,Itgb5,Arrb1,Myh10,Pcdh15,Dmtn
GO Process	GO:1903311	Regulation of mRNA metabolic process	13	255	0.47	0.0472	10090.ENSMUSP00000022793,10090.ENSMUSP00000025243,10090.ENSMUSP00000027438,10090.ENSMUSP00000029989,10090.ENSMUSP00000030315,10090.ENSMUSP00000048470,10090.ENSMUSP00000061474,10090.ENSMUSP00000064556,10090.ENSMUSP00000075089,10090.ENSMUSP00000101858,10090.ENSMUSP00000105732,10090.ENSMUSP00000132735,10090.ENSMUSP00000138379	Acin1,Iws1,Ncl,Rnf20,Pum1,Rbm25,Srsf4,Angel2,Upf1,Fus,Zc3h14,Hnrnpd,Rbm5
GO Process	GO:0048050	Post-embryonic eye morphogenesis	3	8	1.34	0.0487	10090.ENSMUSP00000028633,10090.ENSMUSP00000031653,10090.ENSMUSP00000109144	Fbn1,Flt1,Kdr
GO Process	GO:2001252	Positive regulation of chromosome organization	11	192	0.52	0.0487	10090.ENSMUSP00000004202,10090.ENSMUSP00000018795,10090.ENSMUSP00000029989,10090.ENSMUSP00000030536,10090.ENSMUSP00000059385,10090.ENSMUSP00000095866,10090.ENSMUSP00000102470,10090.ENSMUSP00000117616,10090.ENSMUSP00000118312,10090.ENSMUSP00000132735,10090.ENSMUSP00000139759	Dnmt1,Tada2a,Rnf20,Pink1,Nipbl,Arrb1,Mier1,Tpr,Ankrd32,Hnrnpd,Auts2
GO Process	GO:0120035	Regulation of plasma membrane bounded cell projection organization	27	788	0.3	0.0498	10090.ENSMUSP00000003152,10090.ENSMUSP00000018700,10090.ENSMUSP00000021900,10090.ENSMUSP00000023507,10090.ENSMUSP00000023600,10090.ENSMUSP00000028740,10090.ENSMUSP00000032629,10090.ENSMUSP00000034230,10090.ENSMUSP00000034740,10090.ENSMUSP00000037028,10090.ENSMUSP00000051731,10090.ENSMUSP00000052758,10090.ENSMUSP00000074578,10090.ENSMUSP00000084701,10090.ENSMUSP00000085872,10090.ENSMUSP00000095199…	Stk11,Dlg4,Sema4d,Gsk3b,Robo1,Ttbk2,Cyfip1,Cx3cl1,Nedd4,Camk1d,Plxnb2,Itsn2,Ntm,Bmpr2,Magi2,Nr3c1,Rap1gap,Ptk2,Dmtn,Ube2v2,Rapgef2,Numb,Mycbp2,Tbc1d24,Clasp2,Mark2,Auts2
GO Process	GO:0009894	Regulation of catabolic process	29	872	0.29	0.0499	10090.ENSMUSP00000003152,10090.ENSMUSP00000015622,10090.ENSMUSP00000022040,10090.ENSMUSP00000023507,10090.ENSMUSP00000025279,10090.ENSMUSP00000026671,10090.ENSMUSP00000030315,10090.ENSMUSP00000030536,10090.ENSMUSP00000030816,10090.ENSMUSP00000034740,10090.ENSMUSP00000058613,10090.ENSMUSP00000064556,10090.ENSMUSP00000068424,10090.ENSMUSP00000075089,10090.ENSMUSP00000083899,10090.ENSMUSP00000098895…	Stk11,Rnf5,Agtpbp1,Gsk3b,Npc1,Rptor,Pum1,Pink1,Dffa,Nedd4,Sorl1,Angel2,Zkscan3,Upf1,Mtcl1,Taf1,Nsf,Fus,Ptk2,Zc3h14,Sufu,Kdr,Ube2v2,Depdc5,Fzr1,Desi1,Mycbp2,Csnk1a1,Hnrnpd
GO Process	GO:0050773	Regulation of dendrite development	11	193	0.52	0.0499	10090.ENSMUSP00000003152,10090.ENSMUSP00000021900,10090.ENSMUSP00000023507,10090.ENSMUSP00000023600,10090.ENSMUSP00000032629,10090.ENSMUSP00000034740,10090.ENSMUSP00000037028,10090.ENSMUSP00000095199,10090.ENSMUSP00000113778,10090.ENSMUSP00000119303,10090.ENSMUSP00000127005	Stk11,Sema4d,Gsk3b,Robo1,Cyfip1,Nedd4,Camk1d,Nr3c1,Rapgef2,Numb,Tbc1d24
GO Function	GO:0005488	Binding	264	11199	0.14	3.56e-10	10090.ENSMUSP00000001451,10090.ENSMUSP00000001480,10090.ENSMUSP00000003152,10090.ENSMUSP00000003345,10090.ENSMUSP00000003468,10090.ENSMUSP00000004202,10090.ENSMUSP00000004729,10090.ENSMUSP00000005825,10090.ENSMUSP00000006669,10090.ENSMUSP00000007236,10090.ENSMUSP00000013130,10090.ENSMUSP00000014694,10090.ENSMUSP00000015622,10090.ENSMUSP00000016143,10090.ENSMUSP00000017384,10090.ENSMUSP00000017831…	Smg5,Npepps,Stk11,Amph,Grik5,Dnmt1,Etfb,Pan2,Pdk1,Syngr3,Strn3,Zfyve20,Rnf5,Wasf3,Casc3,Rhot1,Dlg4,Tada2a,Gle1,Reep3,Uhrf1bp1l,Gdpd1,Gna13,Stx8,Arg2,Ryr2,Sema4d,Agtpbp1,Zmym2,Acin1,Rrm2b,Polr3h,Gsk3b,Robo1,Celsr3,Pla2g7,Thoc1,Npc1,Ppp2r2b,Lmnb1,Esrra,Fam45a,Dnmbp,Peo1,Lztfl1,Itgb8,Rptor,Mkln1,Sclt1,Als2,Trip12,Ncl,Iars2,Strbp,Itgav,Fbn1,Ttbk2,Polr3f,Eif2a,Trim33,Tspan5,Rnf20,Reck,Pum1,Cc2d1b,Gpbp…
GO Function	GO:0005515	Protein binding	182	6764	0.19	3.28e-09	10090.ENSMUSP00000001451,10090.ENSMUSP00000003152,10090.ENSMUSP00000003345,10090.ENSMUSP00000003468,10090.ENSMUSP00000004202,10090.ENSMUSP00000006669,10090.ENSMUSP00000007236,10090.ENSMUSP00000013130,10090.ENSMUSP00000014694,10090.ENSMUSP00000015622,10090.ENSMUSP00000016143,10090.ENSMUSP00000017384,10090.ENSMUSP00000018700,10090.ENSMUSP00000019859,10090.ENSMUSP00000020023,10090.ENSMUSP00000020112…	Smg5,Stk11,Amph,Grik5,Dnmt1,Pdk1,Syngr3,Strn3,Zfyve20,Rnf5,Wasf3,Casc3,Dlg4,Gle1,Reep3,Uhrf1bp1l,Gna13,Stx8,Arg2,Ryr2,Sema4d,Agtpbp1,Zmym2,Rrm2b,Gsk3b,Robo1,Lmnb1,Esrra,Fam45a,Dnmbp,Peo1,Lztfl1,Itgb8,Rptor,Mkln1,Sclt1,Als2,Trip12,Ncl,Strbp,Itgav,Fbn1,Ttbk2,Trim33,Tspan5,Rnf20,Reck,Pink1,Rcan3,Pclo,Padi2,Dffa,Klhl7,Ski,Flt1,Cyfip1,Cx3cl1,Klhl36,Cul5,Smarca4,Nedd4,Rora,Hmg20a,Clstn1,Camk1d,Sntb2,Pp…
GO Function	GO:0019899	Enzyme binding	74	2277	0.28	0.0001	10090.ENSMUSP00000001451,10090.ENSMUSP00000004202,10090.ENSMUSP00000013130,10090.ENSMUSP00000014694,10090.ENSMUSP00000015622,10090.ENSMUSP00000017384,10090.ENSMUSP00000018700,10090.ENSMUSP00000021285,10090.ENSMUSP00000021550,10090.ENSMUSP00000021750,10090.ENSMUSP00000022511,10090.ENSMUSP00000023507,10090.ENSMUSP00000025486,10090.ENSMUSP00000025957,10090.ENSMUSP00000026209,10090.ENSMUSP00000026227…	Smg5,Dnmt1,Strn3,Zfyve20,Rnf5,Casc3,Dlg4,Stx8,Arg2,Ryr2,Zmym2,Gsk3b,Lmnb1,Fam45a,Dnmbp,Peo1,Rptor,Als2,Ncl,Itgav,Tspan5,Rnf20,Pink1,Rcan3,Ski,Cyfip1,Cul5,Smarca4,Nedd4,Ppp1r16a,Cdc42bpb,Gpi1,Itsn2,Dnaja3,Taok1,Sorl1,Nipbl,Tbc1d22a,Fzd5,Atg13,Bmpr2,Srgap3,Magi2,Nr3c1,Arrb1,Arfgef2,Tjp2,Nsf,Hdac1,Uba2,Jak1,Exoc2,Stam,Rap1gap,Mast2,Mier1,Pex5l,Dact3,Atf7,Ptk2,Dennd5b,Sufu,Gapvd1,Rapgef2,N4bp2l2,Hdhd…
GO Function	GO:0044877	Protein-containing complex binding	52	1411	0.33	0.00024	10090.ENSMUSP00000003152,10090.ENSMUSP00000003345,10090.ENSMUSP00000006669,10090.ENSMUSP00000013130,10090.ENSMUSP00000015622,10090.ENSMUSP00000016143,10090.ENSMUSP00000018700,10090.ENSMUSP00000020930,10090.ENSMUSP00000023507,10090.ENSMUSP00000025377,10090.ENSMUSP00000026274,10090.ENSMUSP00000026360,10090.ENSMUSP00000026671,10090.ENSMUSP00000028499,10090.ENSMUSP00000028633,10090.ENSMUSP00000029387…	Stk11,Amph,Pdk1,Strn3,Rnf5,Wasf3,Dlg4,Gna13,Gsk3b,Ppp2r2b,Lztfl1,Itgb8,Rptor,Itgav,Fbn1,Eif2a,Pink1,Zfp593,Cyfip1,Cx3cl1,Smarca4,Cdc42bpb,Wipf2,Dnaja3,Sorl1,Nipbl,Actn4,Fzd5,Itgb5,Sag,Uqcrh,Magi2,Nr3c1,Arrb1,Lgals8,Nsf,Hdac1,Myh10,Pcdh15,Ptk2,Dmtn,Arpc5l,Kdr,Ddr1,Depdc5,Fzr1,Myo5a,Tpr,Ankrd32,Malsu1,Dnajc1,Clasp2
GO Function	GO:0008092	Cytoskeletal protein binding	37	947	0.36	0.0033	10090.ENSMUSP00000016143,10090.ENSMUSP00000018700,10090.ENSMUSP00000020023,10090.ENSMUSP00000022040,10090.ENSMUSP00000023507,10090.ENSMUSP00000028279,10090.ENSMUSP00000028740,10090.ENSMUSP00000030606,10090.ENSMUSP00000032629,10090.ENSMUSP00000036962,10090.ENSMUSP00000037324,10090.ENSMUSP00000041702,10090.ENSMUSP00000046991,10090.ENSMUSP00000055470,10090.ENSMUSP00000065643,10090.ENSMUSP00000066068…	Wasf3,Dlg4,Reep3,Agtpbp1,Gsk3b,Strbp,Ttbk2,Rcan3,Cyfip1,Clstn1,Sntb2,Kcna2,Wipf2,Taok1,Eml5,Actn4,Prom1,Sag,Mtcl1,Magi2,Gpr98,Dst,Arfgef2,Trpm7,Myh10,Fus,Mast2,Ptk2,Dmtn,Arpc5l,Myo5a,Tpr,Dnal1,Kcnq2,Clasp2,Mark2,Clasp1
GO Function	GO:0097159	Organic cyclic compound binding	120	4858	0.16	0.006	10090.ENSMUSP00000001451,10090.ENSMUSP00000003152,10090.ENSMUSP00000004202,10090.ENSMUSP00000004729,10090.ENSMUSP00000005825,10090.ENSMUSP00000006669,10090.ENSMUSP00000017384,10090.ENSMUSP00000017831,10090.ENSMUSP00000018795,10090.ENSMUSP00000020930,10090.ENSMUSP00000021750,10090.ENSMUSP00000022793,10090.ENSMUSP00000023113,10090.ENSMUSP00000023507,10090.ENSMUSP00000025137,10090.ENSMUSP00000025279…	Smg5,Stk11,Dnmt1,Etfb,Pan2,Pdk1,Casc3,Rhot1,Tada2a,Gna13,Ryr2,Acin1,Polr3h,Gsk3b,Thoc1,Npc1,Lmnb1,Esrra,Peo1,Rptor,Ncl,Iars2,Strbp,Ttbk2,Polr3f,Eif2a,Trim33,Rnf20,Pum1,Cc2d1b,Gpbp1l1,Pink1,Rcan3,Zfp593,Flt1,Zfml,Cyfip1,Smg1,Slc27a1,Smarca4,Rora,Clk1,Hmg20a,Camk1d,Cdc42bpb,Exosc2,Bclaf1,Ick,Rbm25,Ddx52,Ep400,Znfx1,Cyp20a1,Dnaja3,Taok1,Nek4,Raly,Trmt10c,Isg20l2,Srsf4,Rps6kc1,Ubn1,Angel2,Actn4,Zksca…
GO Function	GO:0004672	Protein kinase activity	25	566	0.41	0.013	10090.ENSMUSP00000003152,10090.ENSMUSP00000006669,10090.ENSMUSP00000023507,10090.ENSMUSP00000028740,10090.ENSMUSP00000030536,10090.ENSMUSP00000031653,10090.ENSMUSP00000032891,10090.ENSMUSP00000034868,10090.ENSMUSP00000037028,10090.ENSMUSP00000039357,10090.ENSMUSP00000042565,10090.ENSMUSP00000048234,10090.ENSMUSP00000055470,10090.ENSMUSP00000057915,10090.ENSMUSP00000061769,10090.ENSMUSP00000084701…	Stk11,Pdk1,Gsk3b,Ttbk2,Pink1,Flt1,Smg1,Clk1,Camk1d,Mmd2,Cdc42bpb,Ick,Taok1,Nek4,Rps6kc1,Bmpr2,Taf1,Trpm7,Jak1,Mast2,Ptk2,Kdr,Ddr1,Csnk1a1,Mark2
GO Function	GO:1901363	Heterocyclic compound binding	116	4771	0.15	0.014	10090.ENSMUSP00000001451,10090.ENSMUSP00000003152,10090.ENSMUSP00000004202,10090.ENSMUSP00000004729,10090.ENSMUSP00000005825,10090.ENSMUSP00000006669,10090.ENSMUSP00000017384,10090.ENSMUSP00000017831,10090.ENSMUSP00000018795,10090.ENSMUSP00000020930,10090.ENSMUSP00000022793,10090.ENSMUSP00000023113,10090.ENSMUSP00000023507,10090.ENSMUSP00000025137,10090.ENSMUSP00000025486,10090.ENSMUSP00000025906…	Smg5,Stk11,Dnmt1,Etfb,Pan2,Pdk1,Casc3,Rhot1,Tada2a,Gna13,Acin1,Polr3h,Gsk3b,Thoc1,Lmnb1,Esrra,Peo1,Rptor,Ncl,Iars2,Strbp,Ttbk2,Polr3f,Eif2a,Trim33,Rnf20,Pum1,Cc2d1b,Gpbp1l1,Pink1,Rcan3,Zfp593,Flt1,Zfml,Cyfip1,Smg1,Slc27a1,Smarca4,Rora,Clk1,Hmg20a,Camk1d,Cdc42bpb,Exosc2,Bclaf1,Ick,Rbm25,Ddx52,Ep400,Znfx1,Cyp20a1,Dnaja3,Taok1,Nek4,Raly,Trmt10c,Isg20l2,Srsf4,Rps6kc1,Ubn1,Angel2,Actn4,Zkscan3,Ak1,Upf…
GO Function	GO:0042162	Telomeric DNA binding	6	33	1.02	0.0164	10090.ENSMUSP00000001451,10090.ENSMUSP00000027438,10090.ENSMUSP00000032891,10090.ENSMUSP00000075089,10090.ENSMUSP00000106278,10090.ENSMUSP00000132735	Smg5,Ncl,Smg1,Upf1,Trp53bp1,Hnrnpd
GO Function	GO:0002039	p53 binding	8	71	0.82	0.0183	10090.ENSMUSP00000003152,10090.ENSMUSP00000023507,10090.ENSMUSP00000029989,10090.ENSMUSP00000034707,10090.ENSMUSP00000098895,10090.ENSMUSP00000099657,10090.ENSMUSP00000106278,10090.ENSMUSP00000112508	Stk11,Gsk3b,Rnf20,Smarca4,Taf1,Hdac1,Trp53bp1,Trp53bp2
GO Function	GO:0016772	Transferase activity, transferring phosphorus-containing groups	31	843	0.33	0.0234	10090.ENSMUSP00000003152,10090.ENSMUSP00000006669,10090.ENSMUSP00000023113,10090.ENSMUSP00000023507,10090.ENSMUSP00000028740,10090.ENSMUSP00000028914,10090.ENSMUSP00000030536,10090.ENSMUSP00000031653,10090.ENSMUSP00000032891,10090.ENSMUSP00000034868,10090.ENSMUSP00000037028,10090.ENSMUSP00000039357,10090.ENSMUSP00000042565,10090.ENSMUSP00000048234,10090.ENSMUSP00000055470,10090.ENSMUSP00000057915…	Stk11,Pdk1,Polr3h,Gsk3b,Ttbk2,Polr3f,Pink1,Flt1,Smg1,Clk1,Camk1d,Mmd2,Cdc42bpb,Ick,Taok1,Nek4,Rps6kc1,Ak1,Bmpr2,Taf1,Cds2,Trpm7,Jak1,Mast2,Ptk2,Kdr,Ddr1,Mpp6,Csnk1a1,Mark2,Pign
GO Function	GO:0031690	Adrenergic receptor binding	5	22	1.12	0.0234	10090.ENSMUSP00000018700,10090.ENSMUSP00000034740,10090.ENSMUSP00000085872,10090.ENSMUSP00000095866,10090.ENSMUSP00000113778	Dlg4,Nedd4,Magi2,Arrb1,Rapgef2
GO Function	GO:0051020	GTPase binding	22	497	0.41	0.0234	10090.ENSMUSP00000013130,10090.ENSMUSP00000014694,10090.ENSMUSP00000025957,10090.ENSMUSP00000026209,10090.ENSMUSP00000027178,10090.ENSMUSP00000032629,10090.ENSMUSP00000042565,10090.ENSMUSP00000052758,10090.ENSMUSP00000058613,10090.ENSMUSP00000065721,10090.ENSMUSP00000085712,10090.ENSMUSP00000096677,10090.ENSMUSP00000099364,10090.ENSMUSP00000100010,10090.ENSMUSP00000101461,10090.ENSMUSP00000103861…	Strn3,Zfyve20,Fam45a,Dnmbp,Als2,Cyfip1,Cdc42bpb,Itsn2,Sorl1,Tbc1d22a,Srgap3,Arfgef2,Nsf,Exoc2,Rap1gap,Pex5l,Dennd5b,Gapvd1,Rapgef2,Myo5a,Mycbp2,Iqsec1
GO Function	GO:0003676	Nucleic acid binding	76	2889	0.18	0.0274	10090.ENSMUSP00000001451,10090.ENSMUSP00000004202,10090.ENSMUSP00000005825,10090.ENSMUSP00000017384,10090.ENSMUSP00000018795,10090.ENSMUSP00000022793,10090.ENSMUSP00000023113,10090.ENSMUSP00000025137,10090.ENSMUSP00000025486,10090.ENSMUSP00000025906,10090.ENSMUSP00000026227,10090.ENSMUSP00000026671,10090.ENSMUSP00000027438,10090.ENSMUSP00000027921,10090.ENSMUSP00000028279,10090.ENSMUSP00000028914…	Smg5,Dnmt1,Pan2,Casc3,Tada2a,Acin1,Polr3h,Thoc1,Lmnb1,Esrra,Peo1,Rptor,Ncl,Iars2,Strbp,Polr3f,Eif2a,Trim33,Rnf20,Pum1,Cc2d1b,Gpbp1l1,Rcan3,Zfp593,Zfml,Cyfip1,Smg1,Smarca4,Rora,Hmg20a,Exosc2,Bclaf1,Rbm25,Ddx52,Ep400,Znfx1,Raly,Trmt10c,Isg20l2,Srsf4,Ubn1,Angel2,Actn4,Zkscan3,Upf1,Phf21a,Otud7b,Nr3c1,Arrb1,Taf1,Hdac1,Myh10,Fus,Mier1,Pogz,Msi2,Kmt2b,Atf7,Chd9,H2afv,Zc3h14,Ubr5,Trp53bp1,Nr2c2,Nrf1,Tpr…
GO Function	GO:0003824	Catalytic activity	121	5224	0.13	0.0274	10090.ENSMUSP00000001480,10090.ENSMUSP00000003152,10090.ENSMUSP00000004202,10090.ENSMUSP00000004729,10090.ENSMUSP00000005825,10090.ENSMUSP00000006286,10090.ENSMUSP00000006669,10090.ENSMUSP00000010597,10090.ENSMUSP00000011526,10090.ENSMUSP00000015622,10090.ENSMUSP00000017831,10090.ENSMUSP00000020804,10090.ENSMUSP00000020930,10090.ENSMUSP00000021332,10090.ENSMUSP00000021550,10090.ENSMUSP00000022040…	Npepps,Stk11,Dnmt1,Etfb,Pan2,Inpp5k,Pdk1,Kansl3,Dhdh,Rnf5,Rhot1,Gdpd1,Gna13,Fkbp3,Arg2,Agtpbp1,Rrm2b,Polr3h,Gsk3b,Ndufb4,Pla2g7,Peo1,Paox,Trip12,Desi2,Iars2,Ttbk2,Polr3f,Trim33,Rnf20,Pink1,Padi2,Flt1,Smg1,St3gal2,Slc27a1,Cul5,Smarca4,Nedd4,Clk1,Camk1d,Uggt1,Xpnpep3,Cnot3,Mmd2,Ndst2,Sccpdh,Cdc42bpb,Colgalt1,Metap1d,Ick,Ddx52,Ep400,Gpi1,Cyp20a1,Vcpip1,Pofut1,Taok1,Nek4,Trmt10c,Isg20l2,Rps6kc1,Angel…
GO Function	GO:0008134	Transcription factor binding	27	701	0.35	0.0274	10090.ENSMUSP00000004202,10090.ENSMUSP00000023507,10090.ENSMUSP00000026671,10090.ENSMUSP00000027421,10090.ENSMUSP00000030691,10090.ENSMUSP00000030765,10090.ENSMUSP00000030917,10090.ENSMUSP00000034707,10090.ENSMUSP00000034766,10090.ENSMUSP00000053842,10090.ENSMUSP00000061843,10090.ENSMUSP00000066068,10090.ENSMUSP00000081561,10090.ENSMUSP00000095199,10090.ENSMUSP00000095866,10090.ENSMUSP00000098895…	Dnmt1,Gsk3b,Rptor,Trip12,Pclo,Padi2,Ski,Smarca4,Rora,Dnaja3,Ubn1,Actn4,Tacc2,Nr3c1,Arrb1,Taf1,Hdac1,Uba2,Cnot2,Fus,Mier1,Atf7,Trp53bp1,Sufu,Trp53bp2,Nfat5,Hnrnpd
GO Function	GO:0016301	Kinase activity	27	714	0.34	0.0274	10090.ENSMUSP00000003152,10090.ENSMUSP00000006669,10090.ENSMUSP00000023507,10090.ENSMUSP00000028740,10090.ENSMUSP00000030536,10090.ENSMUSP00000031653,10090.ENSMUSP00000032891,10090.ENSMUSP00000034868,10090.ENSMUSP00000037028,10090.ENSMUSP00000039357,10090.ENSMUSP00000042565,10090.ENSMUSP00000048234,10090.ENSMUSP00000055470,10090.ENSMUSP00000057915,10090.ENSMUSP00000061769,10090.ENSMUSP00000068479…	Stk11,Pdk1,Gsk3b,Ttbk2,Pink1,Flt1,Smg1,Clk1,Camk1d,Mmd2,Cdc42bpb,Ick,Taok1,Nek4,Rps6kc1,Ak1,Bmpr2,Taf1,Trpm7,Jak1,Mast2,Ptk2,Kdr,Ddr1,Mpp6,Csnk1a1,Mark2
GO Function	GO:0019901	Protein kinase binding	27	707	0.35	0.0274	10090.ENSMUSP00000018700,10090.ENSMUSP00000021750,10090.ENSMUSP00000023507,10090.ENSMUSP00000025486,10090.ENSMUSP00000026671,10090.ENSMUSP00000030536,10090.ENSMUSP00000030917,10090.ENSMUSP00000053842,10090.ENSMUSP00000055470,10090.ENSMUSP00000067783,10090.ENSMUSP00000076081,10090.ENSMUSP00000084701,10090.ENSMUSP00000095199,10090.ENSMUSP00000095866,10090.ENSMUSP00000097154,10090.ENSMUSP00000099364…	Dlg4,Ryr2,Gsk3b,Lmnb1,Rptor,Pink1,Ski,Dnaja3,Taok1,Fzd5,Atg13,Bmpr2,Nr3c1,Arrb1,Tjp2,Nsf,Exoc2,Dact3,Atf7,Ptk2,Sufu,Rapgef2,Myo5a,Tpr,Prkrip1,Clasp2,Iqsec1
GO Function	GO:0019904	Protein domain specific binding	29	778	0.34	0.0274	10090.ENSMUSP00000003152,10090.ENSMUSP00000003468,10090.ENSMUSP00000004202,10090.ENSMUSP00000007236,10090.ENSMUSP00000013130,10090.ENSMUSP00000018700,10090.ENSMUSP00000023600,10090.ENSMUSP00000025906,10090.ENSMUSP00000030536,10090.ENSMUSP00000030816,10090.ENSMUSP00000030917,10090.ENSMUSP00000034740,10090.ENSMUSP00000059385,10090.ENSMUSP00000081557,10090.ENSMUSP00000081561,10090.ENSMUSP00000097154…	Stk11,Grik5,Dnmt1,Syngr3,Strn3,Dlg4,Robo1,Esrra,Pink1,Dffa,Ski,Nedd4,Nipbl,Whrn,Tacc2,Tjp2,Nsf,Tjp1,Hdac1,Lphn2,Aida,Ptk2,Trim9,Stx18,Trp53bp2,Rapgef2,Myo5a,Sorbs2,Ndfip2
GO Function	GO:0031697	beta-1 adrenergic receptor binding	3	4	1.64	0.0274	10090.ENSMUSP00000018700,10090.ENSMUSP00000085872,10090.ENSMUSP00000113778	Dlg4,Magi2,Rapgef2
GO Function	GO:0043169	Cation binding	90	3600	0.16	0.0274	10090.ENSMUSP00000001480,10090.ENSMUSP00000003152,10090.ENSMUSP00000004202,10090.ENSMUSP00000005825,10090.ENSMUSP00000014694,10090.ENSMUSP00000015622,10090.ENSMUSP00000017831,10090.ENSMUSP00000020804,10090.ENSMUSP00000020930,10090.ENSMUSP00000021550,10090.ENSMUSP00000021750,10090.ENSMUSP00000022040,10090.ENSMUSP00000022511,10090.ENSMUSP00000022901,10090.ENSMUSP00000024238,10090.ENSMUSP00000025906…	Npepps,Stk11,Dnmt1,Pan2,Zfyve20,Rnf5,Rhot1,Gdpd1,Gna13,Arg2,Ryr2,Agtpbp1,Zmym2,Rrm2b,Celsr3,Esrra,Trip12,Ncl,Itgav,Fbn1,Trim33,Rnf20,Pink1,Zfp593,Pclo,Padi2,Ski,Zfml,Smg1,Rora,Fam96a,Lpp,Clstn1,Xpnpep3,Cdc42bpb,Chrnb1,Metap1d,Ick,Znfx1,Cyp20a1,Itsn2,Dnaja3,Nek4,Actn4,Zkscan3,Upf1,Ppp3cc,Fdps,Dzank1,Pitpnb,Bmpr2,Phf21a,Harbi1,Otud7b,Gpr98,Nr3c1,Dst,Man2a2,Reps2,Nsf,Trpm7,Uba2,Jak1,Pcdh15,Fus,Mast2…
GO Function	GO:0046872	Metal ion binding	88	3513	0.16	0.0274	10090.ENSMUSP00000001480,10090.ENSMUSP00000003152,10090.ENSMUSP00000004202,10090.ENSMUSP00000005825,10090.ENSMUSP00000014694,10090.ENSMUSP00000015622,10090.ENSMUSP00000017831,10090.ENSMUSP00000020804,10090.ENSMUSP00000020930,10090.ENSMUSP00000021550,10090.ENSMUSP00000021750,10090.ENSMUSP00000022040,10090.ENSMUSP00000022511,10090.ENSMUSP00000022901,10090.ENSMUSP00000024238,10090.ENSMUSP00000025906…	Npepps,Stk11,Dnmt1,Pan2,Zfyve20,Rnf5,Rhot1,Gdpd1,Gna13,Arg2,Ryr2,Agtpbp1,Zmym2,Rrm2b,Celsr3,Esrra,Trip12,Ncl,Itgav,Fbn1,Trim33,Rnf20,Pink1,Zfp593,Pclo,Padi2,Ski,Zfml,Smg1,Rora,Fam96a,Lpp,Clstn1,Xpnpep3,Cdc42bpb,Metap1d,Ick,Znfx1,Cyp20a1,Itsn2,Dnaja3,Nek4,Actn4,Zkscan3,Upf1,Ppp3cc,Fdps,Dzank1,Bmpr2,Phf21a,Harbi1,Otud7b,Gpr98,Nr3c1,Dst,Man2a2,Reps2,Nsf,Trpm7,Uba2,Jak1,Pcdh15,Fus,Mast2,Pogz,Acly,Kmt…
GO Function	GO:0050839	Cell adhesion molecule binding	15	272	0.51	0.0274	10090.ENSMUSP00000023507,10090.ENSMUSP00000026360,10090.ENSMUSP00000028499,10090.ENSMUSP00000028633,10090.ENSMUSP00000034230,10090.ENSMUSP00000069416,10090.ENSMUSP00000070751,10090.ENSMUSP00000073751,10090.ENSMUSP00000084701,10090.ENSMUSP00000097408,10090.ENSMUSP00000102783,10090.ENSMUSP00000105663,10090.ENSMUSP00000109144,10090.ENSMUSP00000119303,10090.ENSMUSP00000130518	Gsk3b,Itgb8,Itgav,Fbn1,Cx3cl1,Itgb5,Bsg,Prom1,Bmpr2,Lgals8,Tenm4,Ptk2,Kdr,Numb,Cd200
GO Function	GO:0061629	RNA polymerase II-specific DNA-binding transcription factor binding	15	285	0.49	0.0274	10090.ENSMUSP00000004202,10090.ENSMUSP00000023507,10090.ENSMUSP00000027421,10090.ENSMUSP00000030765,10090.ENSMUSP00000034707,10090.ENSMUSP00000053842,10090.ENSMUSP00000066068,10090.ENSMUSP00000081561,10090.ENSMUSP00000095866,10090.ENSMUSP00000098895,10090.ENSMUSP00000099657,10090.ENSMUSP00000101858,10090.ENSMUSP00000102470,10090.ENSMUSP00000106278,10090.ENSMUSP00000112508	Dnmt1,Gsk3b,Trip12,Padi2,Smarca4,Dnaja3,Actn4,Tacc2,Arrb1,Taf1,Hdac1,Fus,Mier1,Trp53bp1,Trp53bp2
GO Function	GO:0140096	Catalytic activity, acting on a protein	58	2036	0.22	0.0274	10090.ENSMUSP00000001480,10090.ENSMUSP00000003152,10090.ENSMUSP00000006669,10090.ENSMUSP00000015622,10090.ENSMUSP00000021332,10090.ENSMUSP00000022040,10090.ENSMUSP00000023507,10090.ENSMUSP00000027421,10090.ENSMUSP00000027783,10090.ENSMUSP00000028740,10090.ENSMUSP00000029989,10090.ENSMUSP00000030536,10090.ENSMUSP00000031653,10090.ENSMUSP00000032891,10090.ENSMUSP00000034529,10090.ENSMUSP00000034740…	Npepps,Stk11,Pdk1,Rnf5,Fkbp3,Agtpbp1,Gsk3b,Trip12,Desi2,Ttbk2,Rnf20,Pink1,Flt1,Smg1,Cul5,Nedd4,Clk1,Camk1d,Xpnpep3,Mmd2,Cdc42bpb,Colgalt1,Metap1d,Ick,Vcpip1,Pofut1,Taok1,Nek4,Rps6kc1,Ppm1h,Ppp3cc,Bmpr2,Senp7,Otud7b,Peli1,Taf1,Trpm7,Hdac1,Jak1,Mast2,Mier1,Kmt2b,Ptk2,Ubr5,Trim9,Kdr,Mtmr1,Ube2v2,Ddr1,Desi1,Mycbp2,Cndp2,Csnk1a1,Ptp4a3,Mark2,Otud4,Phlpp2,Birc6
GO Function	GO:0016740	Transferase activity	58	2088	0.21	0.0287	10090.ENSMUSP00000003152,10090.ENSMUSP00000004202,10090.ENSMUSP00000006669,10090.ENSMUSP00000010597,10090.ENSMUSP00000015622,10090.ENSMUSP00000023113,10090.ENSMUSP00000023507,10090.ENSMUSP00000027421,10090.ENSMUSP00000028740,10090.ENSMUSP00000028914,10090.ENSMUSP00000029444,10090.ENSMUSP00000029989,10090.ENSMUSP00000030536,10090.ENSMUSP00000031653,10090.ENSMUSP00000032891,10090.ENSMUSP00000034197…	Stk11,Dnmt1,Pdk1,Kansl3,Rnf5,Polr3h,Gsk3b,Trip12,Ttbk2,Polr3f,Trim33,Rnf20,Pink1,Flt1,Smg1,St3gal2,Cul5,Nedd4,Clk1,Camk1d,Uggt1,Mmd2,Ndst2,Cdc42bpb,Colgalt1,Ick,Pofut1,Taok1,Nek4,Trmt10c,Rps6kc1,Ak1,Fdps,Bmpr2,Peli1,Taf1,Cds2,Trpm7,Uba2,Jak1,Mast2,Acly,Kmt2b,Ptk2,Ubr5,Trim9,Kdr,Ube2v2,Ddr1,Mycbp2,Mpp6,Ggps1,Csnk1a1,Mark2,Birc6,Pigb,Pign,Soat1
GO Function	GO:0000175	3-5-exoribonuclease activity	5	29	1	0.0291	10090.ENSMUSP00000005825,10090.ENSMUSP00000039098,10090.ENSMUSP00000059783,10090.ENSMUSP00000064556,10090.ENSMUSP00000100902	Pan2,Cnot3,Isg20l2,Angel2,Cnot2
GO Function	GO:0031267	Small GTPase binding	18	393	0.43	0.0291	10090.ENSMUSP00000013130,10090.ENSMUSP00000014694,10090.ENSMUSP00000025957,10090.ENSMUSP00000026209,10090.ENSMUSP00000027178,10090.ENSMUSP00000032629,10090.ENSMUSP00000042565,10090.ENSMUSP00000058613,10090.ENSMUSP00000065721,10090.ENSMUSP00000085712,10090.ENSMUSP00000099364,10090.ENSMUSP00000100010,10090.ENSMUSP00000101461,10090.ENSMUSP00000103861,10090.ENSMUSP00000107182,10090.ENSMUSP00000113778…	Strn3,Zfyve20,Fam45a,Dnmbp,Als2,Cyfip1,Cdc42bpb,Sorl1,Tbc1d22a,Srgap3,Nsf,Exoc2,Rap1gap,Pex5l,Dennd5b,Rapgef2,Myo5a,Mycbp2
GO Function	GO:0004674	Protein serine/threonine kinase activity	19	432	0.41	0.03	10090.ENSMUSP00000003152,10090.ENSMUSP00000006669,10090.ENSMUSP00000023507,10090.ENSMUSP00000028740,10090.ENSMUSP00000030536,10090.ENSMUSP00000032891,10090.ENSMUSP00000034868,10090.ENSMUSP00000037028,10090.ENSMUSP00000042565,10090.ENSMUSP00000048234,10090.ENSMUSP00000055470,10090.ENSMUSP00000057915,10090.ENSMUSP00000061769,10090.ENSMUSP00000084701,10090.ENSMUSP00000098895,10090.ENSMUSP00000099513…	Stk11,Pdk1,Gsk3b,Ttbk2,Pink1,Smg1,Clk1,Camk1d,Cdc42bpb,Ick,Taok1,Nek4,Rps6kc1,Bmpr2,Taf1,Trpm7,Mast2,Csnk1a1,Mark2
GO Component	GO:0005622	Intracellular	317	12596	0.17	9.2e-25	10090.ENSMUSP00000000896,10090.ENSMUSP00000001451,10090.ENSMUSP00000001480,10090.ENSMUSP00000002418,10090.ENSMUSP00000003123,10090.ENSMUSP00000003152,10090.ENSMUSP00000003345,10090.ENSMUSP00000003468,10090.ENSMUSP00000004202,10090.ENSMUSP00000004729,10090.ENSMUSP00000005825,10090.ENSMUSP00000006286,10090.ENSMUSP00000006669,10090.ENSMUSP00000007236,10090.ENSMUSP00000010597,10090.ENSMUSP00000013130…	Pxmp4,Smg5,Npepps,Borcs8,Fam32a,Stk11,Amph,Grik5,Dnmt1,Etfb,Pan2,Inpp5k,Pdk1,Syngr3,Kansl3,Strn3,Ankrd28,Zfyve20,Rnf5,Wasf3,Casc3,Rhot1,Ggnbp2,Dlg4,Tada2a,Gle1,Reep3,Uhrf1bp1l,Gdpd1,Gna13,Stx8,Fkbp3,Klhdc2,Arg2,Ryr2,Agtpbp1,Zmym2,Acin1,Rrm2b,Polr3h,Gsk3b,Ndufb4,Robo1,Prr13,Pla2g7,Thoc1,Iws1,Wdr33,Npc1,Ppp2r2b,Lmnb1,Esrra,Fam45a,Dnmbp,Peo1,Lztfl1,Paox,Rptor,Mkln1,Sclt1,Als2,Trip12,Ncl,Ppp1r7,Desi2…
GO Component	GO:0043226	Organelle	299	11550	0.18	1.86e-23	10090.ENSMUSP00000000896,10090.ENSMUSP00000001451,10090.ENSMUSP00000001480,10090.ENSMUSP00000002418,10090.ENSMUSP00000003123,10090.ENSMUSP00000003152,10090.ENSMUSP00000003345,10090.ENSMUSP00000003468,10090.ENSMUSP00000004202,10090.ENSMUSP00000004729,10090.ENSMUSP00000005825,10090.ENSMUSP00000006286,10090.ENSMUSP00000006669,10090.ENSMUSP00000007236,10090.ENSMUSP00000010597,10090.ENSMUSP00000013130…	Pxmp4,Smg5,Npepps,Borcs8,Fam32a,Stk11,Amph,Grik5,Dnmt1,Etfb,Pan2,Inpp5k,Pdk1,Syngr3,Kansl3,Strn3,Ankrd28,Zfyve20,Rnf5,Wasf3,Casc3,Rhot1,Ggnbp2,Dlg4,Tada2a,Gle1,Reep3,Uhrf1bp1l,Gdpd1,Gna13,Stx8,Fkbp3,Klhdc2,Arg2,Ryr2,Agtpbp1,Zmym2,Acin1,Rrm2b,Polr3h,Gsk3b,Ndufb4,Robo1,Prr13,Thoc1,Iws1,Wdr33,Npc1,Ppp2r2b,Lmnb1,Esrra,Fam45a,Dnmbp,Peo1,Paox,Rptor,Mkln1,Sclt1,Als2,Trip12,Ncl,Ppp1r7,Mpc2,Dcaf6,Iars2,St…
GO Component	GO:0043229	Intracellular organelle	289	11084	0.18	3.77e-22	10090.ENSMUSP00000000896,10090.ENSMUSP00000001451,10090.ENSMUSP00000001480,10090.ENSMUSP00000002418,10090.ENSMUSP00000003123,10090.ENSMUSP00000003152,10090.ENSMUSP00000003345,10090.ENSMUSP00000003468,10090.ENSMUSP00000004202,10090.ENSMUSP00000004729,10090.ENSMUSP00000005825,10090.ENSMUSP00000006286,10090.ENSMUSP00000006669,10090.ENSMUSP00000007236,10090.ENSMUSP00000010597,10090.ENSMUSP00000013130…	Pxmp4,Smg5,Npepps,Borcs8,Fam32a,Stk11,Amph,Grik5,Dnmt1,Etfb,Pan2,Inpp5k,Pdk1,Syngr3,Kansl3,Strn3,Ankrd28,Zfyve20,Rnf5,Wasf3,Casc3,Rhot1,Ggnbp2,Dlg4,Tada2a,Gle1,Reep3,Uhrf1bp1l,Gna13,Stx8,Fkbp3,Klhdc2,Arg2,Ryr2,Agtpbp1,Zmym2,Acin1,Rrm2b,Polr3h,Gsk3b,Ndufb4,Robo1,Prr13,Thoc1,Iws1,Wdr33,Npc1,Ppp2r2b,Lmnb1,Esrra,Fam45a,Dnmbp,Peo1,Paox,Rptor,Mkln1,Sclt1,Als2,Trip12,Ncl,Ppp1r7,Mpc2,Dcaf6,Iars2,Strbp,Tc…
GO Component	GO:0110165	Cellular anatomical entity	347	15632	0.11	3.6e-20	10090.ENSMUSP00000000896,10090.ENSMUSP00000001451,10090.ENSMUSP00000001480,10090.ENSMUSP00000002418,10090.ENSMUSP00000003123,10090.ENSMUSP00000003152,10090.ENSMUSP00000003345,10090.ENSMUSP00000003468,10090.ENSMUSP00000004202,10090.ENSMUSP00000004729,10090.ENSMUSP00000005825,10090.ENSMUSP00000006286,10090.ENSMUSP00000006669,10090.ENSMUSP00000007236,10090.ENSMUSP00000010421,10090.ENSMUSP00000010597…	Pxmp4,Smg5,Npepps,Borcs8,Fam32a,Stk11,Amph,Grik5,Dnmt1,Etfb,Pan2,Inpp5k,Pdk1,Syngr3,Kiaa0100,Kansl3,Strn3,Ankrd28,Zfyve20,Rnf5,Wasf3,Casc3,Rhot1,Ggnbp2,Dlg4,Tada2a,Gle1,Reep3,Uhrf1bp1l,Gdpd1,Gna13,Stx8,Fkbp3,Klhdc2,Arg2,Ryr2,Slc17a4,Sema4d,Agtpbp1,Zmym2,Acin1,Rrm2b,Polr3h,Gsk3b,Ndufb4,Robo1,Prr13,Celsr3,Pla2g7,Thoc1,Iws1,Wdr33,Npc1,Ppp2r2b,Lmnb1,Esrra,Fam45a,Dnmbp,Peo1,Lztfl1,Itgb8,Paox,Rptor,Mkl…
GO Component	GO:0043227	Membrane-bounded organelle	273	10370	0.19	3.84e-20	10090.ENSMUSP00000000896,10090.ENSMUSP00000001451,10090.ENSMUSP00000001480,10090.ENSMUSP00000002418,10090.ENSMUSP00000003123,10090.ENSMUSP00000003152,10090.ENSMUSP00000003345,10090.ENSMUSP00000003468,10090.ENSMUSP00000004202,10090.ENSMUSP00000004729,10090.ENSMUSP00000005825,10090.ENSMUSP00000006286,10090.ENSMUSP00000006669,10090.ENSMUSP00000007236,10090.ENSMUSP00000010597,10090.ENSMUSP00000013130…	Pxmp4,Smg5,Npepps,Borcs8,Fam32a,Stk11,Amph,Grik5,Dnmt1,Etfb,Pan2,Inpp5k,Pdk1,Syngr3,Kansl3,Strn3,Ankrd28,Zfyve20,Rnf5,Casc3,Rhot1,Ggnbp2,Dlg4,Tada2a,Gle1,Reep3,Uhrf1bp1l,Gdpd1,Gna13,Stx8,Fkbp3,Klhdc2,Arg2,Ryr2,Agtpbp1,Zmym2,Acin1,Rrm2b,Polr3h,Gsk3b,Ndufb4,Robo1,Prr13,Thoc1,Iws1,Wdr33,Npc1,Ppp2r2b,Lmnb1,Esrra,Fam45a,Dnmbp,Peo1,Paox,Rptor,Mkln1,Als2,Trip12,Ncl,Ppp1r7,Mpc2,Dcaf6,Iars2,Strbp,Ttbk2,Po…
GO Component	GO:0043231	Intracellular membrane-bounded organelle	251	9507	0.19	6.38e-17	10090.ENSMUSP00000000896,10090.ENSMUSP00000001451,10090.ENSMUSP00000001480,10090.ENSMUSP00000002418,10090.ENSMUSP00000003123,10090.ENSMUSP00000003152,10090.ENSMUSP00000003468,10090.ENSMUSP00000004202,10090.ENSMUSP00000004729,10090.ENSMUSP00000005825,10090.ENSMUSP00000006286,10090.ENSMUSP00000006669,10090.ENSMUSP00000010597,10090.ENSMUSP00000013130,10090.ENSMUSP00000014640,10090.ENSMUSP00000014694…	Pxmp4,Smg5,Npepps,Borcs8,Fam32a,Stk11,Grik5,Dnmt1,Etfb,Pan2,Inpp5k,Pdk1,Kansl3,Strn3,Ankrd28,Zfyve20,Rnf5,Casc3,Rhot1,Ggnbp2,Dlg4,Tada2a,Gle1,Reep3,Gna13,Stx8,Fkbp3,Klhdc2,Arg2,Ryr2,Agtpbp1,Zmym2,Acin1,Rrm2b,Polr3h,Gsk3b,Ndufb4,Robo1,Prr13,Thoc1,Iws1,Wdr33,Npc1,Ppp2r2b,Lmnb1,Esrra,Dnmbp,Peo1,Paox,Rptor,Mkln1,Als2,Trip12,Ncl,Ppp1r7,Mpc2,Dcaf6,Iars2,Strbp,Ttbk2,Polr3f,Trim33,Rnf20,Pum1,Cc2d1b,Gpbp1…
GO Component	GO:0005737	Cytoplasm	258	10283	0.16	1.36e-14	10090.ENSMUSP00000000896,10090.ENSMUSP00000001451,10090.ENSMUSP00000001480,10090.ENSMUSP00000002418,10090.ENSMUSP00000003152,10090.ENSMUSP00000003345,10090.ENSMUSP00000003468,10090.ENSMUSP00000004202,10090.ENSMUSP00000004729,10090.ENSMUSP00000005825,10090.ENSMUSP00000006286,10090.ENSMUSP00000006669,10090.ENSMUSP00000007236,10090.ENSMUSP00000013130,10090.ENSMUSP00000014694,10090.ENSMUSP00000015622…	Pxmp4,Smg5,Npepps,Borcs8,Stk11,Amph,Grik5,Dnmt1,Etfb,Pan2,Inpp5k,Pdk1,Syngr3,Strn3,Zfyve20,Rnf5,Wasf3,Casc3,Rhot1,Ggnbp2,Dlg4,Gle1,Reep3,Uhrf1bp1l,Gdpd1,Gna13,Stx8,Arg2,Ryr2,Agtpbp1,Acin1,Rrm2b,Gsk3b,Ndufb4,Robo1,Pla2g7,Thoc1,Npc1,Ppp2r2b,Lmnb1,Esrra,Fam45a,Dnmbp,Peo1,Lztfl1,Paox,Rptor,Mkln1,Sclt1,Als2,Ncl,Desi2,Mpc2,Dcaf6,Iars2,Strbp,Itgav,Ttbk2,Eif2a,Pum1,Pink1,Rcan3,Pclo,Padi2,Dffa,Klhl7,Ski,F…
GO Component	GO:0005634	Nucleus	177	6330	0.21	3.48e-11	10090.ENSMUSP00000001451,10090.ENSMUSP00000001480,10090.ENSMUSP00000003123,10090.ENSMUSP00000003152,10090.ENSMUSP00000003468,10090.ENSMUSP00000004202,10090.ENSMUSP00000005825,10090.ENSMUSP00000006286,10090.ENSMUSP00000006669,10090.ENSMUSP00000010597,10090.ENSMUSP00000013130,10090.ENSMUSP00000014640,10090.ENSMUSP00000017384,10090.ENSMUSP00000018547,10090.ENSMUSP00000018795,10090.ENSMUSP00000019859…	Smg5,Npepps,Fam32a,Stk11,Grik5,Dnmt1,Pan2,Inpp5k,Pdk1,Kansl3,Strn3,Ankrd28,Casc3,Ggnbp2,Tada2a,Gle1,Gna13,Fkbp3,Klhdc2,Ryr2,Agtpbp1,Zmym2,Acin1,Rrm2b,Polr3h,Gsk3b,Ndufb4,Prr13,Thoc1,Iws1,Wdr33,Npc1,Lmnb1,Esrra,Rptor,Mkln1,Als2,Trip12,Ncl,Ppp1r7,Dcaf6,Strbp,Ttbk2,Polr3f,Trim33,Rnf20,Pum1,Cc2d1b,Gpbp1l1,Pink1,Zfp593,Padi2,Dffa,Klhl7,Ski,Flt1,Zfml,Asun,Smg1,Mak16,Cul5,Smarca4,Rora,Clk1,Hmg20a,Fam96a…
GO Component	GO:0043005	Neuron projection	70	1583	0.41	1.34e-10	10090.ENSMUSP00000003345,10090.ENSMUSP00000003468,10090.ENSMUSP00000006286,10090.ENSMUSP00000013130,10090.ENSMUSP00000017384,10090.ENSMUSP00000018700,10090.ENSMUSP00000021750,10090.ENSMUSP00000022040,10090.ENSMUSP00000023507,10090.ENSMUSP00000023600,10090.ENSMUSP00000027178,10090.ENSMUSP00000030536,10090.ENSMUSP00000030691,10090.ENSMUSP00000032629,10090.ENSMUSP00000034230,10090.ENSMUSP00000034740…	Amph,Grik5,Inpp5k,Strn3,Casc3,Dlg4,Ryr2,Agtpbp1,Gsk3b,Robo1,Als2,Pink1,Pclo,Cyfip1,Cx3cl1,Nedd4,Clstn1,Kcna2,Chrnb1,Gpi1,Rp1l1,Actn4,Fzd5,Ak1,Bsg,Prom1,Ntm,Gnb5,Sag,Whrn,Cnga1,Bmpr2,Magi2,Gpr98,Vti1a,Nr3c1,Dst,Arrb1,Arfgef2,Nsf,Trpm7,Hdac1,Myh10,Pcdh15,Rap1gap,Lphn2,Fus,Tenm4,Pex5l,Ptk2,Zc3h14,Trim9,Kdr,Cadm2,Sept6,Ahcyl2,Map7,Rapgef2,Myo5a,Sorbs2,Kcnq2,Lhfpl4,Mycbp2,Tbc1d24,Sv2b,Clasp2,Cd200,Mar…
GO Component	GO:0120025	Plasma membrane bounded cell projection	88	2387	0.33	1.29e-09	10090.ENSMUSP00000003345,10090.ENSMUSP00000003468,10090.ENSMUSP00000006286,10090.ENSMUSP00000013130,10090.ENSMUSP00000016143,10090.ENSMUSP00000017384,10090.ENSMUSP00000018700,10090.ENSMUSP00000019859,10090.ENSMUSP00000020930,10090.ENSMUSP00000021750,10090.ENSMUSP00000022040,10090.ENSMUSP00000023507,10090.ENSMUSP00000023600,10090.ENSMUSP00000026699,10090.ENSMUSP00000026866,10090.ENSMUSP00000027178…	Amph,Grik5,Inpp5k,Strn3,Wasf3,Casc3,Dlg4,Gle1,Gna13,Ryr2,Agtpbp1,Gsk3b,Robo1,Mkln1,Sclt1,Als2,Itgav,Ttbk2,Pink1,Pclo,Cyfip1,Cx3cl1,Tmem231,Nedd4,Clstn1,Kcna2,Cdc42bpb,Chrnb1,Ick,Gpi1,Rp1l1,Nek4,Actn4,Fzd5,Ak1,Bsg,Prom1,Ntm,Gnb5,Sag,Whrn,Cnga1,Bmpr2,Magi2,Gpr98,Vti1a,Nr3c1,Dst,Arrb1,Arfgef2,Nsf,Trpm7,Hdac1,Myh10,B9d1,Pcdh15,Rap1gap,Lphn2,Fus,Tenm4,Pex5l,Ptk2,Zc3h14,Trim9,Dmtn,Sufu,Kdr,Cadm2,Sept6,…
GO Component	GO:0045202	Synapse	63	1492	0.39	1.11e-08	10090.ENSMUSP00000003345,10090.ENSMUSP00000003468,10090.ENSMUSP00000007236,10090.ENSMUSP00000016143,10090.ENSMUSP00000018700,10090.ENSMUSP00000023507,10090.ENSMUSP00000026209,10090.ENSMUSP00000026699,10090.ENSMUSP00000027178,10090.ENSMUSP00000030691,10090.ENSMUSP00000032629,10090.ENSMUSP00000034230,10090.ENSMUSP00000034740,10090.ENSMUSP00000036962,10090.ENSMUSP00000037324,10090.ENSMUSP00000041702…	Amph,Grik5,Syngr3,Wasf3,Dlg4,Gsk3b,Dnmbp,Mkln1,Als2,Pclo,Cyfip1,Cx3cl1,Nedd4,Clstn1,Sntb2,Kcna2,Igsf21,Chrnb1,Vcpip1,Itsn2,Dnaja3,Vti1b,Rps6kc1,Rtn3,Ppm1h,Fzd5,Itgb5,Dnajc5,Ntm,Gnb5,Ppp3cc,Whrn,Cnga1,Bmpr2,Magi2,Gpr98,Vti1a,Nr3c1,Dst,Arrb1,Arfgef2,Nsf,Trpm7,Myh10,Pcdh15,Lphn2,Fus,Ptk2,Trim9,Dmtn,Arpc5l,Cadm2,Inpp4a,Sept6,Rapgef2,Myo5a,Numb,Sorbs2,Lhfpl4,Tbc1d24,Sv2b,Hnrnpd,Iqsec1
GO Component	GO:0030054	Cell junction	77	2050	0.34	1.24e-08	10090.ENSMUSP00000003345,10090.ENSMUSP00000003468,10090.ENSMUSP00000007236,10090.ENSMUSP00000016143,10090.ENSMUSP00000018700,10090.ENSMUSP00000023507,10090.ENSMUSP00000026209,10090.ENSMUSP00000026360,10090.ENSMUSP00000026699,10090.ENSMUSP00000027178,10090.ENSMUSP00000027856,10090.ENSMUSP00000028499,10090.ENSMUSP00000030691,10090.ENSMUSP00000032629,10090.ENSMUSP00000034230,10090.ENSMUSP00000034740…	Amph,Grik5,Syngr3,Wasf3,Dlg4,Gsk3b,Dnmbp,Itgb8,Mkln1,Als2,Dcaf6,Itgav,Pclo,Cyfip1,Cx3cl1,Nedd4,Lpp,Clstn1,Sntb2,Kcna2,Cdc42bpb,Igsf21,Chrnb1,Vcpip1,Itsn2,Dnaja3,Vti1b,Rps6kc1,Ubn1,Cldn12,Rtn3,Actn4,Ppm1h,Fzd5,Itgb5,Dnajc5,Ntm,Gnb5,Ppp3cc,Whrn,Cnga1,Bmpr2,Magi2,Gpr98,Vti1a,Nr3c1,Dst,Arrb1,Slc7a2,Arfgef2,Tjp2,Nsf,Trpm7,Tjp1,Myh10,Pcdh15,Lphn2,Fus,Mast2,Ptk2,Trim9,Dmtn,Arpc5l,Kdr,Cadm2,Inpp4a,Sept6,…
GO Component	GO:0032991	Protein-containing complex	138	4895	0.21	4.28e-08	10090.ENSMUSP00000001451,10090.ENSMUSP00000002418,10090.ENSMUSP00000003152,10090.ENSMUSP00000003468,10090.ENSMUSP00000004202,10090.ENSMUSP00000004729,10090.ENSMUSP00000005825,10090.ENSMUSP00000006669,10090.ENSMUSP00000010597,10090.ENSMUSP00000013130,10090.ENSMUSP00000016143,10090.ENSMUSP00000017384,10090.ENSMUSP00000018700,10090.ENSMUSP00000018795,10090.ENSMUSP00000019859,10090.ENSMUSP00000020930…	Smg5,Borcs8,Stk11,Grik5,Dnmt1,Etfb,Pan2,Pdk1,Kansl3,Strn3,Wasf3,Casc3,Dlg4,Tada2a,Gle1,Gna13,Stx8,Ryr2,Acin1,Polr3h,Gsk3b,Ndufb4,Pla2g7,Thoc1,Wdr33,Ppp2r2b,Itgb8,Rptor,Mkln1,Sclt1,Als2,Ncl,Dcaf6,Itgav,Polr3f,Eif2a,Rnf20,Reck,Zfp593,Dffa,Klhl7,Ski,Flt1,Asun,Cyfip1,Timm17b,Mak16,Tmem231,Cul5,Smarca4,Nedd4,Fam96a,Pdcd7,Sntb2,Uggt1,Ints8,Cnot3,Kcna2,Exosc2,Bclaf1,Dmxl1,Bcl9,Chrnb1,Ep400,Znfx1,Mmgt1,P…
GO Component	GO:0043232	Intracellular non-membrane-bounded organelle	119	4035	0.23	9.51e-08	10090.ENSMUSP00000003123,10090.ENSMUSP00000003345,10090.ENSMUSP00000004202,10090.ENSMUSP00000005825,10090.ENSMUSP00000006669,10090.ENSMUSP00000016143,10090.ENSMUSP00000017384,10090.ENSMUSP00000018700,10090.ENSMUSP00000018795,10090.ENSMUSP00000019859,10090.ENSMUSP00000020023,10090.ENSMUSP00000021750,10090.ENSMUSP00000022040,10090.ENSMUSP00000022793,10090.ENSMUSP00000023113,10090.ENSMUSP00000023507…	Fam32a,Amph,Dnmt1,Pan2,Pdk1,Wasf3,Casc3,Dlg4,Tada2a,Gle1,Reep3,Ryr2,Agtpbp1,Acin1,Polr3h,Gsk3b,Thoc1,Wdr33,Ppp2r2b,Lmnb1,Esrra,Dnmbp,Peo1,Rptor,Sclt1,Als2,Ncl,Ppp1r7,Strbp,Tcp11l1,Ttbk2,Eif2a,Rnf20,Pum1,Pink1,Zfp593,Pclo,Padi2,Dffa,Klhl7,Ski,Flt1,Mak16,Cul5,Smarca4,Nedd4,Lpp,Sntb2,Cnot3,Sccpdh,Cdc42bpb,Tmem135,Exosc2,Tldc1,Wipf2,Ick,Ddx52,Ep400,Itsn2,Dnaja3,Rp1l1,Taok1,Nek4,Trmt10c,Nipbl,Isg20l2,…
GO Component	GO:0048471	Perinuclear region of cytoplasm	40	775	0.48	1.74e-07	10090.ENSMUSP00000006286,10090.ENSMUSP00000017384,10090.ENSMUSP00000020804,10090.ENSMUSP00000021285,10090.ENSMUSP00000023507,10090.ENSMUSP00000025279,10090.ENSMUSP00000030536,10090.ENSMUSP00000030691,10090.ENSMUSP00000030841,10090.ENSMUSP00000032629,10090.ENSMUSP00000034230,10090.ENSMUSP00000034740,10090.ENSMUSP00000039357,10090.ENSMUSP00000055470,10090.ENSMUSP00000057462,10090.ENSMUSP00000058613…	Inpp5k,Casc3,Gdpd1,Stx8,Gsk3b,Npc1,Pink1,Pclo,Klhl7,Cyfip1,Cx3cl1,Nedd4,Mmd2,Taok1,Vti1b,Sorl1,Vps53,Actn4,Fzd5,Ak1,Ntm,Upf1,Magi2,Gpr98,Vti1a,Dst,Arfgef2,Hdac1,Fus,Pex5l,Ptk2,Ubr5,Dmtn,Map7,Trp53bp2,Rapgef2,Depdc5,Tpd52l2,Sorbs2,Ndfip2
GO Component	GO:0070013	Intracellular organelle lumen	118	4279	0.21	4.67e-06	10090.ENSMUSP00000003123,10090.ENSMUSP00000003152,10090.ENSMUSP00000003468,10090.ENSMUSP00000004202,10090.ENSMUSP00000004729,10090.ENSMUSP00000006669,10090.ENSMUSP00000010597,10090.ENSMUSP00000013130,10090.ENSMUSP00000014640,10090.ENSMUSP00000017384,10090.ENSMUSP00000018795,10090.ENSMUSP00000019859,10090.ENSMUSP00000021362,10090.ENSMUSP00000022040,10090.ENSMUSP00000022511,10090.ENSMUSP00000022793…	Fam32a,Stk11,Grik5,Dnmt1,Etfb,Pdk1,Kansl3,Strn3,Ankrd28,Casc3,Tada2a,Gle1,Klhdc2,Agtpbp1,Zmym2,Acin1,Rrm2b,Polr3h,Gsk3b,Prr13,Thoc1,Iws1,Wdr33,Lmnb1,Esrra,Peo1,Paox,Rptor,Mkln1,Trip12,Ncl,Dcaf6,Iars2,Rnf20,Pum1,Cc2d1b,Pink1,Zfp593,Dffa,Klhl7,Ski,Zfml,Asun,Smg1,Mak16,Smarca4,Rora,Fam96a,Uggt1,Exosc2,Bclaf1,Tldc1,Wipf2,Colgalt1,Ick,Rbm25,Ddx52,Ep400,Gpi1,Dnaja3,Sorl1,Slc35f6,Trmt10c,Nipbl,Isg20l2,S…
GO Component	GO:0031981	Nuclear lumen	106	3771	0.21	1.05e-05	10090.ENSMUSP00000003123,10090.ENSMUSP00000003152,10090.ENSMUSP00000003468,10090.ENSMUSP00000004202,10090.ENSMUSP00000006669,10090.ENSMUSP00000010597,10090.ENSMUSP00000013130,10090.ENSMUSP00000014640,10090.ENSMUSP00000017384,10090.ENSMUSP00000018795,10090.ENSMUSP00000019859,10090.ENSMUSP00000021362,10090.ENSMUSP00000022040,10090.ENSMUSP00000022511,10090.ENSMUSP00000022793,10090.ENSMUSP00000022901…	Fam32a,Stk11,Grik5,Dnmt1,Pdk1,Kansl3,Strn3,Ankrd28,Casc3,Tada2a,Gle1,Klhdc2,Agtpbp1,Zmym2,Acin1,Rrm2b,Polr3h,Gsk3b,Prr13,Thoc1,Iws1,Wdr33,Lmnb1,Esrra,Rptor,Mkln1,Trip12,Ncl,Dcaf6,Rnf20,Pum1,Cc2d1b,Zfp593,Dffa,Klhl7,Ski,Zfml,Asun,Smg1,Mak16,Smarca4,Rora,Fam96a,Exosc2,Bclaf1,Tldc1,Wipf2,Ick,Rbm25,Ddx52,Ep400,Gpi1,Sorl1,Slc35f6,Trmt10c,Nipbl,Isg20l2,Srsf4,Ubn1,Angel2,Actn4,Ubap2l,Ppm1h,Zkscan3,Upf1,…
GO Component	GO:0036477	Somatodendritic compartment	43	1080	0.36	3.97e-05	10090.ENSMUSP00000003468,10090.ENSMUSP00000004202,10090.ENSMUSP00000013130,10090.ENSMUSP00000017384,10090.ENSMUSP00000018700,10090.ENSMUSP00000023507,10090.ENSMUSP00000023600,10090.ENSMUSP00000027178,10090.ENSMUSP00000030691,10090.ENSMUSP00000032629,10090.ENSMUSP00000034230,10090.ENSMUSP00000034740,10090.ENSMUSP00000036962,10090.ENSMUSP00000041702,10090.ENSMUSP00000057462,10090.ENSMUSP00000058613…	Grik5,Dnmt1,Strn3,Casc3,Dlg4,Gsk3b,Robo1,Als2,Pclo,Cyfip1,Cx3cl1,Nedd4,Clstn1,Kcna2,Vti1b,Sorl1,Fzd5,Whrn,Bmpr2,Magi2,Vti1a,Nr3c1,Arrb1,Arfgef2,Nsf,Trpm7,Hdac1,Myh10,Rap1gap,Fus,Sez6l2,Pex5l,Ptk2,Zc3h14,Trim9,Kdr,Cadm2,Rapgef2,Myo5a,Sorbs2,Lhfpl4,Cd200,Mark2
GO Component	GO:0005856	Cytoskeleton	66	2060	0.27	6.6e-05	10090.ENSMUSP00000003345,10090.ENSMUSP00000016143,10090.ENSMUSP00000018700,10090.ENSMUSP00000018795,10090.ENSMUSP00000019859,10090.ENSMUSP00000020023,10090.ENSMUSP00000023113,10090.ENSMUSP00000023507,10090.ENSMUSP00000025377,10090.ENSMUSP00000025486,10090.ENSMUSP00000025906,10090.ENSMUSP00000026209,10090.ENSMUSP00000026866,10090.ENSMUSP00000027178,10090.ENSMUSP00000028279,10090.ENSMUSP00000028597…	Amph,Wasf3,Dlg4,Tada2a,Gle1,Reep3,Polr3h,Gsk3b,Ppp2r2b,Lmnb1,Esrra,Dnmbp,Sclt1,Als2,Strbp,Tcp11l1,Ttbk2,Pink1,Pclo,Ski,Flt1,Lpp,Sntb2,Cdc42bpb,Wipf2,Ick,Itsn2,Dnaja3,Rp1l1,Taok1,Nek4,Eml5,Actn4,Ak1,Whrn,Tacc2,Mtcl1,Mfap1a,Harbi1,Nr3c1,Dst,Arfgef2,Myh10,B9d1,Jak1,Mast2,Ptk2,Trim9,Dmtn,Arpc5l,Sept6,Map7,Myo5a,Tpr,Slmap,Ankrd32,Dnal1,Sorbs2,Mycbp2,Clasp2,Csnk1a1,Mark2,Ift80,Birc6,Auts2,Clasp1
GO Component	GO:0016020	Membrane	177	7623	0.13	6.6e-05	10090.ENSMUSP00000000896,10090.ENSMUSP00000002418,10090.ENSMUSP00000003152,10090.ENSMUSP00000003345,10090.ENSMUSP00000003468,10090.ENSMUSP00000006286,10090.ENSMUSP00000006669,10090.ENSMUSP00000007236,10090.ENSMUSP00000013130,10090.ENSMUSP00000014694,10090.ENSMUSP00000015622,10090.ENSMUSP00000017384,10090.ENSMUSP00000017831,10090.ENSMUSP00000018700,10090.ENSMUSP00000019859,10090.ENSMUSP00000020023…	Pxmp4,Borcs8,Stk11,Amph,Grik5,Inpp5k,Pdk1,Syngr3,Strn3,Zfyve20,Rnf5,Casc3,Rhot1,Dlg4,Gle1,Reep3,Gdpd1,Gna13,Stx8,Klhdc2,Ryr2,Slc17a4,Sema4d,Acin1,Gsk3b,Ndufb4,Robo1,Celsr3,Npc1,Ppp2r2b,Lmnb1,Itgb8,Sclt1,Als2,Mpc2,Itgav,Tspan5,Reck,Pink1,Dffa,Klhl7,Flt1,Timm17b,St3gal2,Cx3cl1,Slc27a1,Tmem231,Cul5,Nedd4,Clstn1,Sntb2,Ppp1r16a,Bri3bp,Mmd2,Ndst2,Sccpdh,Kcna2,Cdc42bpb,Tmem135,Slc9a8,Tldc1,Igsf21,Wipf2,…
GO Component	GO:0005654	Nucleoplasm	91	3261	0.21	0.00013	10090.ENSMUSP00000003123,10090.ENSMUSP00000003152,10090.ENSMUSP00000003468,10090.ENSMUSP00000004202,10090.ENSMUSP00000006669,10090.ENSMUSP00000010597,10090.ENSMUSP00000013130,10090.ENSMUSP00000014640,10090.ENSMUSP00000017384,10090.ENSMUSP00000018795,10090.ENSMUSP00000021362,10090.ENSMUSP00000022511,10090.ENSMUSP00000022793,10090.ENSMUSP00000022901,10090.ENSMUSP00000023113,10090.ENSMUSP00000023507…	Fam32a,Stk11,Grik5,Dnmt1,Pdk1,Kansl3,Strn3,Ankrd28,Casc3,Tada2a,Klhdc2,Zmym2,Acin1,Rrm2b,Polr3h,Gsk3b,Prr13,Thoc1,Iws1,Wdr33,Lmnb1,Esrra,Rptor,Mkln1,Trip12,Ncl,Dcaf6,Rnf20,Pum1,Cc2d1b,Zfp593,Klhl7,Ski,Zfml,Asun,Smg1,Rora,Fam96a,Exosc2,Bclaf1,Tldc1,Wipf2,Rbm25,Ep400,Gpi1,Slc35f6,Trmt10c,Nipbl,Srsf4,Ubn1,Angel2,Actn4,Ubap2l,Ppm1h,Zkscan3,Upf1,Fdps,Tacc2,Bmpr2,Mfap1a,Phf21a,Nr3c1,Arrb1,Taf1,Hdac1,Ub…
GO Component	GO:0098794	Postsynapse	33	761	0.4	0.00014	10090.ENSMUSP00000003468,10090.ENSMUSP00000016143,10090.ENSMUSP00000018700,10090.ENSMUSP00000023507,10090.ENSMUSP00000026699,10090.ENSMUSP00000027178,10090.ENSMUSP00000030691,10090.ENSMUSP00000032629,10090.ENSMUSP00000034230,10090.ENSMUSP00000034740,10090.ENSMUSP00000036962,10090.ENSMUSP00000046558,10090.ENSMUSP00000047270,10090.ENSMUSP00000053842,10090.ENSMUSP00000061769,10090.ENSMUSP00000084701…	Grik5,Wasf3,Dlg4,Gsk3b,Mkln1,Als2,Pclo,Cyfip1,Cx3cl1,Nedd4,Clstn1,Igsf21,Chrnb1,Dnaja3,Rps6kc1,Bmpr2,Magi2,Nr3c1,Dst,Arrb1,Arfgef2,Nsf,Myh10,Lphn2,Fus,Ptk2,Dmtn,Inpp4a,Myo5a,Numb,Sorbs2,Lhfpl4,Iqsec1
GO Component	GO:0012505	Endomembrane system	102	3859	0.19	0.00026	10090.ENSMUSP00000003345,10090.ENSMUSP00000003468,10090.ENSMUSP00000006286,10090.ENSMUSP00000007236,10090.ENSMUSP00000013130,10090.ENSMUSP00000014694,10090.ENSMUSP00000015622,10090.ENSMUSP00000017384,10090.ENSMUSP00000018700,10090.ENSMUSP00000019859,10090.ENSMUSP00000020023,10090.ENSMUSP00000020112,10090.ENSMUSP00000020804,10090.ENSMUSP00000021285,10090.ENSMUSP00000021362,10090.ENSMUSP00000021750…	Amph,Grik5,Inpp5k,Syngr3,Strn3,Zfyve20,Rnf5,Casc3,Dlg4,Gle1,Reep3,Uhrf1bp1l,Gdpd1,Stx8,Klhdc2,Ryr2,Ndufb4,Npc1,Lmnb1,Fam45a,Dnmbp,Als2,Pink1,Pclo,Flt1,St3gal2,Slc27a1,Nedd4,Clstn1,Sntb2,Uggt1,Relch,Mmd2,Ndst2,Kcna2,Slc9a8,Bcl9,Cdnf,Colgalt1,Vcpip1,Mmgt1,Itsn2,Pofut1,Vti1b,Sorl1,Vps53,Rps6kc1,Mia3,Rtn3,Nup214,Fzd5,Bsg,Dnajc5,Prom1,Pitpnb,Magi2,Dnajb14,Vti1a,Dst,Arrb1,Man2a2,Arfgef2,Reps2,Nsf,Cds2,…
GO Component	GO:0097731	9+0 non-motile cilium	11	122	0.72	0.001	10090.ENSMUSP00000055449,10090.ENSMUSP00000073751,10090.ENSMUSP00000076155,10090.ENSMUSP00000076948,10090.ENSMUSP00000081557,10090.ENSMUSP00000084464,10090.ENSMUSP00000093245,10090.ENSMUSP00000101066,10090.ENSMUSP00000116028,10090.ENSMUSP00000133263,10090.ENSMUSP00000136166	Rp1l1,Prom1,Gnb5,Sag,Whrn,Cnga1,Gpr98,Pcdh15,Myo5a,Ift80,Phlpp2
GO Component	GO:0015630	Microtubule cytoskeleton	41	1190	0.3	0.0016	10090.ENSMUSP00000018795,10090.ENSMUSP00000019859,10090.ENSMUSP00000020023,10090.ENSMUSP00000023113,10090.ENSMUSP00000023507,10090.ENSMUSP00000025906,10090.ENSMUSP00000026866,10090.ENSMUSP00000027178,10090.ENSMUSP00000028279,10090.ENSMUSP00000028597,10090.ENSMUSP00000028740,10090.ENSMUSP00000030917,10090.ENSMUSP00000037324,10090.ENSMUSP00000048234,10090.ENSMUSP00000052758,10090.ENSMUSP00000055470…	Tada2a,Gle1,Reep3,Polr3h,Gsk3b,Esrra,Sclt1,Als2,Strbp,Tcp11l1,Ttbk2,Ski,Sntb2,Ick,Itsn2,Taok1,Nek4,Eml5,Whrn,Tacc2,Mtcl1,Mfap1a,Harbi1,Nr3c1,Dst,Arfgef2,B9d1,Mast2,Ptk2,Sept6,Map7,Tpr,Slmap,Ankrd32,Dnal1,Mycbp2,Clasp2,Csnk1a1,Ift80,Birc6,Clasp1
GO Component	GO:0030424	Axon	31	791	0.36	0.0016	10090.ENSMUSP00000003345,10090.ENSMUSP00000003468,10090.ENSMUSP00000018700,10090.ENSMUSP00000022040,10090.ENSMUSP00000023507,10090.ENSMUSP00000023600,10090.ENSMUSP00000027178,10090.ENSMUSP00000030536,10090.ENSMUSP00000030691,10090.ENSMUSP00000032629,10090.ENSMUSP00000041702,10090.ENSMUSP00000067783,10090.ENSMUSP00000070751,10090.ENSMUSP00000074578,10090.ENSMUSP00000081557,10090.ENSMUSP00000084464…	Amph,Grik5,Dlg4,Agtpbp1,Gsk3b,Robo1,Als2,Pink1,Pclo,Cyfip1,Kcna2,Fzd5,Bsg,Ntm,Whrn,Cnga1,Dst,Trpm7,Myh10,Rap1gap,Zc3h14,Cadm2,Sept6,Map7,Myo5a,Kcnq2,Mycbp2,Tbc1d24,Clasp2,Cd200,Auts2
GO Component	GO:0030425	Dendrite	30	753	0.37	0.0016	10090.ENSMUSP00000003468,10090.ENSMUSP00000013130,10090.ENSMUSP00000017384,10090.ENSMUSP00000018700,10090.ENSMUSP00000023507,10090.ENSMUSP00000027178,10090.ENSMUSP00000030691,10090.ENSMUSP00000032629,10090.ENSMUSP00000034740,10090.ENSMUSP00000036962,10090.ENSMUSP00000041702,10090.ENSMUSP00000067783,10090.ENSMUSP00000081557,10090.ENSMUSP00000084701,10090.ENSMUSP00000085872,10090.ENSMUSP00000095199…	Grik5,Strn3,Casc3,Dlg4,Gsk3b,Als2,Pclo,Cyfip1,Nedd4,Clstn1,Kcna2,Fzd5,Whrn,Bmpr2,Magi2,Nr3c1,Arrb1,Arfgef2,Nsf,Myh10,Rap1gap,Fus,Pex5l,Ptk2,Zc3h14,Trim9,Myo5a,Sorbs2,Lhfpl4,Mark2
GO Component	GO:0071944	Cell periphery	114	4668	0.15	0.0018	10090.ENSMUSP00000003345,10090.ENSMUSP00000003468,10090.ENSMUSP00000006286,10090.ENSMUSP00000006669,10090.ENSMUSP00000013130,10090.ENSMUSP00000014694,10090.ENSMUSP00000018700,10090.ENSMUSP00000020930,10090.ENSMUSP00000021750,10090.ENSMUSP00000021769,10090.ENSMUSP00000021900,10090.ENSMUSP00000022793,10090.ENSMUSP00000023507,10090.ENSMUSP00000023600,10090.ENSMUSP00000024238,10090.ENSMUSP00000025279…	Amph,Grik5,Inpp5k,Pdk1,Strn3,Zfyve20,Dlg4,Gna13,Ryr2,Slc17a4,Sema4d,Acin1,Gsk3b,Robo1,Celsr3,Npc1,Itgb8,Mkln1,Ncl,Itgav,Tspan5,Reck,Pclo,Dffa,Klhl7,Flt1,Cx3cl1,Slc27a1,Tmem231,Cul5,Nedd4,Clstn1,Sntb2,Ppp1r16a,Sccpdh,Kcna2,Cdc42bpb,Igsf21,Wipf2,Chrnb1,Gpi1,Mmgt1,Plxnb2,Itsn2,Dnaja3,Sorl1,Cldn12,Actn4,Fzd5,Ak1,Itgb5,Bsg,Dnajc5,Prom1,Ntm,Mrpl42,Gnb5,Whrn,Tacc2,Kctd3,Mtcl1,Cnga1,Bmpr2,Magi2,Lmbrd2,Ha…
GO Component	GO:0099080	Supramolecular complex	40	1160	0.3	0.0018	10090.ENSMUSP00000005825,10090.ENSMUSP00000017384,10090.ENSMUSP00000020023,10090.ENSMUSP00000021750,10090.ENSMUSP00000023507,10090.ENSMUSP00000025486,10090.ENSMUSP00000026671,10090.ENSMUSP00000027438,10090.ENSMUSP00000028597,10090.ENSMUSP00000028633,10090.ENSMUSP00000030315,10090.ENSMUSP00000037324,10090.ENSMUSP00000039098,10090.ENSMUSP00000046991,10090.ENSMUSP00000053842,10090.ENSMUSP00000065643…	Pan2,Casc3,Reep3,Ryr2,Gsk3b,Lmnb1,Rptor,Ncl,Tcp11l1,Fbn1,Pum1,Sntb2,Cnot3,Wipf2,Dnaja3,Eml5,Actn4,Ak1,Upf1,Whrn,Mfap1a,Peli1,Dst,Arfgef2,Tjp1,Myh10,Cnot2,Trp53bp1,Dmtn,Sept6,Map7,Myo5a,Tpr,Slmap,Dnal1,Sorbs2,Clasp2,Csnk1a1,Mark2,Clasp1
GO Component	GO:0097733	Photoreceptor cell cilium	10	114	0.71	0.0024	10090.ENSMUSP00000055449,10090.ENSMUSP00000073751,10090.ENSMUSP00000076155,10090.ENSMUSP00000076948,10090.ENSMUSP00000081557,10090.ENSMUSP00000084464,10090.ENSMUSP00000093245,10090.ENSMUSP00000101066,10090.ENSMUSP00000116028,10090.ENSMUSP00000136166	Rp1l1,Prom1,Gnb5,Sag,Whrn,Cnga1,Gpr98,Pcdh15,Myo5a,Phlpp2
GO Component	GO:0005829	Cytosol	91	3573	0.17	0.0032	10090.ENSMUSP00000001480,10090.ENSMUSP00000002418,10090.ENSMUSP00000003152,10090.ENSMUSP00000006286,10090.ENSMUSP00000014694,10090.ENSMUSP00000019859,10090.ENSMUSP00000020112,10090.ENSMUSP00000020930,10090.ENSMUSP00000021285,10090.ENSMUSP00000022040,10090.ENSMUSP00000022793,10090.ENSMUSP00000022901,10090.ENSMUSP00000023507,10090.ENSMUSP00000025377,10090.ENSMUSP00000026274,10090.ENSMUSP00000026671…	Npepps,Borcs8,Stk11,Inpp5k,Zfyve20,Gle1,Uhrf1bp1l,Gna13,Stx8,Agtpbp1,Acin1,Rrm2b,Gsk3b,Ppp2r2b,Lztfl1,Rptor,Mkln1,Als2,Dcaf6,Iars2,Itgav,Ttbk2,Eif2a,Pum1,Pink1,Dffa,Klhl7,Nedd4,Fam96a,Lpp,Ppp1r16a,Tldc1,Ick,Gpi1,Dnaja3,Vti1b,Nek4,Slc35f6,Nipbl,Vps53,Actn4,Ak1,Dnajc5,Upf1,Atg13,Gnb5,Hspa4l,Ppp3cc,Fdps,Tacc2,Harbi1,Vti1a,Nr3c1,Arrb1,Arfgef2,Lgals8,Nsf,Tjp1,Hdac1,Myh10,Jak1,Cnot2,Rap1gap,Pogz,Acly,P…
GO Component	GO:0098588	Bounding membrane of organelle	50	1636	0.25	0.0033	10090.ENSMUSP00000000896,10090.ENSMUSP00000002418,10090.ENSMUSP00000003345,10090.ENSMUSP00000007236,10090.ENSMUSP00000014694,10090.ENSMUSP00000017831,10090.ENSMUSP00000021285,10090.ENSMUSP00000021750,10090.ENSMUSP00000023600,10090.ENSMUSP00000025279,10090.ENSMUSP00000025377,10090.ENSMUSP00000030536,10090.ENSMUSP00000034197,10090.ENSMUSP00000034429,10090.ENSMUSP00000036962,10090.ENSMUSP00000037324…	Pxmp4,Borcs8,Amph,Syngr3,Zfyve20,Rhot1,Stx8,Ryr2,Robo1,Npc1,Ppp2r2b,Pink1,St3gal2,Tmem231,Clstn1,Sntb2,Bri3bp,Mmd2,Ndst2,Tmem135,Slc9a8,Tldc1,Gpi1,Mmgt1,Vti1b,Sorl1,Slc35f6,Vps53,Mia3,Rtn3,Fzd5,Bsg,Dnajc5,Prom1,Cnga1,Vti1a,Man2a2,Arfgef2,Trpm7,Stam,Rap1gap,Pex5l,Dmtn,Stx18,Inpp4a,Depdc5,Sv2b,Phlpp2,Ndfip2,Dopey1
GO Component	GO:0005929	Cilium	26	646	0.37	0.0038	10090.ENSMUSP00000019859,10090.ENSMUSP00000026866,10090.ENSMUSP00000028740,10090.ENSMUSP00000034429,10090.ENSMUSP00000048234,10090.ENSMUSP00000049355,10090.ENSMUSP00000055449,10090.ENSMUSP00000057915,10090.ENSMUSP00000068479,10090.ENSMUSP00000073751,10090.ENSMUSP00000076155,10090.ENSMUSP00000076948,10090.ENSMUSP00000081557,10090.ENSMUSP00000084464,10090.ENSMUSP00000093245,10090.ENSMUSP00000096677…	Gle1,Sclt1,Ttbk2,Tmem231,Ick,Gpi1,Rp1l1,Nek4,Ak1,Prom1,Gnb5,Sag,Whrn,Cnga1,Gpr98,Arfgef2,B9d1,Pcdh15,Ptk2,Sufu,Sept6,Myo5a,Dnal1,Csnk1a1,Ift80,Phlpp2
GO Component	GO:0005886	Plasma membrane	109	4531	0.15	0.0045	10090.ENSMUSP00000003345,10090.ENSMUSP00000003468,10090.ENSMUSP00000006286,10090.ENSMUSP00000006669,10090.ENSMUSP00000013130,10090.ENSMUSP00000014694,10090.ENSMUSP00000018700,10090.ENSMUSP00000020930,10090.ENSMUSP00000021750,10090.ENSMUSP00000021769,10090.ENSMUSP00000021900,10090.ENSMUSP00000022793,10090.ENSMUSP00000023507,10090.ENSMUSP00000023600,10090.ENSMUSP00000024238,10090.ENSMUSP00000025279…	Amph,Grik5,Inpp5k,Pdk1,Strn3,Zfyve20,Dlg4,Gna13,Ryr2,Slc17a4,Sema4d,Acin1,Gsk3b,Robo1,Celsr3,Npc1,Itgb8,Itgav,Tspan5,Reck,Dffa,Klhl7,Flt1,Cx3cl1,Slc27a1,Tmem231,Cul5,Nedd4,Clstn1,Sntb2,Ppp1r16a,Sccpdh,Kcna2,Cdc42bpb,Igsf21,Wipf2,Chrnb1,Gpi1,Mmgt1,Plxnb2,Itsn2,Dnaja3,Sorl1,Cldn12,Fzd5,Ak1,Itgb5,Bsg,Dnajc5,Prom1,Ntm,Mrpl42,Gnb5,Whrn,Tacc2,Kctd3,Mtcl1,Cnga1,Bmpr2,Magi2,Lmbrd2,Harbi1,Gpr98,Dst,Arrb1,…
GO Component	GO:0043025	Neuronal cell body	28	743	0.34	0.0057	10090.ENSMUSP00000003468,10090.ENSMUSP00000004202,10090.ENSMUSP00000013130,10090.ENSMUSP00000023507,10090.ENSMUSP00000023600,10090.ENSMUSP00000027178,10090.ENSMUSP00000030691,10090.ENSMUSP00000032629,10090.ENSMUSP00000034230,10090.ENSMUSP00000041702,10090.ENSMUSP00000057462,10090.ENSMUSP00000058613,10090.ENSMUSP00000067783,10090.ENSMUSP00000081557,10090.ENSMUSP00000084701,10090.ENSMUSP00000093644…	Grik5,Dnmt1,Strn3,Gsk3b,Robo1,Als2,Pclo,Cyfip1,Cx3cl1,Kcna2,Vti1b,Sorl1,Fzd5,Whrn,Bmpr2,Vti1a,Trpm7,Hdac1,Myh10,Rap1gap,Fus,Sez6l2,Kdr,Cadm2,Rapgef2,Myo5a,Sorbs2,Cd200
GO Component	GO:0001750	Photoreceptor outer segment	8	84	0.74	0.0067	10090.ENSMUSP00000055449,10090.ENSMUSP00000073751,10090.ENSMUSP00000076155,10090.ENSMUSP00000076948,10090.ENSMUSP00000084464,10090.ENSMUSP00000101066,10090.ENSMUSP00000116028,10090.ENSMUSP00000136166	Rp1l1,Prom1,Gnb5,Sag,Cnga1,Pcdh15,Myo5a,Phlpp2
GO Component	GO:0031090	Organelle membrane	77	2973	0.18	0.0068	10090.ENSMUSP00000000896,10090.ENSMUSP00000002418,10090.ENSMUSP00000003345,10090.ENSMUSP00000007236,10090.ENSMUSP00000014694,10090.ENSMUSP00000015622,10090.ENSMUSP00000017384,10090.ENSMUSP00000017831,10090.ENSMUSP00000019859,10090.ENSMUSP00000020023,10090.ENSMUSP00000020804,10090.ENSMUSP00000021285,10090.ENSMUSP00000021362,10090.ENSMUSP00000021750,10090.ENSMUSP00000023514,10090.ENSMUSP00000023600…	Pxmp4,Borcs8,Amph,Syngr3,Zfyve20,Rnf5,Casc3,Rhot1,Gle1,Reep3,Gdpd1,Stx8,Klhdc2,Ryr2,Ndufb4,Robo1,Npc1,Ppp2r2b,Lmnb1,Mpc2,Pink1,Timm17b,St3gal2,Tmem231,Clstn1,Sntb2,Bri3bp,Mmd2,Ndst2,Kcna2,Tmem135,Slc9a8,Tldc1,Gpi1,Mmgt1,Vti1b,Sorl1,Slc35f6,Vps53,Mia3,Rtn3,Fzd5,Bsg,Dnajc5,Prom1,Uqcrh,Cnga1,Dnajb14,Vti1a,Dst,Man2a2,Arfgef2,Cds2,Trpm7,Stam,Rap1gap,Sez6l2,Pex5l,Fitm2,Dmtn,Stx18,Inpp4a,Depdc5,Fzr1,Tpr…
GO Component	GO:0044297	Cell body	30	836	0.32	0.0068	10090.ENSMUSP00000003468,10090.ENSMUSP00000004202,10090.ENSMUSP00000013130,10090.ENSMUSP00000023507,10090.ENSMUSP00000023600,10090.ENSMUSP00000027178,10090.ENSMUSP00000030536,10090.ENSMUSP00000030691,10090.ENSMUSP00000032629,10090.ENSMUSP00000034230,10090.ENSMUSP00000041702,10090.ENSMUSP00000057462,10090.ENSMUSP00000058613,10090.ENSMUSP00000067783,10090.ENSMUSP00000076155,10090.ENSMUSP00000081557…	Grik5,Dnmt1,Strn3,Gsk3b,Robo1,Als2,Pink1,Pclo,Cyfip1,Cx3cl1,Kcna2,Vti1b,Sorl1,Fzd5,Gnb5,Whrn,Bmpr2,Vti1a,Trpm7,Hdac1,Myh10,Rap1gap,Fus,Sez6l2,Kdr,Cadm2,Rapgef2,Myo5a,Sorbs2,Cd200
GO Component	GO:0032279	Asymmetric synapse	19	420	0.42	0.0072	10090.ENSMUSP00000003468,10090.ENSMUSP00000018700,10090.ENSMUSP00000023507,10090.ENSMUSP00000027178,10090.ENSMUSP00000030691,10090.ENSMUSP00000036962,10090.ENSMUSP00000061769,10090.ENSMUSP00000084701,10090.ENSMUSP00000085872,10090.ENSMUSP00000095199,10090.ENSMUSP00000095392,10090.ENSMUSP00000095866,10090.ENSMUSP00000096677,10090.ENSMUSP00000099364,10090.ENSMUSP00000106612,10090.ENSMUSP00000110583…	Grik5,Dlg4,Gsk3b,Als2,Pclo,Clstn1,Rps6kc1,Bmpr2,Magi2,Nr3c1,Dst,Arrb1,Arfgef2,Nsf,Dmtn,Inpp4a,Numb,Sorbs2,Iqsec1
GO Component	GO:0098590	Plasma membrane region	41	1310	0.26	0.0078	10090.ENSMUSP00000003468,10090.ENSMUSP00000006286,10090.ENSMUSP00000018700,10090.ENSMUSP00000020930,10090.ENSMUSP00000021769,10090.ENSMUSP00000023600,10090.ENSMUSP00000028499,10090.ENSMUSP00000034267,10090.ENSMUSP00000034429,10090.ENSMUSP00000036962,10090.ENSMUSP00000041702,10090.ENSMUSP00000046558,10090.ENSMUSP00000047270,10090.ENSMUSP00000049355,10090.ENSMUSP00000052758,10090.ENSMUSP00000053842…	Grik5,Inpp5k,Dlg4,Gna13,Slc17a4,Robo1,Itgav,Slc27a1,Tmem231,Clstn1,Kcna2,Igsf21,Chrnb1,Gpi1,Itsn2,Dnaja3,Itgb5,Prom1,Whrn,Mtcl1,Cnga1,Bmpr2,Magi2,Gpr98,Arrb1,Reps2,Tjp1,Myh10,Lphn2,Ptk2,Dmtn,Sept6,Map7,Ddr1,Rapgef2,Numb,Slc26a2,Sorbs2,Lhfpl4,Clasp2,Phlpp2
GO Component	GO:0098978	Glutamatergic synapse	21	501	0.39	0.0088	10090.ENSMUSP00000003345,10090.ENSMUSP00000003468,10090.ENSMUSP00000016143,10090.ENSMUSP00000018700,10090.ENSMUSP00000023507,10090.ENSMUSP00000030691,10090.ENSMUSP00000034740,10090.ENSMUSP00000036962,10090.ENSMUSP00000066561,10090.ENSMUSP00000067783,10090.ENSMUSP00000069416,10090.ENSMUSP00000077532,10090.ENSMUSP00000085872,10090.ENSMUSP00000095199,10090.ENSMUSP00000099671,10090.ENSMUSP00000101734…	Amph,Grik5,Wasf3,Dlg4,Gsk3b,Pclo,Nedd4,Clstn1,Ppm1h,Fzd5,Itgb5,Ppp3cc,Magi2,Nr3c1,Myh10,Lphn2,Ptk2,Arpc5l,Myo5a,Numb,Iqsec1
GO Component	GO:0035869	Ciliary transition zone	7	68	0.78	0.0097	10090.ENSMUSP00000028740,10090.ENSMUSP00000034429,10090.ENSMUSP00000055449,10090.ENSMUSP00000057915,10090.ENSMUSP00000081557,10090.ENSMUSP00000093245,10090.ENSMUSP00000099717	Ttbk2,Tmem231,Rp1l1,Nek4,Whrn,Gpr98,B9d1
GO Component	GO:0005768	Endosome	30	862	0.31	0.0101	10090.ENSMUSP00000014694,10090.ENSMUSP00000020112,10090.ENSMUSP00000021285,10090.ENSMUSP00000025279,10090.ENSMUSP00000025957,10090.ENSMUSP00000027178,10090.ENSMUSP00000031653,10090.ENSMUSP00000036962,10090.ENSMUSP00000039178,10090.ENSMUSP00000051621,10090.ENSMUSP00000057462,10090.ENSMUSP00000058613,10090.ENSMUSP00000061317,10090.ENSMUSP00000061769,10090.ENSMUSP00000085872,10090.ENSMUSP00000093644…	Zfyve20,Uhrf1bp1l,Stx8,Npc1,Fam45a,Als2,Flt1,Clstn1,Relch,Mmgt1,Vti1b,Sorl1,Vps53,Rps6kc1,Magi2,Vti1a,Arrb1,Arfgef2,Stam,Rap1gap,Gapvd1,Kdr,Inpp4a,Rapgef2,Myo5a,Numb,Ptp4a3,Ndfip2,Birc6,Dopey1
GO Component	GO:1990904	Ribonucleoprotein complex	25	669	0.34	0.0117	10090.ENSMUSP00000001451,10090.ENSMUSP00000017384,10090.ENSMUSP00000023507,10090.ENSMUSP00000027438,10090.ENSMUSP00000029387,10090.ENSMUSP00000030644,10090.ENSMUSP00000033983,10090.ENSMUSP00000035515,10090.ENSMUSP00000058105,10090.ENSMUSP00000058954,10090.ENSMUSP00000066068,10090.ENSMUSP00000075089,10090.ENSMUSP00000075226,10090.ENSMUSP00000087372,10090.ENSMUSP00000099671,10090.ENSMUSP00000101858…	Smg5,Casc3,Gsk3b,Ncl,Eif2a,Zfp593,Mak16,Pdcd7,Raly,Trmt10c,Actn4,Upf1,Mrpl42,Mfap1a,Myh10,Fus,Msi2,Zc3h14,Prpf39,Myo5a,Prkrip1,Malsu1,Csnk1a1,Hnrnpd,Rbm5
GO Component	GO:0099572	Postsynaptic specialization	19	449	0.39	0.0139	10090.ENSMUSP00000003468,10090.ENSMUSP00000018700,10090.ENSMUSP00000023507,10090.ENSMUSP00000027178,10090.ENSMUSP00000030691,10090.ENSMUSP00000036962,10090.ENSMUSP00000047270,10090.ENSMUSP00000061769,10090.ENSMUSP00000084701,10090.ENSMUSP00000085872,10090.ENSMUSP00000095199,10090.ENSMUSP00000095392,10090.ENSMUSP00000095866,10090.ENSMUSP00000099364,10090.ENSMUSP00000106612,10090.ENSMUSP00000110583…	Grik5,Dlg4,Gsk3b,Als2,Pclo,Clstn1,Chrnb1,Rps6kc1,Bmpr2,Magi2,Nr3c1,Dst,Arrb1,Nsf,Dmtn,Inpp4a,Numb,Sorbs2,Iqsec1
GO Component	GO:0014069	Postsynaptic density	18	414	0.4	0.0141	10090.ENSMUSP00000003468,10090.ENSMUSP00000018700,10090.ENSMUSP00000023507,10090.ENSMUSP00000027178,10090.ENSMUSP00000030691,10090.ENSMUSP00000036962,10090.ENSMUSP00000061769,10090.ENSMUSP00000084701,10090.ENSMUSP00000085872,10090.ENSMUSP00000095199,10090.ENSMUSP00000095392,10090.ENSMUSP00000095866,10090.ENSMUSP00000099364,10090.ENSMUSP00000106612,10090.ENSMUSP00000110583,10090.ENSMUSP00000119303…	Grik5,Dlg4,Gsk3b,Als2,Pclo,Clstn1,Rps6kc1,Bmpr2,Magi2,Nr3c1,Dst,Arrb1,Nsf,Dmtn,Inpp4a,Numb,Sorbs2,Iqsec1
GO Component	GO:0043197	Dendritic spine	12	212	0.52	0.0143	10090.ENSMUSP00000018700,10090.ENSMUSP00000023507,10090.ENSMUSP00000027178,10090.ENSMUSP00000032629,10090.ENSMUSP00000034740,10090.ENSMUSP00000036962,10090.ENSMUSP00000095199,10090.ENSMUSP00000095866,10090.ENSMUSP00000096677,10090.ENSMUSP00000099671,10090.ENSMUSP00000101858,10090.ENSMUSP00000105663	Dlg4,Gsk3b,Als2,Cyfip1,Nedd4,Clstn1,Nr3c1,Arrb1,Arfgef2,Myh10,Fus,Ptk2
GO Component	GO:0045180	Basal cortex	3	7	1.4	0.0162	10090.ENSMUSP00000128460,10090.ENSMUSP00000131684,10090.ENSMUSP00000140019	Clasp2,Mark2,Clasp1
GO Component	GO:0042641	Actomyosin	7	81	0.7	0.0217	10090.ENSMUSP00000036304,10090.ENSMUSP00000042565,10090.ENSMUSP00000066068,10090.ENSMUSP00000095392,10090.ENSMUSP00000099671,10090.ENSMUSP00000105663,10090.ENSMUSP00000116028	Lpp,Cdc42bpb,Actn4,Dst,Myh10,Ptk2,Myo5a
GO Component	GO:0031252	Cell leading edge	18	438	0.38	0.0241	10090.ENSMUSP00000003345,10090.ENSMUSP00000006286,10090.ENSMUSP00000016143,10090.ENSMUSP00000023600,10090.ENSMUSP00000026699,10090.ENSMUSP00000027178,10090.ENSMUSP00000028499,10090.ENSMUSP00000032629,10090.ENSMUSP00000041702,10090.ENSMUSP00000042565,10090.ENSMUSP00000069416,10090.ENSMUSP00000093245,10090.ENSMUSP00000099513,10090.ENSMUSP00000099671,10090.ENSMUSP00000105663,10090.ENSMUSP00000116028…	Amph,Inpp5k,Wasf3,Robo1,Mkln1,Als2,Itgav,Cyfip1,Kcna2,Cdc42bpb,Itgb5,Gpr98,Trpm7,Myh10,Ptk2,Myo5a,Sorbs2,Clasp2
GO Component	GO:0098793	Presynapse	23	636	0.32	0.026	10090.ENSMUSP00000003345,10090.ENSMUSP00000003468,10090.ENSMUSP00000007236,10090.ENSMUSP00000018700,10090.ENSMUSP00000026209,10090.ENSMUSP00000030691,10090.ENSMUSP00000032629,10090.ENSMUSP00000041702,10090.ENSMUSP00000046558,10090.ENSMUSP00000052758,10090.ENSMUSP00000057462,10090.ENSMUSP00000072175,10090.ENSMUSP00000076155,10090.ENSMUSP00000077532,10090.ENSMUSP00000084464,10090.ENSMUSP00000093644…	Amph,Grik5,Syngr3,Dlg4,Dnmbp,Pclo,Cyfip1,Kcna2,Igsf21,Itsn2,Vti1b,Dnajc5,Gnb5,Ppp3cc,Cnga1,Vti1a,Trpm7,Trim9,Sept6,Myo5a,Tbc1d24,Sv2b,Iqsec1
GO Component	GO:0099512	Supramolecular fiber	28	861	0.28	0.0356	10090.ENSMUSP00000020023,10090.ENSMUSP00000021750,10090.ENSMUSP00000023507,10090.ENSMUSP00000025486,10090.ENSMUSP00000028597,10090.ENSMUSP00000028633,10090.ENSMUSP00000037324,10090.ENSMUSP00000046991,10090.ENSMUSP00000053842,10090.ENSMUSP00000065643,10090.ENSMUSP00000066068,10090.ENSMUSP00000068479,10090.ENSMUSP00000081557,10090.ENSMUSP00000087372,10090.ENSMUSP00000095392,10090.ENSMUSP00000096677…	Reep3,Ryr2,Gsk3b,Lmnb1,Tcp11l1,Fbn1,Sntb2,Wipf2,Dnaja3,Eml5,Actn4,Ak1,Whrn,Mfap1a,Dst,Arfgef2,Tjp1,Myh10,Dmtn,Map7,Myo5a,Slmap,Dnal1,Sorbs2,Clasp2,Csnk1a1,Mark2,Clasp1
GO Component	GO:0005769	Early endosome	15	350	0.4	0.0399	10090.ENSMUSP00000014694,10090.ENSMUSP00000020112,10090.ENSMUSP00000021285,10090.ENSMUSP00000027178,10090.ENSMUSP00000051621,10090.ENSMUSP00000057462,10090.ENSMUSP00000058613,10090.ENSMUSP00000061769,10090.ENSMUSP00000100025,10090.ENSMUSP00000101461,10090.ENSMUSP00000109144,10090.ENSMUSP00000110583,10090.ENSMUSP00000116028,10090.ENSMUSP00000119303,10090.ENSMUSP00000131281	Zfyve20,Uhrf1bp1l,Stx8,Als2,Mmgt1,Vti1b,Sorl1,Rps6kc1,Stam,Rap1gap,Kdr,Inpp4a,Myo5a,Numb,Ptp4a3
GO Component	GO:0008021	Synaptic vesicle	12	244	0.46	0.0399	10090.ENSMUSP00000003345,10090.ENSMUSP00000007236,10090.ENSMUSP00000018700,10090.ENSMUSP00000057462,10090.ENSMUSP00000072175,10090.ENSMUSP00000093644,10090.ENSMUSP00000099513,10090.ENSMUSP00000106151,10090.ENSMUSP00000110894,10090.ENSMUSP00000116028,10090.ENSMUSP00000127245,10090.ENSMUSP00000140030	Amph,Syngr3,Dlg4,Vti1b,Dnajc5,Vti1a,Trpm7,Trim9,Sept6,Myo5a,Sv2b,Iqsec1
GO Component	GO:0031410	Cytoplasmic vesicle	50	1872	0.19	0.0399	10090.ENSMUSP00000003345,10090.ENSMUSP00000007236,10090.ENSMUSP00000014694,10090.ENSMUSP00000018547,10090.ENSMUSP00000018700,10090.ENSMUSP00000020112,10090.ENSMUSP00000020930,10090.ENSMUSP00000021285,10090.ENSMUSP00000021750,10090.ENSMUSP00000025279,10090.ENSMUSP00000025957,10090.ENSMUSP00000027178,10090.ENSMUSP00000030691,10090.ENSMUSP00000031653,10090.ENSMUSP00000034267,10090.ENSMUSP00000036962…	Amph,Syngr3,Zfyve20,Ggnbp2,Dlg4,Uhrf1bp1l,Gna13,Stx8,Ryr2,Npc1,Fam45a,Als2,Pclo,Flt1,Slc27a1,Clstn1,Sntb2,Relch,Mmgt1,Vti1b,Sorl1,Vps53,Rps6kc1,Bsg,Dnajc5,Magi2,Vti1a,Dst,Arrb1,Arfgef2,Lgals8,Trpm7,Stam,Rap1gap,Trim9,Dmtn,Gapvd1,Kdr,Inpp4a,Sept6,Rapgef2,Myo5a,Numb,Tbc1d24,Sv2b,Ptp4a3,Ndfip2,Birc6,Iqsec1,Dopey1
GO Component	GO:0031594	Neuromuscular junction	7	93	0.64	0.0405	10090.ENSMUSP00000007236,10090.ENSMUSP00000018700,10090.ENSMUSP00000030691,10090.ENSMUSP00000047270,10090.ENSMUSP00000053842,10090.ENSMUSP00000072175,10090.ENSMUSP00000127005	Syngr3,Dlg4,Pclo,Chrnb1,Dnaja3,Dnajc5,Tbc1d24
GO Component	GO:0005815	Microtubule organizing center	25	753	0.29	0.0417	10090.ENSMUSP00000019859,10090.ENSMUSP00000023113,10090.ENSMUSP00000023507,10090.ENSMUSP00000026866,10090.ENSMUSP00000027178,10090.ENSMUSP00000028740,10090.ENSMUSP00000030917,10090.ENSMUSP00000048234,10090.ENSMUSP00000052758,10090.ENSMUSP00000057915,10090.ENSMUSP00000081557,10090.ENSMUSP00000081561,10090.ENSMUSP00000087372,10090.ENSMUSP00000088098,10090.ENSMUSP00000095199,10090.ENSMUSP00000096677…	Gle1,Polr3h,Gsk3b,Sclt1,Als2,Ttbk2,Ski,Ick,Itsn2,Nek4,Whrn,Tacc2,Mfap1a,Harbi1,Nr3c1,Arfgef2,B9d1,Ptk2,Slmap,Ankrd32,Clasp2,Csnk1a1,Ift80,Birc6,Clasp1
GO Component	GO:0034684	Integrin alphav-beta5 complex	2	2	1.76	0.0417	10090.ENSMUSP00000028499,10090.ENSMUSP00000069416	Itgav,Itgb5
GO Component	GO:0034686	Integrin alphav-beta8 complex	2	2	1.76	0.0417	10090.ENSMUSP00000026360,10090.ENSMUSP00000028499	Itgb8,Itgav
GO Component	GO:0036064	Ciliary basal body	9	152	0.54	0.0417	10090.ENSMUSP00000019859,10090.ENSMUSP00000028740,10090.ENSMUSP00000048234,10090.ENSMUSP00000057915,10090.ENSMUSP00000081557,10090.ENSMUSP00000099717,10090.ENSMUSP00000105663,10090.ENSMUSP00000128871,10090.ENSMUSP00000133263	Gle1,Ttbk2,Ick,Nek4,Whrn,B9d1,Ptk2,Csnk1a1,Ift80
GO Component	GO:0070161	Anchoring junction	22	626	0.31	0.0417	10090.ENSMUSP00000018700,10090.ENSMUSP00000026209,10090.ENSMUSP00000026360,10090.ENSMUSP00000027856,10090.ENSMUSP00000028499,10090.ENSMUSP00000036304,10090.ENSMUSP00000041702,10090.ENSMUSP00000042565,10090.ENSMUSP00000046558,10090.ENSMUSP00000061843,10090.ENSMUSP00000061928,10090.ENSMUSP00000066068,10090.ENSMUSP00000067783,10090.ENSMUSP00000069416,10090.ENSMUSP00000084701,10090.ENSMUSP00000085872…	Dlg4,Dnmbp,Itgb8,Dcaf6,Itgav,Lpp,Kcna2,Cdc42bpb,Igsf21,Ubn1,Cldn12,Actn4,Fzd5,Itgb5,Bmpr2,Magi2,Dst,Tjp2,Tjp1,Ptk2,Rapgef2,Sorbs2
GO Component	GO:1902494	Catalytic complex	37	1280	0.23	0.0417	10090.ENSMUSP00000004729,10090.ENSMUSP00000006669,10090.ENSMUSP00000010597,10090.ENSMUSP00000017384,10090.ENSMUSP00000018795,10090.ENSMUSP00000020930,10090.ENSMUSP00000023113,10090.ENSMUSP00000023514,10090.ENSMUSP00000025377,10090.ENSMUSP00000026699,10090.ENSMUSP00000027856,10090.ENSMUSP00000028914,10090.ENSMUSP00000029989,10090.ENSMUSP00000030841,10090.ENSMUSP00000034529,10090.ENSMUSP00000034707…	Etfb,Pdk1,Kansl3,Casc3,Tada2a,Gna13,Polr3h,Ndufb4,Ppp2r2b,Mkln1,Dcaf6,Polr3f,Rnf20,Klhl7,Cul5,Smarca4,Nedd4,Exosc2,Ep400,Znfx1,Raly,Trmt10c,Ubap2l,Atg13,Gnb5,Ppp3cc,Uqcrh,Phf21a,Taf1,Hdac1,Uba2,Kmt2b,Cecr2,Ube2v2,Fzr1,Tpr,Dnal1
GO Component	GO:0005938	Cell cortex	14	322	0.4	0.0425	10090.ENSMUSP00000018700,10090.ENSMUSP00000026699,10090.ENSMUSP00000027438,10090.ENSMUSP00000030691,10090.ENSMUSP00000034740,10090.ENSMUSP00000066068,10090.ENSMUSP00000095392,10090.ENSMUSP00000099671,10090.ENSMUSP00000100010,10090.ENSMUSP00000106612,10090.ENSMUSP00000110894,10090.ENSMUSP00000128460,10090.ENSMUSP00000131684,10090.ENSMUSP00000140019	Dlg4,Mkln1,Ncl,Pclo,Nedd4,Actn4,Dst,Myh10,Exoc2,Dmtn,Sept6,Clasp2,Mark2,Clasp1
GO Component	GO:0031984	Organelle subcompartment	15	358	0.39	0.0425	10090.ENSMUSP00000006286,10090.ENSMUSP00000020023,10090.ENSMUSP00000021285,10090.ENSMUSP00000026209,10090.ENSMUSP00000030691,10090.ENSMUSP00000034197,10090.ENSMUSP00000039178,10090.ENSMUSP00000051248,10090.ENSMUSP00000058613,10090.ENSMUSP00000061317,10090.ENSMUSP00000096677,10090.ENSMUSP00000099364,10090.ENSMUSP00000128460,10090.ENSMUSP00000138333,10090.ENSMUSP00000140740	Inpp5k,Reep3,Stx8,Dnmbp,Pclo,St3gal2,Relch,Vcpip1,Sorl1,Vps53,Arfgef2,Nsf,Clasp2,Birc6,Dopey1
GO Component	GO:0042622	Photoreceptor outer segment membrane	3	12	1.16	0.0425	10090.ENSMUSP00000073751,10090.ENSMUSP00000084464,10090.ENSMUSP00000136166	Prom1,Cnga1,Phlpp2
KEGG	mmu03015	mRNA surveillance pathway	10	96	0.78	0.0042	10090.ENSMUSP00000001451,10090.ENSMUSP00000017384,10090.ENSMUSP00000019859,10090.ENSMUSP00000022793,10090.ENSMUSP00000025264,10090.ENSMUSP00000025377,10090.ENSMUSP00000032891,10090.ENSMUSP00000075089,10090.ENSMUSP00000101858,10090.ENSMUSP00000103541	Smg5,Casc3,Gle1,Acin1,Wdr33,Ppp2r2b,Smg1,Upf1,Fus,Msi2
KEGG	mmu03013	RNA transport	11	171	0.57	0.0469	10090.ENSMUSP00000017384,10090.ENSMUSP00000019859,10090.ENSMUSP00000022793,10090.ENSMUSP00000025137,10090.ENSMUSP00000032629,10090.ENSMUSP00000039656,10090.ENSMUSP00000066492,10090.ENSMUSP00000075089,10090.ENSMUSP00000101858,10090.ENSMUSP00000117616,10090.ENSMUSP00000126825	Casc3,Gle1,Acin1,Thoc1,Cyfip1,Nup205,Nup214,Upf1,Fus,Tpr,Eif5
Monarch	MP:0010769	Abnormal survival	176	5150	0.3	1.65e-18	10090.ENSMUSP00000001451,10090.ENSMUSP00000001480,10090.ENSMUSP00000002418,10090.ENSMUSP00000003123,10090.ENSMUSP00000003152,10090.ENSMUSP00000003345,10090.ENSMUSP00000004202,10090.ENSMUSP00000005825,10090.ENSMUSP00000006286,10090.ENSMUSP00000010421,10090.ENSMUSP00000010597,10090.ENSMUSP00000013130,10090.ENSMUSP00000014694,10090.ENSMUSP00000017384,10090.ENSMUSP00000017831,10090.ENSMUSP00000018521…	Smg5,Npepps,Borcs8,Fam32a,Stk11,Amph,Dnmt1,Pan2,Inpp5k,Kiaa0100,Kansl3,Strn3,Zfyve20,Casc3,Rhot1,Vezf1,Ggnbp2,Dlg4,Gle1,Gna13,Klhdc2,Ryr2,Zmym2,Rrm2b,Gsk3b,Robo1,Celsr3,Mllt1,Thoc1,Iws1,Npc1,Lmnb1,Peo1,Itgb8,Rptor,Sclt1,Trip12,Mpc2,Iars2,Strbp,Itgav,Fbn1,Ttbk2,Polr3f,Trim33,Rnf20,Reck,Pum1,Pink1,Pclo,Padi2,Ski,Flt1,Cyfip1,Smg1,Mak16,Tmem231,Cul5,Smarca4,Nedd4,Rora,Hmg20a,Lpp,Rsf1,Uggt1,Cnot3,Nup2…
Monarch	MP:0010770	Preweaning lethality	165	4663	0.31	1.65e-18	10090.ENSMUSP00000001451,10090.ENSMUSP00000001480,10090.ENSMUSP00000002418,10090.ENSMUSP00000003123,10090.ENSMUSP00000003152,10090.ENSMUSP00000004202,10090.ENSMUSP00000005825,10090.ENSMUSP00000006286,10090.ENSMUSP00000010421,10090.ENSMUSP00000010597,10090.ENSMUSP00000013130,10090.ENSMUSP00000014694,10090.ENSMUSP00000017384,10090.ENSMUSP00000017831,10090.ENSMUSP00000018521,10090.ENSMUSP00000018547…	Smg5,Npepps,Borcs8,Fam32a,Stk11,Dnmt1,Pan2,Inpp5k,Kiaa0100,Kansl3,Strn3,Zfyve20,Casc3,Rhot1,Vezf1,Ggnbp2,Dlg4,Gle1,Gna13,Klhdc2,Ryr2,Zmym2,Gsk3b,Robo1,Celsr3,Mllt1,Thoc1,Iws1,Npc1,Lmnb1,Peo1,Itgb8,Rptor,Sclt1,Trip12,Mpc2,Iars2,Strbp,Itgav,Fbn1,Ttbk2,Polr3f,Trim33,Rnf20,Reck,Pum1,Padi2,Ski,Flt1,Cyfip1,Smg1,Mak16,Tmem231,Cul5,Smarca4,Nedd4,Rora,Hmg20a,Lpp,Rsf1,Uggt1,Cnot3,Nup205,Kcna2,Cdc42bpb,Exos…
Monarch	MP:0010768	Mortality/aging	180	5549	0.28	4.2e-17	10090.ENSMUSP00000001451,10090.ENSMUSP00000001480,10090.ENSMUSP00000002418,10090.ENSMUSP00000003123,10090.ENSMUSP00000003152,10090.ENSMUSP00000003345,10090.ENSMUSP00000004202,10090.ENSMUSP00000005825,10090.ENSMUSP00000006286,10090.ENSMUSP00000010421,10090.ENSMUSP00000010597,10090.ENSMUSP00000013130,10090.ENSMUSP00000014694,10090.ENSMUSP00000017384,10090.ENSMUSP00000017831,10090.ENSMUSP00000018521…	Smg5,Npepps,Borcs8,Fam32a,Stk11,Amph,Dnmt1,Pan2,Inpp5k,Kiaa0100,Kansl3,Strn3,Zfyve20,Casc3,Rhot1,Vezf1,Ggnbp2,Dlg4,Gle1,Gna13,Klhdc2,Ryr2,Zmym2,Rrm2b,Gsk3b,Robo1,Celsr3,Pla2g7,Mllt1,Thoc1,Iws1,Npc1,Lmnb1,Peo1,Itgb8,Rptor,Sclt1,Als2,Trip12,Mpc2,Iars2,Strbp,Itgav,Fbn1,Ttbk2,Polr3f,Trim33,Rnf20,Reck,Pum1,Pink1,Pclo,Padi2,Ski,Flt1,Cyfip1,Smg1,Mak16,Tmem231,Cul5,Smarca4,Nedd4,Rora,Hmg20a,Lpp,Rsf1,Uggt…
Monarch	MP:0003632	Abnormal nervous system morphology	101	2637	0.35	2.43e-11	10090.ENSMUSP00000003123,10090.ENSMUSP00000003152,10090.ENSMUSP00000004202,10090.ENSMUSP00000010597,10090.ENSMUSP00000017831,10090.ENSMUSP00000018700,10090.ENSMUSP00000022040,10090.ENSMUSP00000022901,10090.ENSMUSP00000023600,10090.ENSMUSP00000024238,10090.ENSMUSP00000025279,10090.ENSMUSP00000025486,10090.ENSMUSP00000026227,10090.ENSMUSP00000026274,10090.ENSMUSP00000026360,10090.ENSMUSP00000026699…	Fam32a,Stk11,Dnmt1,Kansl3,Rhot1,Dlg4,Agtpbp1,Rrm2b,Robo1,Celsr3,Npc1,Lmnb1,Peo1,Lztfl1,Itgb8,Mkln1,Als2,Strbp,Itgav,Fbn1,Ttbk2,Trim33,Reck,Pink1,Pclo,Dffa,Ski,Flt1,Cyfip1,Smg1,Tmem231,Smarca4,Nedd4,Rora,Clstn1,Tmem135,Cdnf,Igsf21,Chrnb1,Ep400,Plxnb2,Pofut1,Rp1l1,Sorl1,Nipbl,Actn4,Fzd5,Bsg,Dnajc5,Prom1,Ntm,Slc9a6,Sag,Whrn,Mtcl1,Bmpr2,Srgap3,Magi2,Cngb1,Peli1,Gpr98,Nr3c1,Dst,Arfgef2,Trpm7,Myh10,B9d…
Monarch	MP:0003631	Nervous system phenotype	125	3681	0.3	2.56e-11	10090.ENSMUSP00000003123,10090.ENSMUSP00000003152,10090.ENSMUSP00000003345,10090.ENSMUSP00000003468,10090.ENSMUSP00000004202,10090.ENSMUSP00000010421,10090.ENSMUSP00000010597,10090.ENSMUSP00000017384,10090.ENSMUSP00000017831,10090.ENSMUSP00000018700,10090.ENSMUSP00000020930,10090.ENSMUSP00000021750,10090.ENSMUSP00000022040,10090.ENSMUSP00000022901,10090.ENSMUSP00000023507,10090.ENSMUSP00000023600…	Fam32a,Stk11,Amph,Grik5,Dnmt1,Kiaa0100,Kansl3,Casc3,Rhot1,Dlg4,Gna13,Ryr2,Agtpbp1,Rrm2b,Gsk3b,Robo1,Celsr3,Npc1,Lmnb1,Dnmbp,Peo1,Lztfl1,Itgb8,Mkln1,Als2,Strbp,Itgav,Fbn1,Ttbk2,Trim33,Reck,Pink1,Pclo,Dffa,Ski,Flt1,Cyfip1,Smg1,Cx3cl1,Tmem231,Smarca4,Nedd4,Rora,Clstn1,Rsf1,Relch,Kcna2,Tmem135,Cdnf,Igsf21,Chrnb1,Ick,Ep400,Plxnb2,Itsn2,Pofut1,Rp1l1,Sorl1,Nipbl,Cldn12,Actn4,Fzd5,Bsg,Dnajc5,Prom1,Ntm,Gn…
Monarch	MP:0002080	Prenatal lethality	94	2485	0.34	3.84e-10	10090.ENSMUSP00000003152,10090.ENSMUSP00000004202,10090.ENSMUSP00000005825,10090.ENSMUSP00000006286,10090.ENSMUSP00000010421,10090.ENSMUSP00000010597,10090.ENSMUSP00000013130,10090.ENSMUSP00000017384,10090.ENSMUSP00000018521,10090.ENSMUSP00000018547,10090.ENSMUSP00000020930,10090.ENSMUSP00000021750,10090.ENSMUSP00000022511,10090.ENSMUSP00000023507,10090.ENSMUSP00000025053,10090.ENSMUSP00000025137…	Stk11,Dnmt1,Pan2,Inpp5k,Kiaa0100,Kansl3,Strn3,Casc3,Vezf1,Ggnbp2,Gna13,Ryr2,Zmym2,Gsk3b,Mllt1,Thoc1,Iws1,Npc1,Peo1,Itgb8,Rptor,Trip12,Mpc2,Iars2,Itgav,Fbn1,Ttbk2,Trim33,Rnf20,Reck,Pum1,Ski,Flt1,Cyfip1,Smg1,Mak16,Tmem231,Cul5,Smarca4,Nedd4,Uggt1,Cnot3,Cdnf,Colgalt1,Ick,Rbm25,Ep400,Gpi1,Plxnb2,Pofut1,Dnaja3,Nipbl,Vps53,Nup214,Fzd5,Bsg,Ntm,Upf1,Atg13,Pitpnb,Bmpr2,Arfgef2,Tjp2,Nsf,Trpm7,Tjp1,Hdac1,My…
Monarch	MP:0005378	Growth/size/body region phenotype	141	4670	0.24	1.55e-09	10090.ENSMUSP00000001480,10090.ENSMUSP00000002418,10090.ENSMUSP00000003152,10090.ENSMUSP00000004202,10090.ENSMUSP00000006286,10090.ENSMUSP00000010421,10090.ENSMUSP00000013130,10090.ENSMUSP00000015622,10090.ENSMUSP00000017384,10090.ENSMUSP00000017831,10090.ENSMUSP00000018521,10090.ENSMUSP00000018547,10090.ENSMUSP00000018700,10090.ENSMUSP00000020930,10090.ENSMUSP00000021362,10090.ENSMUSP00000021750…	Npepps,Borcs8,Stk11,Dnmt1,Inpp5k,Kiaa0100,Strn3,Rnf5,Casc3,Rhot1,Vezf1,Ggnbp2,Dlg4,Gna13,Klhdc2,Ryr2,Agtpbp1,Rrm2b,Gsk3b,Celsr3,Thoc1,Iws1,Npc1,Lmnb1,Esrra,Itgb8,Rptor,Sclt1,Trip12,Iars2,Itgav,Fbn1,Ttbk2,Trim33,Rnf20,Reck,Pclo,Ski,Flt1,Smg1,Cul5,Nedd4,Rora,Hmg20a,Camk1d,Rsf1,Uggt1,Cnot3,Nup205,Kcna2,Bclaf1,Vps13b,Cdnf,Rbm25,Gpi1,Cyp20a1,Rlf,Pofut1,Dnaja3,Vti1b,Sorl1,Nipbl,Vps53,Cldn12,Mia3,Actn4,…
Monarch	MP:0008762	Embryonic lethality	76	1944	0.36	2.27e-08	10090.ENSMUSP00000003152,10090.ENSMUSP00000004202,10090.ENSMUSP00000005825,10090.ENSMUSP00000006286,10090.ENSMUSP00000010421,10090.ENSMUSP00000010597,10090.ENSMUSP00000013130,10090.ENSMUSP00000017384,10090.ENSMUSP00000020930,10090.ENSMUSP00000021750,10090.ENSMUSP00000025053,10090.ENSMUSP00000025137,10090.ENSMUSP00000025243,10090.ENSMUSP00000026227,10090.ENSMUSP00000026360,10090.ENSMUSP00000026671…	Stk11,Dnmt1,Pan2,Inpp5k,Kiaa0100,Kansl3,Strn3,Casc3,Gna13,Ryr2,Mllt1,Thoc1,Iws1,Peo1,Itgb8,Rptor,Trip12,Mpc2,Iars2,Itgav,Fbn1,Ttbk2,Trim33,Rnf20,Reck,Pum1,Flt1,Cyfip1,Smg1,Mak16,Cul5,Smarca4,Cnot3,Cdnf,Colgalt1,Rbm25,Ep400,Gpi1,Pofut1,Dnaja3,Nipbl,Vps53,Nup214,Bsg,Ntm,Upf1,Atg13,Pitpnb,Bmpr2,Arfgef2,Tjp2,Nsf,Trpm7,Tjp1,Hdac1,Myh10,Exoc2,Tenm4,Pogz,Acly,Kmt2b,Ptk2,Ubr5,Sufu,Nr2c2,Kdr,Stx18,Nrf1,Tr…
Monarch	MP:0011100	Preweaning lethality, complete penetrance	69	1694	0.37	3.71e-08	10090.ENSMUSP00000001451,10090.ENSMUSP00000003123,10090.ENSMUSP00000004202,10090.ENSMUSP00000006286,10090.ENSMUSP00000010421,10090.ENSMUSP00000010597,10090.ENSMUSP00000013130,10090.ENSMUSP00000014694,10090.ENSMUSP00000017831,10090.ENSMUSP00000019859,10090.ENSMUSP00000020930,10090.ENSMUSP00000021362,10090.ENSMUSP00000021750,10090.ENSMUSP00000023507,10090.ENSMUSP00000025243,10090.ENSMUSP00000026360…	Smg5,Fam32a,Dnmt1,Inpp5k,Kiaa0100,Kansl3,Strn3,Zfyve20,Rhot1,Gle1,Gna13,Klhdc2,Ryr2,Gsk3b,Iws1,Itgb8,Rptor,Iars2,Ttbk2,Polr3f,Trim33,Rnf20,Smg1,Mak16,Cul5,Nedd4,Hmg20a,Rsf1,Uggt1,Nup205,Exosc2,Bclaf1,Rbm25,Ep400,Gpi1,Vps53,Ubap2l,Fzd5,Atg13,Dnajb14,Otud7b,Nsf,Cds2,Trpm7,Hdac1,Myh10,B9d1,Uba2,Exoc2,Fus,Pogz,Fitm2,Sufu,Cecr2,Gapvd1,Stx18,Trp53bp2,Rapgef2,Depdc5,Fzr1,Tpr,Slmap,Slc26a2,Dnal1,Zfp148,G…
Monarch	MP:0004196	Abnormal prenatal growth/weight/body size	63	1527	0.38	1.69e-07	10090.ENSMUSP00000002418,10090.ENSMUSP00000003152,10090.ENSMUSP00000013130,10090.ENSMUSP00000017384,10090.ENSMUSP00000018521,10090.ENSMUSP00000018547,10090.ENSMUSP00000020930,10090.ENSMUSP00000021750,10090.ENSMUSP00000025137,10090.ENSMUSP00000025243,10090.ENSMUSP00000025486,10090.ENSMUSP00000026360,10090.ENSMUSP00000027421,10090.ENSMUSP00000027921,10090.ENSMUSP00000028499,10090.ENSMUSP00000028740…	Borcs8,Stk11,Strn3,Casc3,Vezf1,Ggnbp2,Gna13,Ryr2,Thoc1,Iws1,Lmnb1,Itgb8,Trip12,Iars2,Itgav,Ttbk2,Trim33,Rnf20,Reck,Ski,Smg1,Cul5,Nedd4,Hmg20a,Rsf1,Bclaf1,Cdnf,Pofut1,Dnaja3,Nipbl,Vps53,Mia3,Nup214,Ntm,Bmpr2,Dst,Tjp2,Trpm7,Tjp1,Hdac1,Myh10,Jak1,Exoc2,Fus,Tenm4,Pogz,Kmt2b,Fitm2,Ptk2,Ubr5,Sufu,Cecr2,Kdr,Stx18,Rapgef2,Fzr1,Slmap,Numb,Zfp148,Mark2,Hnrnpd,Birc6,Pign
Monarch	MP:0005380	Embryo phenotype	81	2260	0.32	1.95e-07	10090.ENSMUSP00000002418,10090.ENSMUSP00000003123,10090.ENSMUSP00000003152,10090.ENSMUSP00000004202,10090.ENSMUSP00000013130,10090.ENSMUSP00000017384,10090.ENSMUSP00000018521,10090.ENSMUSP00000018547,10090.ENSMUSP00000020930,10090.ENSMUSP00000021750,10090.ENSMUSP00000025137,10090.ENSMUSP00000025243,10090.ENSMUSP00000025486,10090.ENSMUSP00000026227,10090.ENSMUSP00000026360,10090.ENSMUSP00000026671…	Borcs8,Fam32a,Stk11,Dnmt1,Strn3,Casc3,Vezf1,Ggnbp2,Gna13,Ryr2,Thoc1,Iws1,Lmnb1,Peo1,Itgb8,Rptor,Trip12,Iars2,Itgav,Fbn1,Ttbk2,Trim33,Rnf20,Reck,Ski,Flt1,Cyfip1,Smg1,Tmem231,Cul5,Smarca4,Hmg20a,Rsf1,Uggt1,Cnot3,Bclaf1,Cdnf,Ep400,Gpi1,Plxnb2,Pofut1,Dnaja3,Nipbl,Vps53,Actn4,Nup214,Fzd5,Ntm,Upf1,Atg13,Bmpr2,Dst,Tjp2,Trpm7,Tjp1,Hdac1,Myh10,B9d1,Exoc2,Fus,Tenm4,Kmt2b,Fitm2,Ptk2,Ubr5,Sufu,Cecr2,Gapvd1,N…
Monarch	MP:0010832	Lethality during fetal growth through weaning	77	2110	0.33	2.52e-07	10090.ENSMUSP00000001480,10090.ENSMUSP00000003152,10090.ENSMUSP00000010597,10090.ENSMUSP00000017384,10090.ENSMUSP00000017831,10090.ENSMUSP00000018521,10090.ENSMUSP00000018547,10090.ENSMUSP00000018700,10090.ENSMUSP00000021750,10090.ENSMUSP00000023507,10090.ENSMUSP00000023600,10090.ENSMUSP00000024238,10090.ENSMUSP00000025137,10090.ENSMUSP00000025486,10090.ENSMUSP00000026360,10090.ENSMUSP00000028279…	Npepps,Stk11,Kansl3,Casc3,Rhot1,Vezf1,Ggnbp2,Dlg4,Ryr2,Gsk3b,Robo1,Celsr3,Thoc1,Lmnb1,Itgb8,Strbp,Itgav,Fbn1,Ttbk2,Reck,Ski,Smg1,Tmem231,Smarca4,Nedd4,Rora,Lpp,Uggt1,Kcna2,Bclaf1,Ick,Gpi1,Rlf,Plxnb2,Pofut1,Nipbl,Mia3,Actn4,Nup214,Bsg,Atg13,Gnb5,Slc9a6,Bmpr2,Magi2,Phf21a,Cngb1,Nr3c1,Dst,Myh10,B9d1,Jak1,Lphn2,Fus,Pogz,Msi2,Kmt2b,Ptk2,Sufu,Cecr2,Kdr,Inpp4a,Trp53bp2,Rapgef2,Myo5a,Numb,Sorbs2,Kcnq2,My…
Monarch	MP:0002882	Abnormal neuron morphology	60	1522	0.36	2e-06	10090.ENSMUSP00000017831,10090.ENSMUSP00000018700,10090.ENSMUSP00000022040,10090.ENSMUSP00000023600,10090.ENSMUSP00000024238,10090.ENSMUSP00000025279,10090.ENSMUSP00000025486,10090.ENSMUSP00000026227,10090.ENSMUSP00000026274,10090.ENSMUSP00000026360,10090.ENSMUSP00000026699,10090.ENSMUSP00000027178,10090.ENSMUSP00000028633,10090.ENSMUSP00000030536,10090.ENSMUSP00000030691,10090.ENSMUSP00000031653…	Rhot1,Dlg4,Agtpbp1,Robo1,Celsr3,Npc1,Lmnb1,Peo1,Lztfl1,Itgb8,Mkln1,Als2,Fbn1,Pink1,Pclo,Flt1,Nedd4,Rora,Clstn1,Tmem135,Cdnf,Igsf21,Chrnb1,Plxnb2,Pofut1,Rp1l1,Sorl1,Bsg,Dnajc5,Prom1,Slc9a6,Sag,Whrn,Mtcl1,Srgap3,Magi2,Cngb1,Gpr98,Nr3c1,Dst,Arfgef2,Trpm7,Myh10,Stam,Pcdh15,Fus,Trim9,Nr2c2,Inpp4a,Nrf1,Trp53bp2,Depdc5,Myo5a,Numb,Sorbs2,Lhfpl4,Mycbp2,Micu1,Tbc1d24,Auts2
Monarch	MP:0014134	Abnormal embryo morphology	65	1724	0.34	2.01e-06	10090.ENSMUSP00000002418,10090.ENSMUSP00000003152,10090.ENSMUSP00000004202,10090.ENSMUSP00000013130,10090.ENSMUSP00000017384,10090.ENSMUSP00000018521,10090.ENSMUSP00000018547,10090.ENSMUSP00000020930,10090.ENSMUSP00000025137,10090.ENSMUSP00000025243,10090.ENSMUSP00000025486,10090.ENSMUSP00000026360,10090.ENSMUSP00000026671,10090.ENSMUSP00000027921,10090.ENSMUSP00000028499,10090.ENSMUSP00000028740…	Borcs8,Stk11,Dnmt1,Strn3,Casc3,Vezf1,Ggnbp2,Gna13,Thoc1,Iws1,Lmnb1,Itgb8,Rptor,Iars2,Itgav,Ttbk2,Trim33,Rnf20,Reck,Ski,Cyfip1,Smg1,Tmem231,Cul5,Smarca4,Hmg20a,Rsf1,Cnot3,Bclaf1,Ep400,Gpi1,Plxnb2,Pofut1,Nipbl,Vps53,Actn4,Nup214,Ntm,Bmpr2,Dst,Tjp2,Trpm7,Tjp1,Myh10,B9d1,Exoc2,Fus,Tenm4,Kmt2b,Fitm2,Ptk2,Ubr5,Sufu,Cecr2,Kdr,Stx18,Trp53bp2,Rapgef2,Fzr1,Slmap,Numb,Zfp148,Mark2,Pign,Auts2
Monarch	MP:0010866	Abnormal prenatal body size	52	1278	0.37	8.43e-06	10090.ENSMUSP00000002418,10090.ENSMUSP00000003152,10090.ENSMUSP00000013130,10090.ENSMUSP00000017384,10090.ENSMUSP00000018521,10090.ENSMUSP00000018547,10090.ENSMUSP00000020930,10090.ENSMUSP00000025137,10090.ENSMUSP00000025243,10090.ENSMUSP00000025486,10090.ENSMUSP00000026360,10090.ENSMUSP00000027921,10090.ENSMUSP00000028740,10090.ENSMUSP00000029444,10090.ENSMUSP00000029989,10090.ENSMUSP00000030198…	Borcs8,Stk11,Strn3,Casc3,Vezf1,Ggnbp2,Gna13,Thoc1,Iws1,Lmnb1,Itgb8,Iars2,Ttbk2,Trim33,Rnf20,Reck,Ski,Smg1,Cul5,Hmg20a,Rsf1,Bclaf1,Pofut1,Nipbl,Vps53,Mia3,Nup214,Ntm,Dst,Tjp2,Trpm7,Tjp1,Myh10,Jak1,Exoc2,Fus,Pogz,Fitm2,Ptk2,Ubr5,Sufu,Cecr2,Kdr,Stx18,Rapgef2,Fzr1,Slmap,Numb,Zfp148,Mark2,Birc6,Pign
Monarch	MP:0003956	Abnormal body size	66	1862	0.31	1.34e-05	10090.ENSMUSP00000001480,10090.ENSMUSP00000003152,10090.ENSMUSP00000006286,10090.ENSMUSP00000017831,10090.ENSMUSP00000018700,10090.ENSMUSP00000022040,10090.ENSMUSP00000022901,10090.ENSMUSP00000025137,10090.ENSMUSP00000025279,10090.ENSMUSP00000025906,10090.ENSMUSP00000026671,10090.ENSMUSP00000026866,10090.ENSMUSP00000028633,10090.ENSMUSP00000030691,10090.ENSMUSP00000031653,10090.ENSMUSP00000032891…	Npepps,Stk11,Inpp5k,Rhot1,Dlg4,Agtpbp1,Rrm2b,Thoc1,Npc1,Esrra,Rptor,Sclt1,Fbn1,Pclo,Flt1,Smg1,Rora,Camk1d,Cnot3,Nup205,Kcna2,Bclaf1,Vps13b,Rbm25,Rlf,Pofut1,Nipbl,Cldn12,Mia3,Ubap2l,Nup214,Fzd5,Dnajc5,Gnb5,Hspa4l,Cngb1,Nr3c1,Dst,Hdac1,Myh10,Jak1,Pcdh15,Fus,Tenm4,Tmem8b,Msi2,Aida,Fitm2,Ptk2,Trp53bp1,Dennd5b,Nr2c2,Kdr,Inpp4a,Pdxdc1,Trp53bp2,Myo5a,Tpr,Tpd52l2,Kcnq2,Mpp6,Zfp148,Sv2b,Mark2,Hnrnpd,Auts2
Monarch	MP:0001672	Abnormal embryo development	47	1114	0.39	1.39e-05	10090.ENSMUSP00000003123,10090.ENSMUSP00000003152,10090.ENSMUSP00000004202,10090.ENSMUSP00000013130,10090.ENSMUSP00000017384,10090.ENSMUSP00000020930,10090.ENSMUSP00000021750,10090.ENSMUSP00000025137,10090.ENSMUSP00000025243,10090.ENSMUSP00000026227,10090.ENSMUSP00000026360,10090.ENSMUSP00000027421,10090.ENSMUSP00000028499,10090.ENSMUSP00000028740,10090.ENSMUSP00000029444,10090.ENSMUSP00000031653…	Fam32a,Stk11,Dnmt1,Strn3,Casc3,Gna13,Ryr2,Thoc1,Iws1,Peo1,Itgb8,Trip12,Itgav,Ttbk2,Trim33,Flt1,Cyfip1,Smg1,Cul5,Uggt1,Cdnf,Ep400,Pofut1,Dnaja3,Vps53,Ntm,Upf1,Bmpr2,Tjp2,Trpm7,Tjp1,Hdac1,B9d1,Exoc2,Tenm4,Kmt2b,Ptk2,Ubr5,Sufu,Gapvd1,Nr2c2,Kdr,Rapgef2,Fzr1,Numb,Zfp148,Pign
Monarch	MP:0002088	Abnormal embryonic growth/weight/body size	53	1346	0.36	1.39e-05	10090.ENSMUSP00000002418,10090.ENSMUSP00000003152,10090.ENSMUSP00000013130,10090.ENSMUSP00000017384,10090.ENSMUSP00000018521,10090.ENSMUSP00000018547,10090.ENSMUSP00000020930,10090.ENSMUSP00000021750,10090.ENSMUSP00000025137,10090.ENSMUSP00000025243,10090.ENSMUSP00000025486,10090.ENSMUSP00000026360,10090.ENSMUSP00000027421,10090.ENSMUSP00000027921,10090.ENSMUSP00000028499,10090.ENSMUSP00000028740…	Borcs8,Stk11,Strn3,Casc3,Vezf1,Ggnbp2,Gna13,Ryr2,Thoc1,Iws1,Lmnb1,Itgb8,Trip12,Iars2,Itgav,Ttbk2,Trim33,Rnf20,Reck,Smg1,Cul5,Hmg20a,Rsf1,Bclaf1,Cdnf,Pofut1,Dnaja3,Vps53,Ntm,Bmpr2,Dst,Tjp2,Trpm7,Tjp1,Hdac1,Myh10,Exoc2,Fus,Tenm4,Kmt2b,Fitm2,Ptk2,Ubr5,Sufu,Cecr2,Kdr,Stx18,Rapgef2,Fzr1,Slmap,Numb,Zfp148,Mark2
Monarch	MP:0002152	Abnormal brain morphology	58	1540	0.34	1.39e-05	10090.ENSMUSP00000003123,10090.ENSMUSP00000003152,10090.ENSMUSP00000010597,10090.ENSMUSP00000017831,10090.ENSMUSP00000018700,10090.ENSMUSP00000022040,10090.ENSMUSP00000023600,10090.ENSMUSP00000024238,10090.ENSMUSP00000025279,10090.ENSMUSP00000025486,10090.ENSMUSP00000026274,10090.ENSMUSP00000026360,10090.ENSMUSP00000027178,10090.ENSMUSP00000028279,10090.ENSMUSP00000028499,10090.ENSMUSP00000028740…	Fam32a,Stk11,Kansl3,Rhot1,Dlg4,Agtpbp1,Robo1,Celsr3,Npc1,Lmnb1,Lztfl1,Itgb8,Als2,Strbp,Itgav,Ttbk2,Trim33,Reck,Pink1,Dffa,Smg1,Nedd4,Rora,Plxnb2,Sorl1,Nipbl,Actn4,Ntm,Slc9a6,Mtcl1,Srgap3,Magi2,Peli1,Dst,Arfgef2,Myh10,Stam,Fus,Ptk2,Zc3h14,Ubr5,Trim9,Sufu,Gapvd1,Inpp4a,Trp53bp2,Rapgef2,Depdc5,Fzr1,Myo5a,Lpin2,Numb,Kcnq2,Mycbp2,Micu1,Mark2,Pign,Auts2
Monarch	MP:0001265	Decreased body size	56	1474	0.34	1.61e-05	10090.ENSMUSP00000001480,10090.ENSMUSP00000003152,10090.ENSMUSP00000017831,10090.ENSMUSP00000018700,10090.ENSMUSP00000022040,10090.ENSMUSP00000022901,10090.ENSMUSP00000025137,10090.ENSMUSP00000025279,10090.ENSMUSP00000026866,10090.ENSMUSP00000030691,10090.ENSMUSP00000031653,10090.ENSMUSP00000034766,10090.ENSMUSP00000039098,10090.ENSMUSP00000039656,10090.ENSMUSP00000041702,10090.ENSMUSP00000043583…	Npepps,Stk11,Rhot1,Dlg4,Agtpbp1,Rrm2b,Thoc1,Npc1,Sclt1,Pclo,Flt1,Rora,Cnot3,Nup205,Kcna2,Bclaf1,Vps13b,Rbm25,Rlf,Pofut1,Nipbl,Cldn12,Mia3,Ubap2l,Nup214,Fzd5,Dnajc5,Gnb5,Cngb1,Nr3c1,Dst,Hdac1,Jak1,Pcdh15,Fus,Tenm4,Tmem8b,Msi2,Fitm2,Ptk2,Trp53bp1,Nr2c2,Kdr,Inpp4a,Pdxdc1,Trp53bp2,Myo5a,Tpr,Tpd52l2,Kcnq2,Mpp6,Zfp148,Sv2b,Mark2,Hnrnpd,Auts2
Monarch	MP:0005386	Behavior/neurological phenotype	122	4525	0.2	3.79e-05	10090.ENSMUSP00000001480,10090.ENSMUSP00000003152,10090.ENSMUSP00000003345,10090.ENSMUSP00000003468,10090.ENSMUSP00000013130,10090.ENSMUSP00000014640,10090.ENSMUSP00000017831,10090.ENSMUSP00000018547,10090.ENSMUSP00000018700,10090.ENSMUSP00000021362,10090.ENSMUSP00000021750,10090.ENSMUSP00000022040,10090.ENSMUSP00000023507,10090.ENSMUSP00000023600,10090.ENSMUSP00000024706,10090.ENSMUSP00000025243…	Npepps,Stk11,Amph,Grik5,Strn3,Ankrd28,Rhot1,Ggnbp2,Dlg4,Klhdc2,Ryr2,Agtpbp1,Gsk3b,Robo1,Pla2g7,Iws1,Npc1,Ppp2r2b,Lmnb1,Esrra,Dnmbp,Peo1,Rptor,Sclt1,Als2,Dcaf6,Iars2,Strbp,Itgav,Fbn1,Eif2a,Pink1,Pclo,Dffa,Flt1,Cyfip1,Mak16,Cx3cl1,Cul5,Rora,Clk1,Hmg20a,Clstn1,Camk1d,Rsf1,Relch,Sccpdh,Kcna2,Cdc42bpb,Bclaf1,Vps13b,Cdnf,Igsf21,Znfx1,Plxnb2,Itsn2,Bend6,Dnaja3,Sorl1,Nipbl,Vps53,Ubn1,Cldn12,Itgb5,Dnajc5,…
Monarch	MP:0002127	Abnormal cardiovascular system morphology	71	2148	0.28	3.87e-05	10090.ENSMUSP00000003123,10090.ENSMUSP00000003152,10090.ENSMUSP00000010421,10090.ENSMUSP00000013130,10090.ENSMUSP00000017384,10090.ENSMUSP00000018521,10090.ENSMUSP00000018547,10090.ENSMUSP00000020930,10090.ENSMUSP00000021750,10090.ENSMUSP00000022901,10090.ENSMUSP00000025279,10090.ENSMUSP00000026209,10090.ENSMUSP00000026360,10090.ENSMUSP00000028499,10090.ENSMUSP00000028633,10090.ENSMUSP00000028740…	Fam32a,Stk11,Kiaa0100,Strn3,Casc3,Vezf1,Ggnbp2,Gna13,Ryr2,Rrm2b,Npc1,Dnmbp,Itgb8,Itgav,Fbn1,Ttbk2,Reck,Flt1,Smg1,Cul5,Smarca4,Rora,Camk1d,Uggt1,Cnot3,Vps13b,Gpi1,Pofut1,Dnaja3,Nipbl,Actn4,Fzd5,Prom1,Ntm,Atg13,Whrn,Bmpr2,Magi2,Nr3c1,Tjp1,Hdac1,Myh10,B9d1,Jak1,Lphn2,Tenm4,Kmt2b,Fitm2,Ptk2,Ubr5,Dennd5b,Sufu,Gapvd1,Kdr,Trp53bp2,Ddr1,Rapgef2,Fzr1,Numb,Sorbs2,Phf21b,Zfp148,Nfat5,Cndp2,Csnk1a1,Rbm20,Ptp…
Monarch	MP:0006208	Lethality throughout fetal growth and development	26	446	0.53	5.81e-05	10090.ENSMUSP00000003152,10090.ENSMUSP00000018521,10090.ENSMUSP00000018547,10090.ENSMUSP00000021750,10090.ENSMUSP00000023507,10090.ENSMUSP00000025137,10090.ENSMUSP00000030198,10090.ENSMUSP00000030917,10090.ENSMUSP00000032891,10090.ENSMUSP00000034429,10090.ENSMUSP00000034707,10090.ENSMUSP00000034740,10090.ENSMUSP00000037930,10090.ENSMUSP00000048234,10090.ENSMUSP00000076081,10090.ENSMUSP00000084701…	Stk11,Vezf1,Ggnbp2,Ryr2,Gsk3b,Thoc1,Reck,Ski,Smg1,Tmem231,Smarca4,Nedd4,Uggt1,Ick,Atg13,Bmpr2,Myh10,B9d1,Lphn2,Pogz,Ptk2,Sufu,Kdr,Rapgef2,Nfat5,Birc6
Monarch	MP:0005385	Cardiovascular system phenotype	87	2949	0.23	0.00013	10090.ENSMUSP00000003123,10090.ENSMUSP00000003152,10090.ENSMUSP00000010421,10090.ENSMUSP00000013130,10090.ENSMUSP00000017384,10090.ENSMUSP00000017831,10090.ENSMUSP00000018521,10090.ENSMUSP00000018547,10090.ENSMUSP00000020930,10090.ENSMUSP00000021362,10090.ENSMUSP00000021750,10090.ENSMUSP00000022901,10090.ENSMUSP00000023507,10090.ENSMUSP00000025279,10090.ENSMUSP00000025377,10090.ENSMUSP00000026209…	Fam32a,Stk11,Kiaa0100,Strn3,Casc3,Rhot1,Vezf1,Ggnbp2,Gna13,Klhdc2,Ryr2,Rrm2b,Gsk3b,Npc1,Ppp2r2b,Dnmbp,Itgb8,Itgav,Fbn1,Ttbk2,Reck,Flt1,Smg1,Cul5,Smarca4,Rora,Camk1d,Rsf1,Uggt1,Cnot3,Vps13b,Gpi1,Pofut1,Dnaja3,Sorl1,Nipbl,Rps6kc1,Cldn12,Actn4,Ubap2l,Fzd5,Ak1,Prom1,Ntm,Atg13,Gnb5,Whrn,Bmpr2,Magi2,Nr3c1,Arrb1,Nsf,Tjp1,Hdac1,Myh10,B9d1,Jak1,Lphn2,Tenm4,Kmt2b,Fitm2,Ptk2,Ubr5,Dennd5b,Sufu,Cecr2,Gapvd1,K…
Monarch	MP:0013293	Embryonic lethality prior to tooth bud stage	43	1066	0.37	0.00013	10090.ENSMUSP00000010421,10090.ENSMUSP00000010597,10090.ENSMUSP00000013130,10090.ENSMUSP00000017384,10090.ENSMUSP00000020930,10090.ENSMUSP00000025137,10090.ENSMUSP00000025243,10090.ENSMUSP00000026227,10090.ENSMUSP00000026671,10090.ENSMUSP00000027921,10090.ENSMUSP00000028633,10090.ENSMUSP00000029444,10090.ENSMUSP00000029989,10090.ENSMUSP00000030315,10090.ENSMUSP00000032629,10090.ENSMUSP00000032891…	Kiaa0100,Kansl3,Strn3,Casc3,Gna13,Thoc1,Iws1,Peo1,Rptor,Iars2,Fbn1,Trim33,Rnf20,Pum1,Cyfip1,Smg1,Mak16,Smarca4,Cnot3,Rbm25,Gpi1,Dnaja3,Nup214,Bsg,Upf1,Pitpnb,Bmpr2,Arfgef2,Tjp2,Nsf,Trpm7,Exoc2,Tenm4,Acly,Kmt2b,Ptk2,Sufu,Nr2c2,Stx18,Nrf1,Trp53bp2,Rapgef2,Hdhd2
Monarch	MP:0006207	Embryonic lethality during organogenesis	37	849	0.4	0.00015	10090.ENSMUSP00000003152,10090.ENSMUSP00000006286,10090.ENSMUSP00000017384,10090.ENSMUSP00000020930,10090.ENSMUSP00000021750,10090.ENSMUSP00000026360,10090.ENSMUSP00000027421,10090.ENSMUSP00000027853,10090.ENSMUSP00000028499,10090.ENSMUSP00000028633,10090.ENSMUSP00000028740,10090.ENSMUSP00000030198,10090.ENSMUSP00000031653,10090.ENSMUSP00000032891,10090.ENSMUSP00000034707,10090.ENSMUSP00000046297…	Stk11,Inpp5k,Casc3,Gna13,Ryr2,Itgb8,Trip12,Mpc2,Itgav,Fbn1,Ttbk2,Reck,Flt1,Smg1,Smarca4,Cdnf,Ep400,Pofut1,Dnaja3,Nipbl,Ntm,Atg13,Bmpr2,Tjp1,Hdac1,Tenm4,Pogz,Kmt2b,Ptk2,Ubr5,Sufu,Nr2c2,Kdr,Rapgef2,Fzr1,Numb,Zfp148
Monarch	MP:0001697	Abnormal embryo size	44	1136	0.35	0.00025	10090.ENSMUSP00000002418,10090.ENSMUSP00000003152,10090.ENSMUSP00000013130,10090.ENSMUSP00000017384,10090.ENSMUSP00000018521,10090.ENSMUSP00000018547,10090.ENSMUSP00000020930,10090.ENSMUSP00000025137,10090.ENSMUSP00000025243,10090.ENSMUSP00000025486,10090.ENSMUSP00000026360,10090.ENSMUSP00000027921,10090.ENSMUSP00000028740,10090.ENSMUSP00000029444,10090.ENSMUSP00000029989,10090.ENSMUSP00000030198…	Borcs8,Stk11,Strn3,Casc3,Vezf1,Ggnbp2,Gna13,Thoc1,Iws1,Lmnb1,Itgb8,Iars2,Ttbk2,Trim33,Rnf20,Reck,Smg1,Cul5,Hmg20a,Rsf1,Bclaf1,Pofut1,Vps53,Ntm,Dst,Tjp2,Trpm7,Tjp1,Myh10,Exoc2,Fus,Fitm2,Ptk2,Ubr5,Sufu,Cecr2,Kdr,Stx18,Rapgef2,Fzr1,Slmap,Numb,Zfp148,Mark2
Monarch	MP:0001700	Abnormal embryo turning	20	310	0.57	0.00031	10090.ENSMUSP00000003123,10090.ENSMUSP00000003152,10090.ENSMUSP00000004202,10090.ENSMUSP00000025243,10090.ENSMUSP00000026360,10090.ENSMUSP00000028740,10090.ENSMUSP00000031653,10090.ENSMUSP00000032891,10090.ENSMUSP00000034529,10090.ENSMUSP00000037930,10090.ENSMUSP00000074578,10090.ENSMUSP00000099652,10090.ENSMUSP00000103789,10090.ENSMUSP00000105663,10090.ENSMUSP00000105965,10090.ENSMUSP00000107498…	Fam32a,Stk11,Dnmt1,Iws1,Itgb8,Ttbk2,Flt1,Smg1,Cul5,Uggt1,Ntm,Tjp1,Kmt2b,Ptk2,Ubr5,Sufu,Gapvd1,Nr2c2,Rapgef2,Numb
Monarch	MP:0011098	Embryonic lethality during organogenesis, complete penetrance	31	673	0.43	0.0004	10090.ENSMUSP00000003152,10090.ENSMUSP00000006286,10090.ENSMUSP00000017384,10090.ENSMUSP00000020930,10090.ENSMUSP00000021750,10090.ENSMUSP00000027421,10090.ENSMUSP00000027853,10090.ENSMUSP00000028633,10090.ENSMUSP00000028740,10090.ENSMUSP00000030198,10090.ENSMUSP00000031653,10090.ENSMUSP00000032891,10090.ENSMUSP00000034707,10090.ENSMUSP00000046297,10090.ENSMUSP00000049038,10090.ENSMUSP00000053122…	Stk11,Inpp5k,Casc3,Gna13,Ryr2,Trip12,Mpc2,Fbn1,Ttbk2,Reck,Flt1,Smg1,Smarca4,Cdnf,Ep400,Pofut1,Nipbl,Ntm,Bmpr2,Tjp1,Hdac1,Tenm4,Kmt2b,Ptk2,Ubr5,Sufu,Kdr,Rapgef2,Fzr1,Numb,Zfp148
Monarch	MP:0005384	Cellular phenotype	109	4126	0.19	0.00049	10090.ENSMUSP00000001480,10090.ENSMUSP00000003152,10090.ENSMUSP00000003345,10090.ENSMUSP00000004202,10090.ENSMUSP00000006286,10090.ENSMUSP00000017831,10090.ENSMUSP00000018547,10090.ENSMUSP00000018700,10090.ENSMUSP00000022040,10090.ENSMUSP00000022901,10090.ENSMUSP00000023507,10090.ENSMUSP00000023600,10090.ENSMUSP00000024238,10090.ENSMUSP00000025137,10090.ENSMUSP00000025279,10090.ENSMUSP00000025486…	Npepps,Stk11,Amph,Dnmt1,Inpp5k,Rhot1,Ggnbp2,Dlg4,Agtpbp1,Rrm2b,Gsk3b,Robo1,Celsr3,Thoc1,Npc1,Lmnb1,Esrra,Peo1,Itgb8,Rptor,Trip12,Mpc2,Strbp,Itgav,Ttbk2,Reck,Pum1,Pink1,Dffa,Ski,Flt1,Smg1,St3gal2,Cx3cl1,Slc27a1,Smarca4,Nedd4,Rora,Lpp,Rsf1,Uggt1,Cnot3,Ndst2,Tmem135,Bclaf1,Slc9a8,Vps13b,Cdnf,Ick,Plxnb2,Dnaja3,Nipbl,Mia3,Actn4,Nup214,Fzd5,Itgb5,Bsg,Prom1,Upf1,Hspa4l,Ppp3cc,Bmpr2,Magi2,Otud7b,Peli1,Nr…
Monarch	MP:0003633	Abnormal nervous system physiology	62	1928	0.27	0.00051	10090.ENSMUSP00000003345,10090.ENSMUSP00000003468,10090.ENSMUSP00000010421,10090.ENSMUSP00000017831,10090.ENSMUSP00000018700,10090.ENSMUSP00000021750,10090.ENSMUSP00000023507,10090.ENSMUSP00000025279,10090.ENSMUSP00000025486,10090.ENSMUSP00000026209,10090.ENSMUSP00000027178,10090.ENSMUSP00000028499,10090.ENSMUSP00000028633,10090.ENSMUSP00000030536,10090.ENSMUSP00000030691,10090.ENSMUSP00000030816…	Amph,Grik5,Kiaa0100,Rhot1,Dlg4,Ryr2,Gsk3b,Npc1,Lmnb1,Dnmbp,Als2,Itgav,Fbn1,Pink1,Pclo,Dffa,Cyfip1,Cx3cl1,Nedd4,Rora,Clstn1,Rsf1,Relch,Kcna2,Cdnf,Igsf21,Chrnb1,Plxnb2,Dnajc5,Prom1,Slc9a6,Whrn,Srgap3,Magi2,Cngb1,Gpr98,Nr3c1,Dst,Cds2,Trpm7,Tjp1,Stam,Pcdh15,Fus,Tenm4,Pex5l,Atf7,Trim9,Nr2c2,Inpp4a,Trp53bp2,Depdc5,Fzr1,Myo5a,Sorbs2,Kcnq2,Lhfpl4,Tbc1d24,Cd200,Ptp4a3,Auts2,Iqsec1
Monarch	MP:0003861	Abnormal nervous system development	41	1059	0.35	0.00052	10090.ENSMUSP00000003123,10090.ENSMUSP00000004202,10090.ENSMUSP00000023600,10090.ENSMUSP00000024238,10090.ENSMUSP00000026360,10090.ENSMUSP00000028499,10090.ENSMUSP00000028740,10090.ENSMUSP00000029444,10090.ENSMUSP00000030917,10090.ENSMUSP00000032629,10090.ENSMUSP00000032891,10090.ENSMUSP00000034429,10090.ENSMUSP00000034707,10090.ENSMUSP00000034766,10090.ENSMUSP00000049038,10090.ENSMUSP00000051731…	Fam32a,Dnmt1,Robo1,Celsr3,Itgb8,Itgav,Ttbk2,Trim33,Ski,Cyfip1,Smg1,Tmem231,Smarca4,Rora,Ep400,Plxnb2,Pofut1,Ntm,Myh10,B9d1,Tenm4,Kmt2b,Ptk2,Ubr5,Trim9,Sufu,Cecr2,Gapvd1,Kdr,Inpp4a,Nrf1,Trp53bp2,Rapgef2,Fzr1,Numb,Mycbp2,Zfp148,Micu1,Tbc1d24,Pign,Auts2
Monarch	MP:0001695	Abnormal gastrulation	25	484	0.48	0.00057	10090.ENSMUSP00000003123,10090.ENSMUSP00000003152,10090.ENSMUSP00000004202,10090.ENSMUSP00000013130,10090.ENSMUSP00000025243,10090.ENSMUSP00000026360,10090.ENSMUSP00000028740,10090.ENSMUSP00000029444,10090.ENSMUSP00000031653,10090.ENSMUSP00000032891,10090.ENSMUSP00000034529,10090.ENSMUSP00000037930,10090.ENSMUSP00000074578,10090.ENSMUSP00000084701,10090.ENSMUSP00000097154,10090.ENSMUSP00000099652…	Fam32a,Stk11,Dnmt1,Strn3,Iws1,Itgb8,Ttbk2,Trim33,Flt1,Smg1,Cul5,Uggt1,Ntm,Bmpr2,Tjp2,Tjp1,Kmt2b,Ptk2,Ubr5,Sufu,Gapvd1,Nr2c2,Rapgef2,Numb,Pign
Monarch	MP:0002084	Abnormal developmental patterning	28	587	0.44	0.00058	10090.ENSMUSP00000003123,10090.ENSMUSP00000003152,10090.ENSMUSP00000004202,10090.ENSMUSP00000013130,10090.ENSMUSP00000025243,10090.ENSMUSP00000026360,10090.ENSMUSP00000028740,10090.ENSMUSP00000029444,10090.ENSMUSP00000031653,10090.ENSMUSP00000032629,10090.ENSMUSP00000032891,10090.ENSMUSP00000034529,10090.ENSMUSP00000037930,10090.ENSMUSP00000074578,10090.ENSMUSP00000084701,10090.ENSMUSP00000097154…	Fam32a,Stk11,Dnmt1,Strn3,Iws1,Itgb8,Ttbk2,Trim33,Flt1,Cyfip1,Smg1,Cul5,Uggt1,Ntm,Bmpr2,Tjp2,Trpm7,Tjp1,Tenm4,Kmt2b,Ptk2,Ubr5,Sufu,Gapvd1,Nr2c2,Rapgef2,Numb,Pign
Monarch	MP:0002151	Abnormal neural tube morphology	22	389	0.52	0.00058	10090.ENSMUSP00000004202,10090.ENSMUSP00000026360,10090.ENSMUSP00000029444,10090.ENSMUSP00000030917,10090.ENSMUSP00000032629,10090.ENSMUSP00000034429,10090.ENSMUSP00000034707,10090.ENSMUSP00000049038,10090.ENSMUSP00000051731,10090.ENSMUSP00000053122,10090.ENSMUSP00000074578,10090.ENSMUSP00000099717,10090.ENSMUSP00000102783,10090.ENSMUSP00000103789,10090.ENSMUSP00000105663,10090.ENSMUSP00000107498…	Dnmt1,Itgb8,Trim33,Ski,Cyfip1,Tmem231,Smarca4,Ep400,Plxnb2,Pofut1,Ntm,B9d1,Tenm4,Kmt2b,Ptk2,Sufu,Cecr2,Kdr,Trp53bp2,Rapgef2,Numb,Zfp148
Monarch	MP:0008143	Abnormal dendrite morphology	17	243	0.61	0.00058	10090.ENSMUSP00000017831,10090.ENSMUSP00000018700,10090.ENSMUSP00000022040,10090.ENSMUSP00000025279,10090.ENSMUSP00000034740,10090.ENSMUSP00000034766,10090.ENSMUSP00000036962,10090.ENSMUSP00000083899,10090.ENSMUSP00000085712,10090.ENSMUSP00000085872,10090.ENSMUSP00000099671,10090.ENSMUSP00000113862,10090.ENSMUSP00000116028,10090.ENSMUSP00000119303,10090.ENSMUSP00000121619,10090.ENSMUSP00000126597…	Rhot1,Dlg4,Agtpbp1,Npc1,Nedd4,Rora,Clstn1,Mtcl1,Srgap3,Magi2,Myh10,Depdc5,Myo5a,Numb,Sorbs2,Micu1,Tbc1d24
Monarch	MP:0004924	Abnormal behavior	112	4315	0.18	0.00062	10090.ENSMUSP00000001480,10090.ENSMUSP00000003152,10090.ENSMUSP00000003345,10090.ENSMUSP00000003468,10090.ENSMUSP00000013130,10090.ENSMUSP00000014640,10090.ENSMUSP00000017831,10090.ENSMUSP00000018547,10090.ENSMUSP00000018700,10090.ENSMUSP00000021362,10090.ENSMUSP00000021750,10090.ENSMUSP00000023507,10090.ENSMUSP00000023600,10090.ENSMUSP00000024706,10090.ENSMUSP00000025243,10090.ENSMUSP00000025279…	Npepps,Stk11,Amph,Grik5,Strn3,Ankrd28,Rhot1,Ggnbp2,Dlg4,Klhdc2,Ryr2,Gsk3b,Robo1,Pla2g7,Iws1,Npc1,Ppp2r2b,Lmnb1,Esrra,Dnmbp,Rptor,Sclt1,Als2,Dcaf6,Iars2,Strbp,Itgav,Fbn1,Eif2a,Pink1,Dffa,Flt1,Cyfip1,Mak16,Cx3cl1,Cul5,Rora,Clk1,Hmg20a,Clstn1,Camk1d,Rsf1,Relch,Sccpdh,Kcna2,Cdc42bpb,Bclaf1,Vps13b,Cdnf,Znfx1,Itsn2,Bend6,Dnaja3,Sorl1,Nipbl,Vps53,Ubn1,Cldn12,Itgb5,Dnajc5,Gulp1,Ntm,Gnb5,Slc9a6,Whrn,Srgap…
Monarch	MP:0002089	Abnormal postnatal growth/weight/body size	74	2493	0.24	0.00064	10090.ENSMUSP00000001480,10090.ENSMUSP00000003152,10090.ENSMUSP00000006286,10090.ENSMUSP00000010421,10090.ENSMUSP00000017831,10090.ENSMUSP00000018700,10090.ENSMUSP00000022040,10090.ENSMUSP00000022901,10090.ENSMUSP00000025137,10090.ENSMUSP00000025279,10090.ENSMUSP00000025906,10090.ENSMUSP00000026671,10090.ENSMUSP00000026866,10090.ENSMUSP00000028633,10090.ENSMUSP00000030691,10090.ENSMUSP00000031653…	Npepps,Stk11,Inpp5k,Kiaa0100,Rhot1,Dlg4,Agtpbp1,Rrm2b,Thoc1,Npc1,Esrra,Rptor,Sclt1,Fbn1,Pclo,Flt1,Smg1,Rora,Camk1d,Cnot3,Nup205,Kcna2,Bclaf1,Vps13b,Rbm25,Cyp20a1,Rlf,Pofut1,Nipbl,Cldn12,Mia3,Ubap2l,Nup214,Fzd5,Dnajc5,Gnb5,Hspa4l,Sag,Cngb1,Peli1,Nr3c1,Dst,Nsf,Hdac1,Myh10,Jak1,Pcdh15,Fus,Mast2,Tenm4,Tmem8b,Msi2,Dact3,Aida,Fitm2,Ptk2,Trp53bp1,Dennd5b,Nr2c2,Kdr,Inpp4a,Pdxdc1,Trp53bp2,Myo5a,Tpr,Tpd52l…
Monarch	MP:0011099	Lethality throughout fetal growth and development, complete penetrance	18	275	0.58	0.00064	10090.ENSMUSP00000003152,10090.ENSMUSP00000018521,10090.ENSMUSP00000018547,10090.ENSMUSP00000023507,10090.ENSMUSP00000025137,10090.ENSMUSP00000030198,10090.ENSMUSP00000032891,10090.ENSMUSP00000034429,10090.ENSMUSP00000048234,10090.ENSMUSP00000076081,10090.ENSMUSP00000084701,10090.ENSMUSP00000099671,10090.ENSMUSP00000099717,10090.ENSMUSP00000101734,10090.ENSMUSP00000105663,10090.ENSMUSP00000107498…	Stk11,Vezf1,Ggnbp2,Gsk3b,Thoc1,Reck,Smg1,Tmem231,Ick,Atg13,Bmpr2,Myh10,B9d1,Lphn2,Ptk2,Sufu,Kdr,Nfat5
Monarch	MP:0002085	Abnormal embryonic tissue morphology	38	970	0.36	0.00077	10090.ENSMUSP00000003152,10090.ENSMUSP00000004202,10090.ENSMUSP00000013130,10090.ENSMUSP00000018521,10090.ENSMUSP00000025137,10090.ENSMUSP00000026360,10090.ENSMUSP00000028499,10090.ENSMUSP00000028740,10090.ENSMUSP00000029444,10090.ENSMUSP00000030198,10090.ENSMUSP00000030917,10090.ENSMUSP00000032629,10090.ENSMUSP00000034429,10090.ENSMUSP00000034707,10090.ENSMUSP00000049038,10090.ENSMUSP00000049355…	Stk11,Dnmt1,Strn3,Vezf1,Thoc1,Itgb8,Itgav,Ttbk2,Trim33,Reck,Ski,Cyfip1,Tmem231,Smarca4,Ep400,Gpi1,Plxnb2,Pofut1,Nipbl,Actn4,Ntm,Bmpr2,Tjp2,Tjp1,B9d1,Tenm4,Kmt2b,Ptk2,Ubr5,Sufu,Cecr2,Kdr,Trp53bp2,Rapgef2,Numb,Zfp148,Pign,Auts2
Monarch	MP:0013292	Embryonic lethality prior to organogenesis	37	948	0.36	0.0011	10090.ENSMUSP00000010597,10090.ENSMUSP00000013130,10090.ENSMUSP00000025137,10090.ENSMUSP00000025243,10090.ENSMUSP00000026227,10090.ENSMUSP00000026671,10090.ENSMUSP00000027921,10090.ENSMUSP00000028633,10090.ENSMUSP00000029444,10090.ENSMUSP00000029989,10090.ENSMUSP00000030315,10090.ENSMUSP00000032629,10090.ENSMUSP00000032891,10090.ENSMUSP00000033983,10090.ENSMUSP00000034707,10090.ENSMUSP00000039098…	Kansl3,Strn3,Thoc1,Iws1,Peo1,Rptor,Iars2,Fbn1,Trim33,Rnf20,Pum1,Cyfip1,Smg1,Mak16,Smarca4,Cnot3,Rbm25,Gpi1,Dnaja3,Nup214,Bsg,Upf1,Pitpnb,Bmpr2,Arfgef2,Tjp2,Nsf,Trpm7,Exoc2,Tenm4,Acly,Kmt2b,Ptk2,Stx18,Nrf1,Trp53bp2,Hdhd2
Monarch	MP:0002925	Abnormal cardiovascular development	32	777	0.38	0.0017	10090.ENSMUSP00000003123,10090.ENSMUSP00000003152,10090.ENSMUSP00000018521,10090.ENSMUSP00000020930,10090.ENSMUSP00000021750,10090.ENSMUSP00000026360,10090.ENSMUSP00000028499,10090.ENSMUSP00000028740,10090.ENSMUSP00000030198,10090.ENSMUSP00000031653,10090.ENSMUSP00000032891,10090.ENSMUSP00000034707,10090.ENSMUSP00000034766,10090.ENSMUSP00000037930,10090.ENSMUSP00000053122,10090.ENSMUSP00000066068…	Fam32a,Stk11,Vezf1,Gna13,Ryr2,Itgb8,Itgav,Ttbk2,Reck,Flt1,Smg1,Smarca4,Rora,Uggt1,Pofut1,Actn4,Fzd5,Ntm,Bmpr2,Tjp1,Myh10,Lphn2,Kmt2b,Ptk2,Ubr5,Sufu,Kdr,Trp53bp2,Rapgef2,Numb,Zfp148,Birc6
Monarch	MP:0002066	Abnormal motor capabilities/coordination/movement	83	3010	0.21	0.002	10090.ENSMUSP00000001480,10090.ENSMUSP00000003468,10090.ENSMUSP00000014640,10090.ENSMUSP00000017831,10090.ENSMUSP00000018547,10090.ENSMUSP00000018700,10090.ENSMUSP00000021362,10090.ENSMUSP00000021750,10090.ENSMUSP00000024706,10090.ENSMUSP00000025243,10090.ENSMUSP00000025279,10090.ENSMUSP00000025377,10090.ENSMUSP00000025486,10090.ENSMUSP00000025906,10090.ENSMUSP00000026209,10090.ENSMUSP00000026671…	Npepps,Grik5,Ankrd28,Rhot1,Ggnbp2,Dlg4,Klhdc2,Ryr2,Pla2g7,Iws1,Npc1,Ppp2r2b,Lmnb1,Esrra,Dnmbp,Rptor,Als2,Iars2,Strbp,Itgav,Fbn1,Pink1,Cyfip1,Cx3cl1,Cul5,Rora,Clk1,Hmg20a,Clstn1,Rsf1,Relch,Kcna2,Cdc42bpb,Bclaf1,Vps13b,Znfx1,Bend6,Dnaja3,Nipbl,Ubn1,Cldn12,Itgb5,Dnajc5,Gulp1,Gnb5,Slc9a6,Whrn,Srgap3,Otud7b,Peli1,Gpr98,Vti1a,Nr3c1,Dst,Nsf,Trpm7,Myh10,B9d1,Stam,Pcdh15,Lphn2,Fus,Mier1,Tenm4,Pex5l,Atf7,S…
Monarch	MP:0004811	Abnormal neuron physiology	26	582	0.41	0.0032	10090.ENSMUSP00000003345,10090.ENSMUSP00000017831,10090.ENSMUSP00000023507,10090.ENSMUSP00000025486,10090.ENSMUSP00000027178,10090.ENSMUSP00000028633,10090.ENSMUSP00000030536,10090.ENSMUSP00000030816,10090.ENSMUSP00000034230,10090.ENSMUSP00000034766,10090.ENSMUSP00000037409,10090.ENSMUSP00000046297,10090.ENSMUSP00000051731,10090.ENSMUSP00000081557,10090.ENSMUSP00000090956,10090.ENSMUSP00000093245…	Amph,Rhot1,Gsk3b,Lmnb1,Als2,Fbn1,Pink1,Dffa,Cx3cl1,Rora,Rsf1,Cdnf,Plxnb2,Whrn,Cngb1,Gpr98,Nr3c1,Dst,Pcdh15,Pex5l,Trim9,Nr2c2,Trp53bp2,Kcnq2,Tbc1d24,Auts2
Monarch	MP:0010865	Prenatal growth retardation	26	583	0.41	0.0032	10090.ENSMUSP00000003152,10090.ENSMUSP00000017384,10090.ENSMUSP00000020930,10090.ENSMUSP00000021750,10090.ENSMUSP00000027421,10090.ENSMUSP00000028499,10090.ENSMUSP00000028740,10090.ENSMUSP00000029444,10090.ENSMUSP00000034740,10090.ENSMUSP00000046297,10090.ENSMUSP00000053122,10090.ENSMUSP00000053842,10090.ENSMUSP00000061317,10090.ENSMUSP00000084701,10090.ENSMUSP00000099652,10090.ENSMUSP00000099657…	Stk11,Casc3,Gna13,Ryr2,Trip12,Itgav,Ttbk2,Trim33,Nedd4,Cdnf,Pofut1,Dnaja3,Vps53,Bmpr2,Tjp1,Hdac1,Tenm4,Kmt2b,Ptk2,Ubr5,Sufu,Fzr1,Numb,Zfp148,Hnrnpd,Birc6
Monarch	MP:0002229	Neurodegeneration	21	413	0.47	0.0034	10090.ENSMUSP00000022040,10090.ENSMUSP00000025279,10090.ENSMUSP00000026274,10090.ENSMUSP00000028499,10090.ENSMUSP00000031653,10090.ENSMUSP00000034766,10090.ENSMUSP00000042783,10090.ENSMUSP00000055449,10090.ENSMUSP00000058613,10090.ENSMUSP00000070751,10090.ENSMUSP00000072175,10090.ENSMUSP00000073751,10090.ENSMUSP00000076922,10090.ENSMUSP00000081557,10090.ENSMUSP00000083899,10090.ENSMUSP00000090956…	Agtpbp1,Npc1,Lztfl1,Itgav,Flt1,Rora,Tmem135,Rp1l1,Sorl1,Bsg,Dnajc5,Prom1,Slc9a6,Whrn,Mtcl1,Cngb1,Gpr98,Dst,Pcdh15,Inpp4a,Nrf1
Monarch	MP:0003224	Neuron degeneration	20	381	0.48	0.0034	10090.ENSMUSP00000022040,10090.ENSMUSP00000025279,10090.ENSMUSP00000026274,10090.ENSMUSP00000031653,10090.ENSMUSP00000034766,10090.ENSMUSP00000042783,10090.ENSMUSP00000055449,10090.ENSMUSP00000058613,10090.ENSMUSP00000070751,10090.ENSMUSP00000072175,10090.ENSMUSP00000073751,10090.ENSMUSP00000076922,10090.ENSMUSP00000081557,10090.ENSMUSP00000083899,10090.ENSMUSP00000090956,10090.ENSMUSP00000093245…	Agtpbp1,Npc1,Lztfl1,Flt1,Rora,Tmem135,Rp1l1,Sorl1,Bsg,Dnajc5,Prom1,Slc9a6,Whrn,Mtcl1,Cngb1,Gpr98,Dst,Pcdh15,Inpp4a,Nrf1
Monarch	MP:0000266	Abnormal heart morphology	48	1489	0.27	0.005	10090.ENSMUSP00000003123,10090.ENSMUSP00000010421,10090.ENSMUSP00000013130,10090.ENSMUSP00000017384,10090.ENSMUSP00000020930,10090.ENSMUSP00000021750,10090.ENSMUSP00000022901,10090.ENSMUSP00000026360,10090.ENSMUSP00000028499,10090.ENSMUSP00000028633,10090.ENSMUSP00000028740,10090.ENSMUSP00000031653,10090.ENSMUSP00000032891,10090.ENSMUSP00000034529,10090.ENSMUSP00000034707,10090.ENSMUSP00000037028…	Fam32a,Kiaa0100,Strn3,Casc3,Gna13,Ryr2,Rrm2b,Itgb8,Itgav,Fbn1,Ttbk2,Flt1,Smg1,Cul5,Smarca4,Camk1d,Cnot3,Gpi1,Pofut1,Dnaja3,Nipbl,Actn4,Ntm,Atg13,Whrn,Bmpr2,Nr3c1,Myh10,B9d1,Lphn2,Tenm4,Kmt2b,Fitm2,Ptk2,Sufu,Gapvd1,Kdr,Trp53bp2,Rapgef2,Numb,Sorbs2,Phf21b,Nfat5,Cndp2,Csnk1a1,Rbm20,Ptp4a3,Clasp1
Monarch	MP:0003229	Abnormal vitelline vasculature morphology	15	237	0.57	0.005	10090.ENSMUSP00000003152,10090.ENSMUSP00000020930,10090.ENSMUSP00000026360,10090.ENSMUSP00000028499,10090.ENSMUSP00000031653,10090.ENSMUSP00000037930,10090.ENSMUSP00000053122,10090.ENSMUSP00000067783,10090.ENSMUSP00000084701,10090.ENSMUSP00000099652,10090.ENSMUSP00000105663,10090.ENSMUSP00000109144,10090.ENSMUSP00000113778,10090.ENSMUSP00000119303,10090.ENSMUSP00000126338	Stk11,Gna13,Itgb8,Itgav,Flt1,Uggt1,Pofut1,Fzd5,Bmpr2,Tjp1,Ptk2,Kdr,Rapgef2,Numb,Zfp148
Monarch	MP:0003984	Embryonic growth retardation	23	495	0.43	0.005	10090.ENSMUSP00000003152,10090.ENSMUSP00000017384,10090.ENSMUSP00000020930,10090.ENSMUSP00000021750,10090.ENSMUSP00000027421,10090.ENSMUSP00000028499,10090.ENSMUSP00000028740,10090.ENSMUSP00000029444,10090.ENSMUSP00000046297,10090.ENSMUSP00000053122,10090.ENSMUSP00000053842,10090.ENSMUSP00000061317,10090.ENSMUSP00000084701,10090.ENSMUSP00000099652,10090.ENSMUSP00000099657,10090.ENSMUSP00000102783…	Stk11,Casc3,Gna13,Ryr2,Trip12,Itgav,Ttbk2,Trim33,Cdnf,Pofut1,Dnaja3,Vps53,Bmpr2,Tjp1,Hdac1,Tenm4,Kmt2b,Ptk2,Ubr5,Sufu,Fzr1,Numb,Zfp148
Monarch	MP:0011092	Embryonic lethality, complete penetrance	21	442	0.44	0.0078	10090.ENSMUSP00000003152,10090.ENSMUSP00000004202,10090.ENSMUSP00000013130,10090.ENSMUSP00000021750,10090.ENSMUSP00000025053,10090.ENSMUSP00000026671,10090.ENSMUSP00000028633,10090.ENSMUSP00000032629,10090.ENSMUSP00000034529,10090.ENSMUSP00000034707,10090.ENSMUSP00000039098,10090.ENSMUSP00000047923,10090.ENSMUSP00000049355,10090.ENSMUSP00000061317,10090.ENSMUSP00000099513,10090.ENSMUSP00000099657…	Stk11,Dnmt1,Strn3,Ryr2,Mllt1,Rptor,Fbn1,Cyfip1,Cul5,Smarca4,Cnot3,Colgalt1,Gpi1,Vps53,Trpm7,Hdac1,Myh10,Kmt2b,Kdr,Trp53bp2,Csnk1a1
Monarch	MP:0001486	Abnormal startle reflex	27	660	0.38	0.008	10090.ENSMUSP00000003468,10090.ENSMUSP00000018700,10090.ENSMUSP00000021750,10090.ENSMUSP00000024706,10090.ENSMUSP00000025279,10090.ENSMUSP00000025906,10090.ENSMUSP00000026209,10090.ENSMUSP00000027921,10090.ENSMUSP00000034766,10090.ENSMUSP00000034868,10090.ENSMUSP00000039178,10090.ENSMUSP00000045490,10090.ENSMUSP00000061928,10090.ENSMUSP00000072175,10090.ENSMUSP00000088291,10090.ENSMUSP00000090979…	Grik5,Dlg4,Ryr2,Pla2g7,Npc1,Esrra,Dnmbp,Iars2,Rora,Clk1,Relch,Vps13b,Cldn12,Dnajc5,Otud7b,Peli1,Gpr98,Dst,B9d1,Pcdh15,Pex5l,Atf7,Sufu,Gapvd1,Sorbs2,Cndp2,Auts2
Monarch	MP:0002086	Abnormal extraembryonic tissue morphology	30	779	0.35	0.0085	10090.ENSMUSP00000003152,10090.ENSMUSP00000004202,10090.ENSMUSP00000018547,10090.ENSMUSP00000020930,10090.ENSMUSP00000026360,10090.ENSMUSP00000026671,10090.ENSMUSP00000027421,10090.ENSMUSP00000028499,10090.ENSMUSP00000028633,10090.ENSMUSP00000029444,10090.ENSMUSP00000031653,10090.ENSMUSP00000032891,10090.ENSMUSP00000037930,10090.ENSMUSP00000046297,10090.ENSMUSP00000053122,10090.ENSMUSP00000061317…	Stk11,Dnmt1,Ggnbp2,Gna13,Itgb8,Rptor,Trip12,Itgav,Fbn1,Trim33,Flt1,Smg1,Uggt1,Cdnf,Pofut1,Vps53,Fzd5,Bmpr2,Tjp1,Hdac1,Ptk2,Ubr5,Gapvd1,Kdr,Trp53bp2,Rapgef2,Fzr1,Numb,Zfp148,Birc6
Monarch	MP:0005376	Homeostasis/metabolism phenotype	122	5127	0.14	0.0085	10090.ENSMUSP00000001480,10090.ENSMUSP00000003123,10090.ENSMUSP00000003152,10090.ENSMUSP00000006286,10090.ENSMUSP00000013130,10090.ENSMUSP00000018547,10090.ENSMUSP00000018700,10090.ENSMUSP00000020930,10090.ENSMUSP00000021285,10090.ENSMUSP00000021332,10090.ENSMUSP00000021550,10090.ENSMUSP00000021750,10090.ENSMUSP00000022040,10090.ENSMUSP00000022901,10090.ENSMUSP00000023507,10090.ENSMUSP00000025279…	Npepps,Fam32a,Stk11,Inpp5k,Strn3,Ggnbp2,Dlg4,Gna13,Stx8,Fkbp3,Arg2,Ryr2,Agtpbp1,Rrm2b,Gsk3b,Npc1,Ppp2r2b,Lmnb1,Esrra,Dnmbp,Peo1,Paox,Rptor,Als2,Mpc2,Dcaf6,Itgav,Fbn1,Polr3f,Eif2a,Cc2d1b,Pink1,Dffa,Ski,Flt1,Cyfip1,Smg1,Cx3cl1,Slc27a1,Cul5,Smarca4,Rora,Fam96a,Lpp,Camk1d,Rsf1,Uggt1,Cnot3,Tmem135,Slc9a8,Vps13b,Cdnf,Gpi1,Plxnb2,Sorl1,Srsf4,Cldn12,Tbc1d22a,Actn4,Ak1,Bsg,Atg13,Slc9a6,Whrn,Bmpr2,Magi2,Ot…
Monarch	MP:0011110	Preweaning lethality, incomplete penetrance	30	780	0.35	0.0086	10090.ENSMUSP00000002418,10090.ENSMUSP00000017384,10090.ENSMUSP00000018547,10090.ENSMUSP00000023600,10090.ENSMUSP00000025279,10090.ENSMUSP00000026866,10090.ENSMUSP00000030765,10090.ENSMUSP00000034766,10090.ENSMUSP00000036304,10090.ENSMUSP00000042565,10090.ENSMUSP00000045490,10090.ENSMUSP00000061474,10090.ENSMUSP00000061843,10090.ENSMUSP00000061928,10090.ENSMUSP00000066068,10090.ENSMUSP00000076155…	Borcs8,Casc3,Ggnbp2,Robo1,Npc1,Sclt1,Padi2,Rora,Lpp,Cdc42bpb,Vps13b,Srsf4,Ubn1,Cldn12,Actn4,Gnb5,Dst,Ubr5,Rassf8,Nr2c2,Ddr1,Myo5a,Lpin2,Kcnq2,Nfat5,Gramd1b,Ptp4a3,Ift80,Otud4,Clasp1
Monarch	MP:0000787	Abnormal telencephalon morphology	29	747	0.35	0.0096	10090.ENSMUSP00000003152,10090.ENSMUSP00000010597,10090.ENSMUSP00000017831,10090.ENSMUSP00000018700,10090.ENSMUSP00000022040,10090.ENSMUSP00000023600,10090.ENSMUSP00000024238,10090.ENSMUSP00000025279,10090.ENSMUSP00000025486,10090.ENSMUSP00000026274,10090.ENSMUSP00000030536,10090.ENSMUSP00000030816,10090.ENSMUSP00000034740,10090.ENSMUSP00000034766,10090.ENSMUSP00000051731,10090.ENSMUSP00000059385…	Stk11,Kansl3,Rhot1,Dlg4,Agtpbp1,Robo1,Celsr3,Npc1,Lmnb1,Lztfl1,Pink1,Dffa,Nedd4,Rora,Plxnb2,Nipbl,Slc9a6,Magi2,Arfgef2,Myh10,Stam,Fus,Zc3h14,Trim9,Inpp4a,Trp53bp2,Numb,Kcnq2,Mycbp2
Monarch	MP:0004021	Abnormal rod electrophysiology	10	118	0.69	0.0099	10090.ENSMUSP00000022040,10090.ENSMUSP00000042783,10090.ENSMUSP00000055449,10090.ENSMUSP00000070751,10090.ENSMUSP00000073751,10090.ENSMUSP00000076948,10090.ENSMUSP00000081557,10090.ENSMUSP00000090956,10090.ENSMUSP00000110860,10090.ENSMUSP00000127245	Agtpbp1,Tmem135,Rp1l1,Bsg,Prom1,Sag,Whrn,Cngb1,Nrf1,Sv2b
Monarch	MP:0002067	Abnormal sensory capabilities/reflexes/nociception	44	1373	0.27	0.0108	10090.ENSMUSP00000001480,10090.ENSMUSP00000003468,10090.ENSMUSP00000017831,10090.ENSMUSP00000018700,10090.ENSMUSP00000021750,10090.ENSMUSP00000024706,10090.ENSMUSP00000025279,10090.ENSMUSP00000025906,10090.ENSMUSP00000026209,10090.ENSMUSP00000027921,10090.ENSMUSP00000028279,10090.ENSMUSP00000030536,10090.ENSMUSP00000031653,10090.ENSMUSP00000034766,10090.ENSMUSP00000034868,10090.ENSMUSP00000039178…	Npepps,Grik5,Rhot1,Dlg4,Ryr2,Pla2g7,Npc1,Esrra,Dnmbp,Iars2,Strbp,Pink1,Flt1,Rora,Clk1,Relch,Kcna2,Vps13b,Nipbl,Ubn1,Cldn12,Dnajc5,Whrn,Otud7b,Peli1,Gpr98,Vti1a,Dst,Trpm7,B9d1,Stam,Pcdh15,Pex5l,Atf7,Sufu,Gapvd1,Nr2c2,Inpp4a,Depdc5,Myo5a,Sorbs2,Mycbp2,Cndp2,Auts2
Monarch	MP:0008415	Abnormal neurite morphology	21	457	0.43	0.0108	10090.ENSMUSP00000017831,10090.ENSMUSP00000018700,10090.ENSMUSP00000022040,10090.ENSMUSP00000023600,10090.ENSMUSP00000025279,10090.ENSMUSP00000025486,10090.ENSMUSP00000027178,10090.ENSMUSP00000034740,10090.ENSMUSP00000034766,10090.ENSMUSP00000036962,10090.ENSMUSP00000083899,10090.ENSMUSP00000085712,10090.ENSMUSP00000085872,10090.ENSMUSP00000095392,10090.ENSMUSP00000099671,10090.ENSMUSP00000113862…	Rhot1,Dlg4,Agtpbp1,Robo1,Npc1,Lmnb1,Als2,Nedd4,Rora,Clstn1,Mtcl1,Srgap3,Magi2,Dst,Myh10,Depdc5,Myo5a,Numb,Sorbs2,Micu1,Tbc1d24
Monarch	MP:0008572	Abnormal Purkinje cell dendrite morphology	8	74	0.8	0.0108	10090.ENSMUSP00000022040,10090.ENSMUSP00000025279,10090.ENSMUSP00000034766,10090.ENSMUSP00000083899,10090.ENSMUSP00000099671,10090.ENSMUSP00000116028,10090.ENSMUSP00000119303,10090.ENSMUSP00000126597	Agtpbp1,Npc1,Rora,Mtcl1,Myh10,Myo5a,Numb,Micu1
Monarch	MP:0003492	Abnormal involuntary movement	40	1207	0.29	0.0113	10090.ENSMUSP00000003468,10090.ENSMUSP00000017831,10090.ENSMUSP00000018700,10090.ENSMUSP00000021750,10090.ENSMUSP00000024706,10090.ENSMUSP00000025279,10090.ENSMUSP00000025906,10090.ENSMUSP00000026209,10090.ENSMUSP00000027921,10090.ENSMUSP00000028279,10090.ENSMUSP00000028499,10090.ENSMUSP00000034766,10090.ENSMUSP00000034868,10090.ENSMUSP00000039178,10090.ENSMUSP00000041702,10090.ENSMUSP00000045490…	Grik5,Rhot1,Dlg4,Ryr2,Pla2g7,Npc1,Esrra,Dnmbp,Iars2,Strbp,Itgav,Rora,Clk1,Relch,Kcna2,Vps13b,Nipbl,Ubn1,Cldn12,Dnajc5,Whrn,Otud7b,Peli1,Gpr98,Vti1a,Dst,Trpm7,B9d1,Stam,Pcdh15,Pex5l,Atf7,Sufu,Gapvd1,Inpp4a,Depdc5,Myo5a,Sorbs2,Cndp2,Auts2
Monarch	MP:0003635	Abnormal synaptic transmission	35	1012	0.3	0.0144	10090.ENSMUSP00000003468,10090.ENSMUSP00000010421,10090.ENSMUSP00000018700,10090.ENSMUSP00000021750,10090.ENSMUSP00000023507,10090.ENSMUSP00000025279,10090.ENSMUSP00000026209,10090.ENSMUSP00000030536,10090.ENSMUSP00000030691,10090.ENSMUSP00000032629,10090.ENSMUSP00000034740,10090.ENSMUSP00000034766,10090.ENSMUSP00000036962,10090.ENSMUSP00000037409,10090.ENSMUSP00000039178,10090.ENSMUSP00000041702…	Grik5,Kiaa0100,Dlg4,Ryr2,Gsk3b,Npc1,Dnmbp,Pink1,Pclo,Cyfip1,Nedd4,Rora,Clstn1,Rsf1,Relch,Kcna2,Igsf21,Chrnb1,Dnajc5,Srgap3,Magi2,Gpr98,Nr3c1,Trpm7,Fus,Atf7,Inpp4a,Fzr1,Myo5a,Sorbs2,Kcnq2,Lhfpl4,Tbc1d24,Ptp4a3,Iqsec1
Monarch	MP:0009642	Abnormal blood homeostasis	80	3081	0.18	0.0158	10090.ENSMUSP00000001480,10090.ENSMUSP00000003123,10090.ENSMUSP00000003152,10090.ENSMUSP00000006286,10090.ENSMUSP00000013130,10090.ENSMUSP00000018547,10090.ENSMUSP00000020930,10090.ENSMUSP00000021285,10090.ENSMUSP00000021332,10090.ENSMUSP00000021750,10090.ENSMUSP00000022901,10090.ENSMUSP00000023507,10090.ENSMUSP00000025279,10090.ENSMUSP00000025377,10090.ENSMUSP00000025486,10090.ENSMUSP00000026209…	Npepps,Fam32a,Stk11,Inpp5k,Strn3,Ggnbp2,Gna13,Stx8,Fkbp3,Ryr2,Rrm2b,Gsk3b,Npc1,Ppp2r2b,Lmnb1,Dnmbp,Paox,Rptor,Mpc2,Fbn1,Polr3f,Eif2a,Cc2d1b,Cyfip1,Smg1,Fam96a,Camk1d,Rsf1,Uggt1,Cnot3,Slc9a8,Vps13b,Gpi1,Sorl1,Srsf4,Cldn12,Tbc1d22a,Actn4,Bsg,Atg13,Whrn,Bmpr2,Magi2,Otud7b,Peli1,Vti1a,Nr3c1,Slc7a2,Kif13b,Nsf,Trpm7,Myh10,Jak1,Rap1gap,Mast2,Mier1,Tenm4,Kmt2b,Fitm2,Chd9,Dennd5b,Arpc5l,Nr2c2,Stx18,Mtmr1,…
Monarch	MP:0000783	Abnormal forebrain morphology	35	1026	0.3	0.0177	10090.ENSMUSP00000003123,10090.ENSMUSP00000003152,10090.ENSMUSP00000010597,10090.ENSMUSP00000017831,10090.ENSMUSP00000018700,10090.ENSMUSP00000022040,10090.ENSMUSP00000023600,10090.ENSMUSP00000024238,10090.ENSMUSP00000025279,10090.ENSMUSP00000025486,10090.ENSMUSP00000026274,10090.ENSMUSP00000030536,10090.ENSMUSP00000030816,10090.ENSMUSP00000034740,10090.ENSMUSP00000034766,10090.ENSMUSP00000051731…	Fam32a,Stk11,Kansl3,Rhot1,Dlg4,Agtpbp1,Robo1,Celsr3,Npc1,Lmnb1,Lztfl1,Pink1,Dffa,Nedd4,Rora,Plxnb2,Nipbl,Actn4,Slc9a6,Magi2,Arfgef2,Myh10,Stam,Fus,Zc3h14,Trim9,Sufu,Gapvd1,Inpp4a,Trp53bp2,Fzr1,Numb,Kcnq2,Mycbp2,Pign
Monarch	MP:0001614	Abnormal blood vessel morphology	39	1195	0.28	0.0177	10090.ENSMUSP00000003152,10090.ENSMUSP00000018521,10090.ENSMUSP00000018547,10090.ENSMUSP00000020930,10090.ENSMUSP00000022901,10090.ENSMUSP00000025279,10090.ENSMUSP00000026209,10090.ENSMUSP00000026360,10090.ENSMUSP00000028499,10090.ENSMUSP00000028633,10090.ENSMUSP00000030198,10090.ENSMUSP00000031653,10090.ENSMUSP00000034707,10090.ENSMUSP00000034766,10090.ENSMUSP00000037930,10090.ENSMUSP00000045490…	Stk11,Vezf1,Ggnbp2,Gna13,Rrm2b,Npc1,Dnmbp,Itgb8,Itgav,Fbn1,Reck,Flt1,Smarca4,Rora,Uggt1,Vps13b,Pofut1,Actn4,Fzd5,Prom1,Bmpr2,Magi2,Tjp1,Hdac1,Jak1,Ptk2,Ubr5,Dennd5b,Sufu,Kdr,Trp53bp2,Ddr1,Rapgef2,Fzr1,Numb,Zfp148,Mark2,Birc6,Auts2
Monarch	MP:0001961	Abnormal reflex	39	1197	0.28	0.0177	10090.ENSMUSP00000003468,10090.ENSMUSP00000017831,10090.ENSMUSP00000018700,10090.ENSMUSP00000021750,10090.ENSMUSP00000024706,10090.ENSMUSP00000025279,10090.ENSMUSP00000025906,10090.ENSMUSP00000026209,10090.ENSMUSP00000027921,10090.ENSMUSP00000028279,10090.ENSMUSP00000034766,10090.ENSMUSP00000034868,10090.ENSMUSP00000039178,10090.ENSMUSP00000041702,10090.ENSMUSP00000045490,10090.ENSMUSP00000059385…	Grik5,Rhot1,Dlg4,Ryr2,Pla2g7,Npc1,Esrra,Dnmbp,Iars2,Strbp,Rora,Clk1,Relch,Kcna2,Vps13b,Nipbl,Ubn1,Cldn12,Dnajc5,Whrn,Otud7b,Peli1,Gpr98,Vti1a,Dst,Trpm7,B9d1,Stam,Pcdh15,Pex5l,Atf7,Sufu,Gapvd1,Inpp4a,Depdc5,Myo5a,Sorbs2,Cndp2,Auts2
Monarch	MP:0005621	Abnormal cell physiology	91	3641	0.16	0.0177	10090.ENSMUSP00000001480,10090.ENSMUSP00000003152,10090.ENSMUSP00000004202,10090.ENSMUSP00000006286,10090.ENSMUSP00000017831,10090.ENSMUSP00000018547,10090.ENSMUSP00000022040,10090.ENSMUSP00000022901,10090.ENSMUSP00000023507,10090.ENSMUSP00000023600,10090.ENSMUSP00000024238,10090.ENSMUSP00000025137,10090.ENSMUSP00000025279,10090.ENSMUSP00000025486,10090.ENSMUSP00000025906,10090.ENSMUSP00000026227…	Npepps,Stk11,Dnmt1,Inpp5k,Rhot1,Ggnbp2,Agtpbp1,Rrm2b,Gsk3b,Robo1,Celsr3,Thoc1,Npc1,Lmnb1,Esrra,Peo1,Itgb8,Rptor,Trip12,Mpc2,Strbp,Itgav,Pum1,Pink1,Dffa,Ski,Flt1,Smg1,St3gal2,Cx3cl1,Slc27a1,Nedd4,Rora,Lpp,Rsf1,Uggt1,Cnot3,Ndst2,Tmem135,Bclaf1,Vps13b,Cdnf,Plxnb2,Dnaja3,Nipbl,Actn4,Fzd5,Itgb5,Bsg,Prom1,Upf1,Hspa4l,Ppp3cc,Bmpr2,Otud7b,Peli1,Nr3c1,Tjp2,Kif13b,Tjp1,Hdac1,Myh10,Exoc2,Scmh1,Tenm4,Kmt2b,P…
Monarch	MP:0001005	Abnormal retina rod cell morphology	8	82	0.75	0.018	10090.ENSMUSP00000022040,10090.ENSMUSP00000026274,10090.ENSMUSP00000055449,10090.ENSMUSP00000070751,10090.ENSMUSP00000073751,10090.ENSMUSP00000076948,10090.ENSMUSP00000090956,10090.ENSMUSP00000110860	Agtpbp1,Lztfl1,Rp1l1,Bsg,Prom1,Sag,Cngb1,Nrf1
Monarch	MP:0011109	Lethality throughout fetal growth and development, incomplete penetrance	13	217	0.54	0.0196	10090.ENSMUSP00000018521,10090.ENSMUSP00000021750,10090.ENSMUSP00000030917,10090.ENSMUSP00000034707,10090.ENSMUSP00000034740,10090.ENSMUSP00000037930,10090.ENSMUSP00000099671,10090.ENSMUSP00000099717,10090.ENSMUSP00000102891,10090.ENSMUSP00000105663,10090.ENSMUSP00000113778,10090.ENSMUSP00000127784,10090.ENSMUSP00000138333	Vezf1,Ryr2,Ski,Smarca4,Nedd4,Uggt1,Myh10,B9d1,Pogz,Ptk2,Rapgef2,Nfat5,Birc6
Monarch	MP:0000875	Abnormal cerebellar Purkinje cell layer	14	249	0.51	0.0204	10090.ENSMUSP00000022040,10090.ENSMUSP00000025279,10090.ENSMUSP00000027178,10090.ENSMUSP00000034766,10090.ENSMUSP00000051731,10090.ENSMUSP00000076922,10090.ENSMUSP00000083899,10090.ENSMUSP00000099671,10090.ENSMUSP00000105663,10090.ENSMUSP00000110583,10090.ENSMUSP00000116028,10090.ENSMUSP00000118610,10090.ENSMUSP00000119303,10090.ENSMUSP00000126597	Agtpbp1,Npc1,Als2,Rora,Plxnb2,Slc9a6,Mtcl1,Myh10,Ptk2,Inpp4a,Myo5a,Lpin2,Numb,Micu1
Monarch	MP:0002083	Premature death	40	1252	0.27	0.0204	10090.ENSMUSP00000003152,10090.ENSMUSP00000003345,10090.ENSMUSP00000017831,10090.ENSMUSP00000021750,10090.ENSMUSP00000022901,10090.ENSMUSP00000025279,10090.ENSMUSP00000026227,10090.ENSMUSP00000026671,10090.ENSMUSP00000026866,10090.ENSMUSP00000028279,10090.ENSMUSP00000028499,10090.ENSMUSP00000028633,10090.ENSMUSP00000030691,10090.ENSMUSP00000032891,10090.ENSMUSP00000039098,10090.ENSMUSP00000041702…	Stk11,Amph,Rhot1,Ryr2,Rrm2b,Npc1,Peo1,Rptor,Sclt1,Strbp,Itgav,Fbn1,Pclo,Smg1,Cnot3,Kcna2,Ep400,Pofut1,Dnaja3,Vti1b,Nipbl,Actn4,Dnajc5,Srgap3,Magi2,Nr3c1,Dst,Stam,Fus,Trp53bp1,Cecr2,Inpp4a,Depdc5,Fzr1,Myo5a,Slc26a2,Kcnq2,Zfp148,Csnk1a1,Rbm20
Monarch	MP:0000259	Abnormal vascular development	22	528	0.38	0.022	10090.ENSMUSP00000003152,10090.ENSMUSP00000018521,10090.ENSMUSP00000020930,10090.ENSMUSP00000026360,10090.ENSMUSP00000028499,10090.ENSMUSP00000030198,10090.ENSMUSP00000031653,10090.ENSMUSP00000034766,10090.ENSMUSP00000037930,10090.ENSMUSP00000053122,10090.ENSMUSP00000066068,10090.ENSMUSP00000067783,10090.ENSMUSP00000084701,10090.ENSMUSP00000099652,10090.ENSMUSP00000105663,10090.ENSMUSP00000105965…	Stk11,Vezf1,Gna13,Itgb8,Itgav,Reck,Flt1,Rora,Uggt1,Pofut1,Actn4,Fzd5,Bmpr2,Tjp1,Ptk2,Ubr5,Kdr,Trp53bp2,Rapgef2,Numb,Zfp148,Birc6
Monarch	MP:0001716	Abnormal placenta labyrinth morphology	12	191	0.56	0.022	10090.ENSMUSP00000003152,10090.ENSMUSP00000018547,10090.ENSMUSP00000026360,10090.ENSMUSP00000027421,10090.ENSMUSP00000028499,10090.ENSMUSP00000061317,10090.ENSMUSP00000067783,10090.ENSMUSP00000099652,10090.ENSMUSP00000105663,10090.ENSMUSP00000114203,10090.ENSMUSP00000119303,10090.ENSMUSP00000138333	Stk11,Ggnbp2,Itgb8,Trip12,Itgav,Vps53,Fzd5,Tjp1,Ptk2,Fzr1,Numb,Birc6
Monarch	MP:0002206	Abnormal CNS synaptic transmission	32	924	0.3	0.0231	10090.ENSMUSP00000003468,10090.ENSMUSP00000010421,10090.ENSMUSP00000018700,10090.ENSMUSP00000021750,10090.ENSMUSP00000023507,10090.ENSMUSP00000025279,10090.ENSMUSP00000026209,10090.ENSMUSP00000030536,10090.ENSMUSP00000030691,10090.ENSMUSP00000032629,10090.ENSMUSP00000034740,10090.ENSMUSP00000034766,10090.ENSMUSP00000036962,10090.ENSMUSP00000037409,10090.ENSMUSP00000039178,10090.ENSMUSP00000041702…	Grik5,Kiaa0100,Dlg4,Ryr2,Gsk3b,Npc1,Dnmbp,Pink1,Pclo,Cyfip1,Nedd4,Rora,Clstn1,Rsf1,Relch,Kcna2,Igsf21,Srgap3,Magi2,Gpr98,Nr3c1,Fus,Atf7,Inpp4a,Fzr1,Myo5a,Sorbs2,Kcnq2,Lhfpl4,Tbc1d24,Ptp4a3,Iqsec1
Monarch	MP:0009850	Embryonic lethality between implantation and placentation	20	458	0.4	0.0232	10090.ENSMUSP00000026227,10090.ENSMUSP00000026671,10090.ENSMUSP00000028633,10090.ENSMUSP00000029444,10090.ENSMUSP00000032629,10090.ENSMUSP00000032891,10090.ENSMUSP00000049355,10090.ENSMUSP00000053842,10090.ENSMUSP00000075089,10090.ENSMUSP00000083835,10090.ENSMUSP00000084701,10090.ENSMUSP00000097154,10090.ENSMUSP00000099513,10090.ENSMUSP00000100010,10090.ENSMUSP00000102783,10090.ENSMUSP00000103012…	Peo1,Rptor,Fbn1,Trim33,Cyfip1,Smg1,Gpi1,Dnaja3,Upf1,Pitpnb,Bmpr2,Tjp2,Trpm7,Exoc2,Tenm4,Acly,Kmt2b,Ptk2,Nrf1,Hdhd2
Monarch	MP:0001698	Decreased embryo size	24	608	0.36	0.0237	10090.ENSMUSP00000003152,10090.ENSMUSP00000013130,10090.ENSMUSP00000017384,10090.ENSMUSP00000018521,10090.ENSMUSP00000025137,10090.ENSMUSP00000025486,10090.ENSMUSP00000026360,10090.ENSMUSP00000028740,10090.ENSMUSP00000029444,10090.ENSMUSP00000030198,10090.ENSMUSP00000032891,10090.ENSMUSP00000053122,10090.ENSMUSP00000061317,10090.ENSMUSP00000074578,10090.ENSMUSP00000097154,10090.ENSMUSP00000099513…	Stk11,Strn3,Casc3,Vezf1,Thoc1,Lmnb1,Itgb8,Ttbk2,Trim33,Reck,Smg1,Pofut1,Vps53,Ntm,Tjp2,Trpm7,Tjp1,Ptk2,Ubr5,Kdr,Rapgef2,Fzr1,Numb,Mark2
Monarch	MP:0002081	Perinatal lethality	37	1143	0.27	0.0259	10090.ENSMUSP00000001480,10090.ENSMUSP00000003152,10090.ENSMUSP00000017831,10090.ENSMUSP00000018521,10090.ENSMUSP00000023507,10090.ENSMUSP00000023600,10090.ENSMUSP00000024238,10090.ENSMUSP00000025486,10090.ENSMUSP00000028499,10090.ENSMUSP00000028740,10090.ENSMUSP00000030917,10090.ENSMUSP00000034707,10090.ENSMUSP00000034740,10090.ENSMUSP00000036304,10090.ENSMUSP00000051731,10090.ENSMUSP00000064801…	Npepps,Stk11,Rhot1,Vezf1,Gsk3b,Robo1,Celsr3,Lmnb1,Itgav,Ttbk2,Ski,Smarca4,Nedd4,Lpp,Plxnb2,Mia3,Actn4,Bmpr2,Magi2,Phf21a,Nr3c1,Myh10,B9d1,Jak1,Fus,Kmt2b,Cecr2,Kdr,Trp53bp2,Kcnq2,Mycbp2,Zfp148,Tbc1d24,Nfat5,Ift80,Birc6,Auts2
Monarch	MP:0001719	Absent vitelline blood vessels	7	68	0.78	0.0302	10090.ENSMUSP00000003152,10090.ENSMUSP00000020930,10090.ENSMUSP00000053122,10090.ENSMUSP00000084701,10090.ENSMUSP00000105663,10090.ENSMUSP00000109144,10090.ENSMUSP00000113778	Stk11,Gna13,Pofut1,Bmpr2,Ptk2,Kdr,Rapgef2
Monarch	MP:0002082	Postnatal lethality	38	1198	0.27	0.0306	10090.ENSMUSP00000010597,10090.ENSMUSP00000017384,10090.ENSMUSP00000018700,10090.ENSMUSP00000021750,10090.ENSMUSP00000026360,10090.ENSMUSP00000028279,10090.ENSMUSP00000028633,10090.ENSMUSP00000034707,10090.ENSMUSP00000034766,10090.ENSMUSP00000041702,10090.ENSMUSP00000043583,10090.ENSMUSP00000049355,10090.ENSMUSP00000050825,10090.ENSMUSP00000053122,10090.ENSMUSP00000059385,10090.ENSMUSP00000066492…	Kansl3,Casc3,Dlg4,Ryr2,Itgb8,Strbp,Fbn1,Smarca4,Rora,Kcna2,Bclaf1,Gpi1,Rlf,Pofut1,Nipbl,Nup214,Bsg,Gnb5,Slc9a6,Magi2,Cngb1,Nr3c1,Dst,Myh10,Fus,Msi2,Kdr,Inpp4a,Trp53bp2,Myo5a,Numb,Sorbs2,Kcnq2,Zfp148,Micu1,Tbc1d24,Nfat5,Mark2
Monarch	MP:0003231	Abnormal placenta vasculature	11	171	0.57	0.0306	10090.ENSMUSP00000003152,10090.ENSMUSP00000018547,10090.ENSMUSP00000026360,10090.ENSMUSP00000028499,10090.ENSMUSP00000037930,10090.ENSMUSP00000067783,10090.ENSMUSP00000099652,10090.ENSMUSP00000105663,10090.ENSMUSP00000114203,10090.ENSMUSP00000119303,10090.ENSMUSP00000138333	Stk11,Ggnbp2,Itgb8,Itgav,Uggt1,Fzd5,Tjp1,Ptk2,Fzr1,Numb,Birc6
Monarch	MP:0001718	Abnormal visceral yolk sac morphology	13	232	0.51	0.0309	10090.ENSMUSP00000003152,10090.ENSMUSP00000004202,10090.ENSMUSP00000020930,10090.ENSMUSP00000026360,10090.ENSMUSP00000031653,10090.ENSMUSP00000037930,10090.ENSMUSP00000067783,10090.ENSMUSP00000099652,10090.ENSMUSP00000105663,10090.ENSMUSP00000105965,10090.ENSMUSP00000108723,10090.ENSMUSP00000109144,10090.ENSMUSP00000113778	Stk11,Dnmt1,Gna13,Itgb8,Flt1,Uggt1,Fzd5,Tjp1,Ptk2,Ubr5,Gapvd1,Kdr,Rapgef2
Monarch	MP:0002906	Increased susceptibility to pharmacologically induced seizures	9	117	0.65	0.0309	10090.ENSMUSP00000003345,10090.ENSMUSP00000003468,10090.ENSMUSP00000021750,10090.ENSMUSP00000025486,10090.ENSMUSP00000041702,10090.ENSMUSP00000076922,10090.ENSMUSP00000100025,10090.ENSMUSP00000113862,10090.ENSMUSP00000122915	Amph,Grik5,Ryr2,Lmnb1,Kcna2,Slc9a6,Stam,Depdc5,Kcnq2
Monarch	MP:0001764	Abnormal homeostasis	101	4250	0.14	0.0337	10090.ENSMUSP00000001480,10090.ENSMUSP00000003123,10090.ENSMUSP00000003152,10090.ENSMUSP00000006286,10090.ENSMUSP00000013130,10090.ENSMUSP00000018547,10090.ENSMUSP00000018700,10090.ENSMUSP00000020930,10090.ENSMUSP00000021285,10090.ENSMUSP00000021332,10090.ENSMUSP00000021750,10090.ENSMUSP00000022901,10090.ENSMUSP00000023507,10090.ENSMUSP00000025279,10090.ENSMUSP00000025377,10090.ENSMUSP00000025486…	Npepps,Fam32a,Stk11,Inpp5k,Strn3,Ggnbp2,Dlg4,Gna13,Stx8,Fkbp3,Ryr2,Rrm2b,Gsk3b,Npc1,Ppp2r2b,Lmnb1,Esrra,Dnmbp,Paox,Rptor,Mpc2,Itgav,Fbn1,Polr3f,Eif2a,Cc2d1b,Pink1,Cyfip1,Smg1,Slc27a1,Smarca4,Rora,Fam96a,Camk1d,Rsf1,Uggt1,Cnot3,Slc9a8,Vps13b,Cdnf,Gpi1,Sorl1,Srsf4,Cldn12,Tbc1d22a,Actn4,Bsg,Atg13,Slc9a6,Whrn,Bmpr2,Magi2,Otud7b,Peli1,Vti1a,Nr3c1,Slc7a2,Kif13b,Nsf,Trpm7,Myh10,Jak1,Rap1gap,Fus,Mast2,Mi…
Monarch	MP:0001569	Abnormal circulating bilirubin level	8	94	0.69	0.0342	10090.ENSMUSP00000026209,10090.ENSMUSP00000032891,10090.ENSMUSP00000037028,10090.ENSMUSP00000076081,10090.ENSMUSP00000090979,10090.ENSMUSP00000096414,10090.ENSMUSP00000101461,10090.ENSMUSP00000102095	Dnmbp,Smg1,Camk1d,Atg13,Peli1,Slc7a2,Rap1gap,Mast2
Monarch	MP:0002752	Abnormal somatic nervous system morphology	33	1000	0.28	0.0366	10090.ENSMUSP00000017831,10090.ENSMUSP00000022040,10090.ENSMUSP00000022901,10090.ENSMUSP00000025279,10090.ENSMUSP00000025486,10090.ENSMUSP00000026274,10090.ENSMUSP00000027178,10090.ENSMUSP00000034766,10090.ENSMUSP00000042783,10090.ENSMUSP00000047270,10090.ENSMUSP00000051731,10090.ENSMUSP00000055449,10090.ENSMUSP00000066068,10090.ENSMUSP00000067783,10090.ENSMUSP00000070751,10090.ENSMUSP00000072175…	Rhot1,Agtpbp1,Rrm2b,Npc1,Lmnb1,Lztfl1,Als2,Rora,Tmem135,Chrnb1,Plxnb2,Rp1l1,Actn4,Fzd5,Bsg,Dnajc5,Prom1,Sag,Whrn,Bmpr2,Cngb1,Gpr98,Dst,Trpm7,Myh10,Pcdh15,Fus,Kdr,Nrf1,Trp53bp2,Numb,Mycbp2,Auts2
Monarch	MP:0001392	Abnormal locomotor behavior	45	1532	0.23	0.0386	10090.ENSMUSP00000001480,10090.ENSMUSP00000014640,10090.ENSMUSP00000018547,10090.ENSMUSP00000018700,10090.ENSMUSP00000021362,10090.ENSMUSP00000025243,10090.ENSMUSP00000025279,10090.ENSMUSP00000025377,10090.ENSMUSP00000026671,10090.ENSMUSP00000027178,10090.ENSMUSP00000028499,10090.ENSMUSP00000030536,10090.ENSMUSP00000032629,10090.ENSMUSP00000034230,10090.ENSMUSP00000034529,10090.ENSMUSP00000034766…	Npepps,Ankrd28,Ggnbp2,Dlg4,Klhdc2,Iws1,Npc1,Ppp2r2b,Rptor,Als2,Itgav,Pink1,Cyfip1,Cx3cl1,Cul5,Rora,Hmg20a,Clstn1,Rsf1,Relch,Kcna2,Cdc42bpb,Vps13b,Dnaja3,Cldn12,Itgb5,Dnajc5,Slc9a6,Whrn,Srgap3,Nr3c1,Dst,Trpm7,Myh10,Pcdh15,Lphn2,Fus,Inpp4a,Ddr1,Myo5a,Hnrnpd,Phlpp2,Ndfip2,Auts2,Rsbn1
Monarch	MP:0020573	Abnormal corpus callosum size	6	51	0.84	0.0386	10090.ENSMUSP00000023600,10090.ENSMUSP00000025279,10090.ENSMUSP00000059385,10090.ENSMUSP00000106151,10090.ENSMUSP00000122915,10090.ENSMUSP00000124710	Robo1,Npc1,Nipbl,Trim9,Kcnq2,Mycbp2
Monarch	MP:0008450	Retina photoreceptor degeneration	9	123	0.63	0.0397	10090.ENSMUSP00000022040,10090.ENSMUSP00000026274,10090.ENSMUSP00000042783,10090.ENSMUSP00000055449,10090.ENSMUSP00000070751,10090.ENSMUSP00000072175,10090.ENSMUSP00000073751,10090.ENSMUSP00000090956,10090.ENSMUSP00000110860	Agtpbp1,Lztfl1,Tmem135,Rp1l1,Bsg,Dnajc5,Prom1,Cngb1,Nrf1
Monarch	MP:0004022	Abnormal cone electrophysiology	8	98	0.68	0.0415	10090.ENSMUSP00000022040,10090.ENSMUSP00000042783,10090.ENSMUSP00000055449,10090.ENSMUSP00000070751,10090.ENSMUSP00000073751,10090.ENSMUSP00000081557,10090.ENSMUSP00000093245,10090.ENSMUSP00000110860	Agtpbp1,Tmem135,Rp1l1,Bsg,Prom1,Whrn,Gpr98,Nrf1
Monarch	MP:0005076	Abnormal cell differentiation	25	682	0.33	0.0422	10090.ENSMUSP00000003152,10090.ENSMUSP00000023507,10090.ENSMUSP00000023600,10090.ENSMUSP00000024238,10090.ENSMUSP00000025486,10090.ENSMUSP00000025906,10090.ENSMUSP00000026360,10090.ENSMUSP00000026671,10090.ENSMUSP00000028499,10090.ENSMUSP00000034766,10090.ENSMUSP00000039098,10090.ENSMUSP00000040227,10090.ENSMUSP00000043583,10090.ENSMUSP00000051731,10090.ENSMUSP00000059385,10090.ENSMUSP00000069416…	Stk11,Gsk3b,Robo1,Celsr3,Lmnb1,Esrra,Itgb8,Rptor,Itgav,Rora,Cnot3,Ndst2,Bclaf1,Plxnb2,Nipbl,Itgb5,Nr3c1,Hdac1,Trim9,Nrf1,Trp53bp2,Numb,Mycbp2,Tbc1d24,Auts2
Monarch	MP:0008948	Decreased neuron number	18	417	0.4	0.0441	10090.ENSMUSP00000017831,10090.ENSMUSP00000022040,10090.ENSMUSP00000025279,10090.ENSMUSP00000026227,10090.ENSMUSP00000027178,10090.ENSMUSP00000034766,10090.ENSMUSP00000055449,10090.ENSMUSP00000070751,10090.ENSMUSP00000073751,10090.ENSMUSP00000076922,10090.ENSMUSP00000081557,10090.ENSMUSP00000090956,10090.ENSMUSP00000099513,10090.ENSMUSP00000100025,10090.ENSMUSP00000101858,10090.ENSMUSP00000109087…	Rhot1,Agtpbp1,Npc1,Peo1,Als2,Rora,Rp1l1,Bsg,Prom1,Slc9a6,Whrn,Cngb1,Trpm7,Stam,Fus,Nr2c2,Nrf1,Numb
Monarch	MP:0008803	Abnormal placental labyrinth vasculature morphology	8	100	0.67	0.0456	10090.ENSMUSP00000003152,10090.ENSMUSP00000018547,10090.ENSMUSP00000026360,10090.ENSMUSP00000067783,10090.ENSMUSP00000099652,10090.ENSMUSP00000114203,10090.ENSMUSP00000119303,10090.ENSMUSP00000138333	Stk11,Ggnbp2,Itgb8,Fzd5,Tjp1,Fzr1,Numb,Birc6
Monarch	MP:0000929	Open neural tube	10	155	0.57	0.0467	10090.ENSMUSP00000004202,10090.ENSMUSP00000030917,10090.ENSMUSP00000032629,10090.ENSMUSP00000051731,10090.ENSMUSP00000074578,10090.ENSMUSP00000102783,10090.ENSMUSP00000103789,10090.ENSMUSP00000107498,10090.ENSMUSP00000119303,10090.ENSMUSP00000126338	Dnmt1,Ski,Cyfip1,Plxnb2,Ntm,Tenm4,Kmt2b,Sufu,Numb,Zfp148
Monarch	MP:0004180	Failure of initiation of embryo turning	6	54	0.81	0.0467	10090.ENSMUSP00000003152,10090.ENSMUSP00000004202,10090.ENSMUSP00000099652,10090.ENSMUSP00000105663,10090.ENSMUSP00000107498,10090.ENSMUSP00000119303	Stk11,Dnmt1,Tjp1,Ptk2,Sufu,Numb
TISSUES	BTO:0000282	Head	148	3453	0.4	4.42e-24	10090.ENSMUSP00000001480,10090.ENSMUSP00000003152,10090.ENSMUSP00000003345,10090.ENSMUSP00000003468,10090.ENSMUSP00000007236,10090.ENSMUSP00000016143,10090.ENSMUSP00000018700,10090.ENSMUSP00000020023,10090.ENSMUSP00000020930,10090.ENSMUSP00000021332,10090.ENSMUSP00000021750,10090.ENSMUSP00000021900,10090.ENSMUSP00000022040,10090.ENSMUSP00000022511,10090.ENSMUSP00000023507,10090.ENSMUSP00000023600…	Npepps,Stk11,Amph,Grik5,Syngr3,Wasf3,Dlg4,Reep3,Gna13,Fkbp3,Ryr2,Sema4d,Agtpbp1,Zmym2,Gsk3b,Robo1,Prr13,Celsr3,Npc1,Lmnb1,Esrra,Itgb8,Rptor,Als2,Trip12,Ncl,Ppp1r7,Fam107b,Strbp,Fbn1,Ttbk2,Eif2a,Trim33,Tspan5,Rnf20,Pum1,Pink1,Pclo,Padi2,Flt1,Smg1,St3gal2,Cx3cl1,Cul5,Nedd4,Rora,Clk1,Hmg20a,Lpp,Clstn1,Camk1d,Sntb2,Cnot3,Mmd2,Kcna2,Bclaf1,Ick,Ep400,Gpi1,Mmgt1,Plxnb2,Rp1l1,Taok1,Vti1b,Sorl1,Cldn12,Mia…
TISSUES	BTO:0000227	Central nervous system	124	2749	0.42	4.33e-21	10090.ENSMUSP00000001480,10090.ENSMUSP00000003152,10090.ENSMUSP00000003345,10090.ENSMUSP00000003468,10090.ENSMUSP00000007236,10090.ENSMUSP00000016143,10090.ENSMUSP00000018700,10090.ENSMUSP00000020023,10090.ENSMUSP00000020930,10090.ENSMUSP00000021332,10090.ENSMUSP00000021750,10090.ENSMUSP00000021900,10090.ENSMUSP00000022040,10090.ENSMUSP00000023507,10090.ENSMUSP00000023600,10090.ENSMUSP00000024238…	Npepps,Stk11,Amph,Grik5,Syngr3,Wasf3,Dlg4,Reep3,Gna13,Fkbp3,Ryr2,Sema4d,Agtpbp1,Gsk3b,Robo1,Celsr3,Npc1,Lmnb1,Esrra,Itgb8,Rptor,Als2,Ncl,Ppp1r7,Strbp,Ttbk2,Eif2a,Tspan5,Rnf20,Pum1,Pink1,Pclo,Padi2,Flt1,Smg1,St3gal2,Cx3cl1,Cul5,Nedd4,Rora,Clk1,Hmg20a,Clstn1,Camk1d,Sntb2,Kcna2,Bclaf1,Ep400,Gpi1,Mmgt1,Plxnb2,Taok1,Vti1b,Sorl1,Slc35f6,Ubn1,Cldn12,Ak1,Itgb5,Bsg,Dnajc5,Prom1,Ntm,Atg13,Gnb5,Hspa4l,Fdps,…
TISSUES	BTO:0001484	Nervous system	126	2889	0.4	1.9e-20	10090.ENSMUSP00000001480,10090.ENSMUSP00000003152,10090.ENSMUSP00000003345,10090.ENSMUSP00000003468,10090.ENSMUSP00000007236,10090.ENSMUSP00000016143,10090.ENSMUSP00000018700,10090.ENSMUSP00000020023,10090.ENSMUSP00000020930,10090.ENSMUSP00000021332,10090.ENSMUSP00000021750,10090.ENSMUSP00000021900,10090.ENSMUSP00000022040,10090.ENSMUSP00000023507,10090.ENSMUSP00000023600,10090.ENSMUSP00000024238…	Npepps,Stk11,Amph,Grik5,Syngr3,Wasf3,Dlg4,Reep3,Gna13,Fkbp3,Ryr2,Sema4d,Agtpbp1,Gsk3b,Robo1,Celsr3,Npc1,Lmnb1,Esrra,Itgb8,Rptor,Als2,Ncl,Ppp1r7,Strbp,Ttbk2,Eif2a,Tspan5,Rnf20,Pum1,Pink1,Pclo,Padi2,Flt1,Smg1,St3gal2,Cx3cl1,Cul5,Nedd4,Rora,Clk1,Hmg20a,Clstn1,Camk1d,Sntb2,Kcna2,Bclaf1,Ep400,Gpi1,Mmgt1,Plxnb2,Taok1,Vti1b,Sorl1,Slc35f6,Ubn1,Cldn12,Ak1,Itgb5,Bsg,Dnajc5,Prom1,Ntm,Atg13,Gnb5,Hspa4l,Fdps,…
TISSUES	BTO:0000142	Brain	118	2671	0.41	2.43e-19	10090.ENSMUSP00000001480,10090.ENSMUSP00000003152,10090.ENSMUSP00000003345,10090.ENSMUSP00000003468,10090.ENSMUSP00000007236,10090.ENSMUSP00000016143,10090.ENSMUSP00000018700,10090.ENSMUSP00000020023,10090.ENSMUSP00000020930,10090.ENSMUSP00000021332,10090.ENSMUSP00000021750,10090.ENSMUSP00000021900,10090.ENSMUSP00000022040,10090.ENSMUSP00000023507,10090.ENSMUSP00000023600,10090.ENSMUSP00000024238…	Npepps,Stk11,Amph,Grik5,Syngr3,Wasf3,Dlg4,Reep3,Gna13,Fkbp3,Ryr2,Sema4d,Agtpbp1,Gsk3b,Robo1,Celsr3,Npc1,Lmnb1,Esrra,Itgb8,Rptor,Als2,Ncl,Ppp1r7,Strbp,Ttbk2,Tspan5,Rnf20,Pum1,Pink1,Pclo,Flt1,Smg1,St3gal2,Cx3cl1,Cul5,Nedd4,Rora,Clk1,Hmg20a,Clstn1,Camk1d,Sntb2,Kcna2,Bclaf1,Ep400,Gpi1,Mmgt1,Plxnb2,Taok1,Vti1b,Sorl1,Cldn12,Ak1,Itgb5,Bsg,Dnajc5,Prom1,Ntm,Atg13,Gnb5,Hspa4l,Fdps,Whrn,Pitpnb,Bmpr2,Srgap3,…
TISSUES	BTO:0000000	Tissues, cell types and enzyme sources	252	9281	0.2	1.01e-18	10090.ENSMUSP00000000896,10090.ENSMUSP00000001451,10090.ENSMUSP00000001480,10090.ENSMUSP00000003152,10090.ENSMUSP00000003345,10090.ENSMUSP00000003468,10090.ENSMUSP00000004202,10090.ENSMUSP00000004729,10090.ENSMUSP00000006286,10090.ENSMUSP00000006669,10090.ENSMUSP00000007236,10090.ENSMUSP00000010421,10090.ENSMUSP00000011526,10090.ENSMUSP00000013130,10090.ENSMUSP00000015622,10090.ENSMUSP00000016143…	Pxmp4,Smg5,Npepps,Stk11,Amph,Grik5,Dnmt1,Etfb,Inpp5k,Pdk1,Syngr3,Kiaa0100,Dhdh,Strn3,Rnf5,Wasf3,Casc3,Rhot1,Dlg4,Reep3,Gdpd1,Gna13,Stx8,Fkbp3,Arg2,Ryr2,Sema4d,Agtpbp1,Zmym2,Acin1,Rrm2b,Gsk3b,Robo1,Prr13,Celsr3,Pla2g7,Thoc1,Npc1,Lmnb1,Esrra,Fam45a,Peo1,Lztfl1,Itgb8,Rptor,Mkln1,Sclt1,Als2,Trip12,Ncl,Ppp1r7,Mpc2,Iars2,Fam107b,Strbp,Itgav,Fbn1,Ttbk2,Eif2a,Trim33,Tspan5,Rnf20,Reck,Pum1,Cc2d1b,Pink1,Pc…
TISSUES	BTO:0001489	Whole body	250	9158	0.2	1.01e-18	10090.ENSMUSP00000000896,10090.ENSMUSP00000001451,10090.ENSMUSP00000001480,10090.ENSMUSP00000003152,10090.ENSMUSP00000003345,10090.ENSMUSP00000003468,10090.ENSMUSP00000004202,10090.ENSMUSP00000004729,10090.ENSMUSP00000006286,10090.ENSMUSP00000006669,10090.ENSMUSP00000007236,10090.ENSMUSP00000011526,10090.ENSMUSP00000013130,10090.ENSMUSP00000015622,10090.ENSMUSP00000016143,10090.ENSMUSP00000017384…	Pxmp4,Smg5,Npepps,Stk11,Amph,Grik5,Dnmt1,Etfb,Inpp5k,Pdk1,Syngr3,Dhdh,Strn3,Rnf5,Wasf3,Casc3,Rhot1,Dlg4,Reep3,Gdpd1,Gna13,Stx8,Fkbp3,Arg2,Ryr2,Sema4d,Agtpbp1,Zmym2,Acin1,Rrm2b,Gsk3b,Robo1,Prr13,Celsr3,Pla2g7,Thoc1,Npc1,Lmnb1,Esrra,Fam45a,Peo1,Lztfl1,Itgb8,Rptor,Mkln1,Sclt1,Als2,Trip12,Ncl,Ppp1r7,Mpc2,Iars2,Fam107b,Strbp,Itgav,Fbn1,Ttbk2,Eif2a,Trim33,Tspan5,Rnf20,Reck,Pum1,Cc2d1b,Pink1,Pclo,Padi2,…
TISSUES	BTO:0000284	Organism form	87	1948	0.41	1.01e-13	10090.ENSMUSP00000003152,10090.ENSMUSP00000003345,10090.ENSMUSP00000004202,10090.ENSMUSP00000017384,10090.ENSMUSP00000020023,10090.ENSMUSP00000021332,10090.ENSMUSP00000022793,10090.ENSMUSP00000023507,10090.ENSMUSP00000025486,10090.ENSMUSP00000026274,10090.ENSMUSP00000026671,10090.ENSMUSP00000027178,10090.ENSMUSP00000027421,10090.ENSMUSP00000027438,10090.ENSMUSP00000027921,10090.ENSMUSP00000027965…	Stk11,Amph,Dnmt1,Casc3,Reep3,Fkbp3,Acin1,Gsk3b,Lmnb1,Lztfl1,Rptor,Als2,Trip12,Ncl,Iars2,Fam107b,Itgav,Trim33,Padi2,Flt1,Smg1,Nedd4,Pdcd7,Lpp,Clstn1,Sntb2,Cnot3,Bclaf1,Bcl9,Rbm25,Ep400,Gpi1,Mmgt1,Nek4,Raly,Slc35f6,Nipbl,Ubn1,Mia3,Actn4,Ubap2l,Bsg,Dnajc5,Gulp1,Hspa4l,Srgap3,Nr3c1,Arfgef2,Tjp2,Taf1,Nsf,Tjp1,Myh10,B9d1,Uba2,Cnot2,Lphn2,Fus,Acly,Msi2,Aida,Ptk2,Ubr5,Trp53bp1,Sufu,Gapvd1,Nr2c2,Kdr,Ube2v…
TISSUES	BTO:0000174	Embryonic structure	79	1823	0.4	1.4e-11	10090.ENSMUSP00000003152,10090.ENSMUSP00000003345,10090.ENSMUSP00000004202,10090.ENSMUSP00000017384,10090.ENSMUSP00000020023,10090.ENSMUSP00000021332,10090.ENSMUSP00000022793,10090.ENSMUSP00000023507,10090.ENSMUSP00000025486,10090.ENSMUSP00000026274,10090.ENSMUSP00000026671,10090.ENSMUSP00000027421,10090.ENSMUSP00000027438,10090.ENSMUSP00000027921,10090.ENSMUSP00000028499,10090.ENSMUSP00000029444…	Stk11,Amph,Dnmt1,Casc3,Reep3,Fkbp3,Acin1,Gsk3b,Lmnb1,Lztfl1,Rptor,Trip12,Ncl,Iars2,Itgav,Trim33,Flt1,Smg1,Nedd4,Pdcd7,Lpp,Cnot3,Bclaf1,Bcl9,Rbm25,Ep400,Gpi1,Mmgt1,Nek4,Raly,Slc35f6,Nipbl,Ubn1,Mia3,Actn4,Ubap2l,Bsg,Dnajc5,Gulp1,Hspa4l,Srgap3,Nr3c1,Arfgef2,Tjp2,Taf1,Nsf,Tjp1,Myh10,Uba2,Cnot2,Lphn2,Fus,Acly,Msi2,Aida,Ptk2,Ubr5,Trp53bp1,Sufu,Gapvd1,Nr2c2,Kdr,Ube2v2,Trp53bp2,Prpf39,Myo5a,Tpd52l2,Ankrd…
TISSUES	BTO:0000379	Embryo	71	1528	0.43	1.4e-11	10090.ENSMUSP00000003152,10090.ENSMUSP00000003345,10090.ENSMUSP00000004202,10090.ENSMUSP00000020023,10090.ENSMUSP00000021332,10090.ENSMUSP00000022793,10090.ENSMUSP00000023507,10090.ENSMUSP00000025486,10090.ENSMUSP00000026274,10090.ENSMUSP00000026671,10090.ENSMUSP00000027421,10090.ENSMUSP00000027438,10090.ENSMUSP00000027921,10090.ENSMUSP00000028499,10090.ENSMUSP00000029444,10090.ENSMUSP00000032891…	Stk11,Amph,Dnmt1,Reep3,Fkbp3,Acin1,Gsk3b,Lmnb1,Lztfl1,Rptor,Trip12,Ncl,Iars2,Itgav,Trim33,Smg1,Nedd4,Pdcd7,Lpp,Cnot3,Bclaf1,Bcl9,Rbm25,Ep400,Gpi1,Mmgt1,Nipbl,Ubn1,Mia3,Actn4,Ubap2l,Bsg,Dnajc5,Gulp1,Hspa4l,Srgap3,Nr3c1,Arfgef2,Tjp2,Taf1,Nsf,Tjp1,Myh10,Uba2,Cnot2,Lphn2,Fus,Acly,Msi2,Ptk2,Ubr5,Trp53bp1,Sufu,Gapvd1,Nr2c2,Kdr,Ube2v2,Trp53bp2,Prpf39,Myo5a,Tpd52l2,Numb,Eif5,Nfat5,Clasp2,Csnk1a1,Mark2,Hn…
TISSUES	BTO:0000522	Gland	144	5187	0.21	8.16e-08	10090.ENSMUSP00000000896,10090.ENSMUSP00000003152,10090.ENSMUSP00000004202,10090.ENSMUSP00000004729,10090.ENSMUSP00000006669,10090.ENSMUSP00000011526,10090.ENSMUSP00000013130,10090.ENSMUSP00000015622,10090.ENSMUSP00000016143,10090.ENSMUSP00000017831,10090.ENSMUSP00000020023,10090.ENSMUSP00000020804,10090.ENSMUSP00000020930,10090.ENSMUSP00000021285,10090.ENSMUSP00000021550,10090.ENSMUSP00000021900…	Pxmp4,Stk11,Dnmt1,Etfb,Pdk1,Dhdh,Strn3,Rnf5,Wasf3,Rhot1,Reep3,Gdpd1,Gna13,Stx8,Arg2,Sema4d,Agtpbp1,Zmym2,Acin1,Gsk3b,Robo1,Thoc1,Npc1,Lmnb1,Esrra,Lztfl1,Sclt1,Ncl,Ppp1r7,Mpc2,Fam107b,Ttbk2,Eif2a,Trim33,Rnf20,Pum1,Cc2d1b,Padi2,Dffa,Smg1,Cul5,Smarca4,Nedd4,Clk1,Hmg20a,Pdcd7,Camk1d,Cnot3,Bclaf1,Tldc1,Bcl9,Metap1d,Ick,Rbm25,Ep400,Gpi1,Pofut1,Dnaja3,Taok1,Vti1b,Raly,Sorl1,Nipbl,Cldn12,Mia3,Actn4,Ubap2…
TISSUES	BTO:0001491	Viscus	112	3991	0.21	1.19e-05	10090.ENSMUSP00000000896,10090.ENSMUSP00000001451,10090.ENSMUSP00000003152,10090.ENSMUSP00000004202,10090.ENSMUSP00000004729,10090.ENSMUSP00000006669,10090.ENSMUSP00000011526,10090.ENSMUSP00000015622,10090.ENSMUSP00000017831,10090.ENSMUSP00000020023,10090.ENSMUSP00000021550,10090.ENSMUSP00000021900,10090.ENSMUSP00000022511,10090.ENSMUSP00000022793,10090.ENSMUSP00000022901,10090.ENSMUSP00000023507…	Pxmp4,Smg5,Stk11,Dnmt1,Etfb,Pdk1,Dhdh,Rnf5,Rhot1,Reep3,Arg2,Sema4d,Zmym2,Acin1,Rrm2b,Gsk3b,Robo1,Pla2g7,Npc1,Lmnb1,Esrra,Lztfl1,Sclt1,Ncl,Mpc2,Fam107b,Ttbk2,Eif2a,Trim33,Rnf20,Pum1,Padi2,Dffa,Smg1,Smarca4,Nedd4,Clk1,Camk1d,Bclaf1,Tldc1,Gpi1,Pofut1,Dnaja3,Taok1,Vti1b,Raly,Sorl1,Nipbl,Cldn12,Mia3,Actn4,Nup214,Ppm1h,Itgb5,Bsg,Dnajc5,Prom1,Upf1,Mrpl42,Uqcrh,Fdps,Bmpr2,Gpr98,Nr3c1,Dst,Arrb1,Slc7a2,Tjp…
TISSUES	BTO:0000439	Eye	29	528	0.5	1.8e-05	10090.ENSMUSP00000007236,10090.ENSMUSP00000016143,10090.ENSMUSP00000022511,10090.ENSMUSP00000023810,10090.ENSMUSP00000027421,10090.ENSMUSP00000028279,10090.ENSMUSP00000028633,10090.ENSMUSP00000029989,10090.ENSMUSP00000039098,10090.ENSMUSP00000039357,10090.ENSMUSP00000043583,10090.ENSMUSP00000055449,10090.ENSMUSP00000064801,10090.ENSMUSP00000066138,10090.ENSMUSP00000070751,10090.ENSMUSP00000076155…	Syngr3,Wasf3,Zmym2,Prr13,Trip12,Strbp,Fbn1,Rnf20,Cnot3,Mmd2,Bclaf1,Rp1l1,Mia3,Ubap2l,Bsg,Gnb5,Sag,Cnga1,Otud7b,Tjp1,Pcdh15,Lphn2,Kdr,Ggps1,Clasp2,Rbm20,Ift80,Zmym5,Rbm5
TISSUES	BTO:0000452	Fibroblast	28	494	0.52	1.8e-05	10090.ENSMUSP00000004202,10090.ENSMUSP00000022793,10090.ENSMUSP00000025486,10090.ENSMUSP00000026227,10090.ENSMUSP00000027178,10090.ENSMUSP00000027438,10090.ENSMUSP00000029444,10090.ENSMUSP00000032891,10090.ENSMUSP00000034740,10090.ENSMUSP00000043583,10090.ENSMUSP00000046152,10090.ENSMUSP00000049355,10090.ENSMUSP00000059385,10090.ENSMUSP00000066068,10090.ENSMUSP00000070751,10090.ENSMUSP00000097154…	Dnmt1,Acin1,Lmnb1,Peo1,Als2,Ncl,Trim33,Smg1,Nedd4,Bclaf1,Bcl9,Gpi1,Nipbl,Actn4,Bsg,Tjp2,Taf1,Tjp1,Hdac1,Myh10,Uba2,Acly,Ptk2,Trp53bp1,Trp53bp2,Nfat5,Hnrnpd,Phlpp2
TISSUES	BTO:0001488	Endocrine gland	120	4420	0.2	1.8e-05	10090.ENSMUSP00000000896,10090.ENSMUSP00000003152,10090.ENSMUSP00000004202,10090.ENSMUSP00000004729,10090.ENSMUSP00000006669,10090.ENSMUSP00000011526,10090.ENSMUSP00000013130,10090.ENSMUSP00000015622,10090.ENSMUSP00000016143,10090.ENSMUSP00000017831,10090.ENSMUSP00000020023,10090.ENSMUSP00000020804,10090.ENSMUSP00000020930,10090.ENSMUSP00000021285,10090.ENSMUSP00000021550,10090.ENSMUSP00000022040…	Pxmp4,Stk11,Dnmt1,Etfb,Pdk1,Dhdh,Strn3,Rnf5,Wasf3,Rhot1,Reep3,Gdpd1,Gna13,Stx8,Arg2,Agtpbp1,Zmym2,Acin1,Gsk3b,Thoc1,Npc1,Lmnb1,Esrra,Lztfl1,Ncl,Ppp1r7,Mpc2,Ttbk2,Eif2a,Trim33,Pum1,Cc2d1b,Dffa,Smg1,Cul5,Smarca4,Nedd4,Clk1,Hmg20a,Pdcd7,Camk1d,Cnot3,Bclaf1,Tldc1,Bcl9,Metap1d,Rbm25,Ep400,Gpi1,Pofut1,Taok1,Vti1b,Raly,Sorl1,Nipbl,Cldn12,Mia3,Ubap2l,Nup214,Ppm1h,Itgb5,Dnajc5,Gulp1,Upf1,Ppp3cc,Uqcrh,Fdps…
TISSUES	BTO:0000421	Connective tissue	64	1868	0.3	2.4e-05	10090.ENSMUSP00000000896,10090.ENSMUSP00000004202,10090.ENSMUSP00000021332,10090.ENSMUSP00000022793,10090.ENSMUSP00000025486,10090.ENSMUSP00000026227,10090.ENSMUSP00000027178,10090.ENSMUSP00000027421,10090.ENSMUSP00000027438,10090.ENSMUSP00000027965,10090.ENSMUSP00000029444,10090.ENSMUSP00000030765,10090.ENSMUSP00000030917,10090.ENSMUSP00000032891,10090.ENSMUSP00000034740,10090.ENSMUSP00000036304…	Pxmp4,Dnmt1,Fkbp3,Acin1,Lmnb1,Peo1,Als2,Trip12,Ncl,Fam107b,Trim33,Padi2,Ski,Smg1,Nedd4,Lpp,Bclaf1,Bcl9,Rbm25,Gpi1,Itsn2,Dnaja3,Raly,Nipbl,Mia3,Actn4,Ubap2l,Bsg,Dnajc5,Gulp1,Hspa4l,Fdps,Whrn,Mfap1a,Gpr98,Arrb1,Tjp2,Taf1,Nsf,Tjp1,Hdac1,Myh10,Uba2,Lphn2,Tenm4,Acly,Ptk2,Trp53bp1,Gapvd1,Nr2c2,Kdr,Stx18,Pdxdc1,Trp53bp2,Tpr,Tpd52l2,Zfp148,Micu1,Nfat5,Csnk1a1,Cd200,Hnrnpd,Otud4,Phlpp2
TISSUES	BTO:0000478	Forebrain	30	596	0.47	5.58e-05	10090.ENSMUSP00000003468,10090.ENSMUSP00000018700,10090.ENSMUSP00000020023,10090.ENSMUSP00000021332,10090.ENSMUSP00000023507,10090.ENSMUSP00000024238,10090.ENSMUSP00000025279,10090.ENSMUSP00000027494,10090.ENSMUSP00000030536,10090.ENSMUSP00000030691,10090.ENSMUSP00000034879,10090.ENSMUSP00000037324,10090.ENSMUSP00000049355,10090.ENSMUSP00000051621,10090.ENSMUSP00000055470,10090.ENSMUSP00000068479…	Grik5,Dlg4,Reep3,Fkbp3,Gsk3b,Celsr3,Npc1,Ppp1r7,Pink1,Pclo,Hmg20a,Sntb2,Gpi1,Mmgt1,Taok1,Ak1,Gnb5,Hspa4l,Nr3c1,Slc7a2,Taf1,Fus,Arpc5l,Cadm2,Ahcyl2,Hdhd2,Sorbs2,Mycbp2,Cndp2,Iqsec1
TISSUES	BTO:0000239	Telencephalon	27	513	0.49	9.17e-05	10090.ENSMUSP00000018700,10090.ENSMUSP00000020023,10090.ENSMUSP00000021332,10090.ENSMUSP00000023507,10090.ENSMUSP00000024238,10090.ENSMUSP00000025279,10090.ENSMUSP00000027494,10090.ENSMUSP00000030536,10090.ENSMUSP00000030691,10090.ENSMUSP00000037324,10090.ENSMUSP00000049355,10090.ENSMUSP00000051621,10090.ENSMUSP00000055470,10090.ENSMUSP00000068479,10090.ENSMUSP00000076155,10090.ENSMUSP00000076336…	Dlg4,Reep3,Fkbp3,Gsk3b,Celsr3,Npc1,Ppp1r7,Pink1,Pclo,Sntb2,Gpi1,Mmgt1,Taok1,Ak1,Gnb5,Hspa4l,Slc7a2,Taf1,Fus,Arpc5l,Cadm2,Ahcyl2,Hdhd2,Sorbs2,Mycbp2,Cndp2,Iqsec1
TISSUES	BTO:0000231	Cerebral hemisphere	26	495	0.49	0.00015	10090.ENSMUSP00000018700,10090.ENSMUSP00000020023,10090.ENSMUSP00000023507,10090.ENSMUSP00000024238,10090.ENSMUSP00000025279,10090.ENSMUSP00000027494,10090.ENSMUSP00000030536,10090.ENSMUSP00000030691,10090.ENSMUSP00000037324,10090.ENSMUSP00000049355,10090.ENSMUSP00000051621,10090.ENSMUSP00000055470,10090.ENSMUSP00000068479,10090.ENSMUSP00000076155,10090.ENSMUSP00000076336,10090.ENSMUSP00000096414…	Dlg4,Reep3,Gsk3b,Celsr3,Npc1,Ppp1r7,Pink1,Pclo,Sntb2,Gpi1,Mmgt1,Taok1,Ak1,Gnb5,Hspa4l,Slc7a2,Taf1,Fus,Arpc5l,Cadm2,Ahcyl2,Hdhd2,Sorbs2,Mycbp2,Cndp2,Iqsec1
TISSUES	BTO:0000233	Cerebral cortex	25	483	0.48	0.00029	10090.ENSMUSP00000018700,10090.ENSMUSP00000020023,10090.ENSMUSP00000023507,10090.ENSMUSP00000025279,10090.ENSMUSP00000027494,10090.ENSMUSP00000030536,10090.ENSMUSP00000030691,10090.ENSMUSP00000037324,10090.ENSMUSP00000049355,10090.ENSMUSP00000051621,10090.ENSMUSP00000055470,10090.ENSMUSP00000068479,10090.ENSMUSP00000076155,10090.ENSMUSP00000076336,10090.ENSMUSP00000096414,10090.ENSMUSP00000098895…	Dlg4,Reep3,Gsk3b,Npc1,Ppp1r7,Pink1,Pclo,Sntb2,Gpi1,Mmgt1,Taok1,Ak1,Gnb5,Hspa4l,Slc7a2,Taf1,Fus,Arpc5l,Cadm2,Ahcyl2,Hdhd2,Sorbs2,Mycbp2,Cndp2,Iqsec1
TISSUES	BTO:0000202	Sense organ	31	705	0.41	0.00043	10090.ENSMUSP00000007236,10090.ENSMUSP00000016143,10090.ENSMUSP00000022511,10090.ENSMUSP00000023810,10090.ENSMUSP00000027421,10090.ENSMUSP00000028279,10090.ENSMUSP00000028633,10090.ENSMUSP00000029989,10090.ENSMUSP00000039098,10090.ENSMUSP00000039357,10090.ENSMUSP00000043583,10090.ENSMUSP00000055449,10090.ENSMUSP00000064801,10090.ENSMUSP00000066138,10090.ENSMUSP00000070751,10090.ENSMUSP00000076155…	Syngr3,Wasf3,Zmym2,Prr13,Trip12,Strbp,Fbn1,Rnf20,Cnot3,Mmd2,Bclaf1,Rp1l1,Mia3,Ubap2l,Bsg,Gnb5,Sag,Whrn,Cnga1,Otud7b,Tjp1,Pcdh15,Lphn2,Aida,Kdr,Ggps1,Clasp2,Rbm20,Ift80,Zmym5,Rbm5
TISSUES	BTO:0003091	Urogenital system	99	3755	0.19	0.00086	10090.ENSMUSP00000000896,10090.ENSMUSP00000003152,10090.ENSMUSP00000004202,10090.ENSMUSP00000013130,10090.ENSMUSP00000017831,10090.ENSMUSP00000020023,10090.ENSMUSP00000020804,10090.ENSMUSP00000020930,10090.ENSMUSP00000021285,10090.ENSMUSP00000021550,10090.ENSMUSP00000021900,10090.ENSMUSP00000022040,10090.ENSMUSP00000022511,10090.ENSMUSP00000023507,10090.ENSMUSP00000023600,10090.ENSMUSP00000025137…	Pxmp4,Stk11,Dnmt1,Strn3,Rhot1,Reep3,Gdpd1,Gna13,Stx8,Arg2,Sema4d,Agtpbp1,Zmym2,Gsk3b,Robo1,Thoc1,Npc1,Lmnb1,Esrra,Lztfl1,Mkln1,Sclt1,Ppp1r7,Eif2a,Trim33,Rnf20,Flt1,Zfml,Cul5,Clk1,Hmg20a,Cnot3,Bcl9,Metap1d,Ep400,Itsn2,Pofut1,Dnaja3,Taok1,Vti1b,Nek4,Raly,Sorl1,Trmt10c,Ubn1,Cldn12,Actn4,Ubap2l,Nup214,Itgb5,Bsg,Prom1,Gulp1,Ppp3cc,Fdps,Bmpr2,Arrb1,Man2a2,Lgals8,Trpm7,B9d1,Uba2,Rap1gap,Lphn2,Fus,Scmh1,…
TISSUES	BTO:0000570	Hematopoietic system	65	2151	0.25	0.00087	10090.ENSMUSP00000001451,10090.ENSMUSP00000003152,10090.ENSMUSP00000017831,10090.ENSMUSP00000020023,10090.ENSMUSP00000021285,10090.ENSMUSP00000021900,10090.ENSMUSP00000022511,10090.ENSMUSP00000022901,10090.ENSMUSP00000023507,10090.ENSMUSP00000024706,10090.ENSMUSP00000025137,10090.ENSMUSP00000025279,10090.ENSMUSP00000025486,10090.ENSMUSP00000027965,10090.ENSMUSP00000028279,10090.ENSMUSP00000029387…	Smg5,Stk11,Rhot1,Reep3,Stx8,Sema4d,Zmym2,Rrm2b,Gsk3b,Pla2g7,Thoc1,Npc1,Lmnb1,Fam107b,Strbp,Eif2a,Trim33,Cc2d1b,Padi2,Dffa,Clk1,Hmg20a,Fam96a,Pdcd7,Camk1d,Bcl9,Ep400,Gpi1,Pofut1,Vti1b,Sorl1,Nup214,Zkscan3,Prom1,Fdps,Arrb1,Lgals8,Taf1,Nsf,Stam,Rap1gap,Fus,Mast2,Pogz,Kmt2b,Dmtn,Arpc5l,Kdr,Stx18,Map7,Prpf39,Fzr1,Myo5a,Lpin2,Prkrip1,Dnajc1,Zfp148,Micu1,Ggps1,Cndp2,Csnk1a1,Ptp4a3,Phlpp2,Rbm5,Soat1
TISSUES	BTO:0000345	Digestive gland	61	2031	0.24	0.002	10090.ENSMUSP00000000896,10090.ENSMUSP00000003152,10090.ENSMUSP00000004202,10090.ENSMUSP00000004729,10090.ENSMUSP00000006669,10090.ENSMUSP00000011526,10090.ENSMUSP00000015622,10090.ENSMUSP00000020023,10090.ENSMUSP00000021550,10090.ENSMUSP00000022793,10090.ENSMUSP00000023507,10090.ENSMUSP00000025279,10090.ENSMUSP00000025486,10090.ENSMUSP00000025906,10090.ENSMUSP00000027438,10090.ENSMUSP00000027853…	Pxmp4,Stk11,Dnmt1,Etfb,Pdk1,Dhdh,Rnf5,Reep3,Arg2,Acin1,Gsk3b,Npc1,Lmnb1,Esrra,Ncl,Mpc2,Ttbk2,Eif2a,Dffa,Smarca4,Nedd4,Clk1,Camk1d,Bclaf1,Tldc1,Gpi1,Vti1b,Raly,Nipbl,Cldn12,Mia3,Ppm1h,Itgb5,Dnajc5,Upf1,Uqcrh,Fdps,Gpr98,Slc7a2,Tjp2,Lgals8,Cds2,Tjp1,Rap1gap,Lphn2,Fus,Mier1,Kmt2b,Fitm2,Chd9,Ptk2,Myo5a,Lpin2,Numb,Sorbs2,Mycbp2,Dnajc1,Zfp148,Eif5,Csnk1a1,Birc6
TISSUES	BTO:0000431	Excretory gland	58	1940	0.24	0.0036	10090.ENSMUSP00000000896,10090.ENSMUSP00000003152,10090.ENSMUSP00000020023,10090.ENSMUSP00000021285,10090.ENSMUSP00000021550,10090.ENSMUSP00000021900,10090.ENSMUSP00000022511,10090.ENSMUSP00000023600,10090.ENSMUSP00000025137,10090.ENSMUSP00000025279,10090.ENSMUSP00000025486,10090.ENSMUSP00000025906,10090.ENSMUSP00000026274,10090.ENSMUSP00000026866,10090.ENSMUSP00000027494,10090.ENSMUSP00000029387…	Pxmp4,Stk11,Reep3,Stx8,Arg2,Sema4d,Zmym2,Robo1,Thoc1,Npc1,Lmnb1,Esrra,Lztfl1,Sclt1,Ppp1r7,Eif2a,Rnf20,Clk1,Bcl9,Metap1d,Dnaja3,Taok1,Vti1b,Raly,Sorl1,Cldn12,Actn4,Ubap2l,Itgb5,Bsg,Prom1,Fdps,Bmpr2,Arrb1,Trpm7,B9d1,Uba2,Rap1gap,Lphn2,Fus,Mast2,Kmt2b,Dmtn,Sufu,Kdr,Ube2v2,Map7,Trp53bp2,Myo5a,Ankrd32,Lpin2,Dnajc1,Zfp148,Micu1,Cndp2,Csnk1a1,Rbm5,Auts2
TISSUES	BTO:0000759	Liver	49	1546	0.27	0.0038	10090.ENSMUSP00000000896,10090.ENSMUSP00000003152,10090.ENSMUSP00000004202,10090.ENSMUSP00000004729,10090.ENSMUSP00000006669,10090.ENSMUSP00000011526,10090.ENSMUSP00000015622,10090.ENSMUSP00000020023,10090.ENSMUSP00000022793,10090.ENSMUSP00000023507,10090.ENSMUSP00000025279,10090.ENSMUSP00000025486,10090.ENSMUSP00000025906,10090.ENSMUSP00000027438,10090.ENSMUSP00000027853,10090.ENSMUSP00000029387…	Pxmp4,Stk11,Dnmt1,Etfb,Pdk1,Dhdh,Rnf5,Reep3,Acin1,Gsk3b,Npc1,Lmnb1,Esrra,Ncl,Mpc2,Eif2a,Dffa,Smarca4,Nedd4,Clk1,Bclaf1,Gpi1,Vti1b,Raly,Nipbl,Cldn12,Mia3,Itgb5,Dnajc5,Upf1,Uqcrh,Fdps,Slc7a2,Tjp2,Lgals8,Cds2,Tjp1,Lphn2,Mier1,Kmt2b,Fitm2,Ptk2,Lpin2,Numb,Sorbs2,Zfp148,Eif5,Csnk1a1,Birc6
TISSUES	BTO:0000203	Respiratory system	41	1218	0.29	0.0047	10090.ENSMUSP00000001451,10090.ENSMUSP00000003152,10090.ENSMUSP00000006286,10090.ENSMUSP00000023600,10090.ENSMUSP00000025279,10090.ENSMUSP00000025486,10090.ENSMUSP00000025957,10090.ENSMUSP00000029387,10090.ENSMUSP00000029444,10090.ENSMUSP00000030198,10090.ENSMUSP00000030816,10090.ENSMUSP00000034868,10090.ENSMUSP00000036962,10090.ENSMUSP00000049038,10090.ENSMUSP00000053122,10090.ENSMUSP00000055470…	Smg5,Stk11,Inpp5k,Robo1,Npc1,Lmnb1,Fam45a,Eif2a,Trim33,Reck,Dffa,Clk1,Clstn1,Ep400,Pofut1,Taok1,Vti1b,Nup214,Itgb5,Prom1,Fdps,Bmpr2,Arrb1,Nsf,Trpm7,Tjp1,Uba2,Rap1gap,Lphn2,Fus,Kmt2b,Kdr,Trp53bp2,Fzr1,Myo5a,Lpin2,Numb,Zfp148,Csnk1a1,Cd200,Rbm5
TISSUES	BTO:0000763	Lung	39	1144	0.3	0.0054	10090.ENSMUSP00000001451,10090.ENSMUSP00000003152,10090.ENSMUSP00000023600,10090.ENSMUSP00000025279,10090.ENSMUSP00000025486,10090.ENSMUSP00000025957,10090.ENSMUSP00000029387,10090.ENSMUSP00000029444,10090.ENSMUSP00000030198,10090.ENSMUSP00000030816,10090.ENSMUSP00000034868,10090.ENSMUSP00000036962,10090.ENSMUSP00000053122,10090.ENSMUSP00000055470,10090.ENSMUSP00000057462,10090.ENSMUSP00000066492…	Smg5,Stk11,Robo1,Npc1,Lmnb1,Fam45a,Eif2a,Trim33,Reck,Dffa,Clk1,Clstn1,Pofut1,Taok1,Vti1b,Nup214,Itgb5,Prom1,Fdps,Bmpr2,Arrb1,Nsf,Trpm7,Tjp1,Uba2,Rap1gap,Lphn2,Fus,Kmt2b,Kdr,Trp53bp2,Fzr1,Myo5a,Lpin2,Numb,Zfp148,Csnk1a1,Cd200,Rbm5
TISSUES	BTO:0004725	Embryonic fibroblast	17	325	0.48	0.0076	10090.ENSMUSP00000004202,10090.ENSMUSP00000025486,10090.ENSMUSP00000027438,10090.ENSMUSP00000032891,10090.ENSMUSP00000034740,10090.ENSMUSP00000059385,10090.ENSMUSP00000098895,10090.ENSMUSP00000099652,10090.ENSMUSP00000099671,10090.ENSMUSP00000099807,10090.ENSMUSP00000103012,10090.ENSMUSP00000105663,10090.ENSMUSP00000106278,10090.ENSMUSP00000112508,10090.ENSMUSP00000127784,10090.ENSMUSP00000132735…	Dnmt1,Lmnb1,Ncl,Smg1,Nedd4,Nipbl,Taf1,Tjp1,Myh10,Uba2,Acly,Ptk2,Trp53bp1,Trp53bp2,Nfat5,Hnrnpd,Phlpp2
TISSUES	BTO:0000088	Cardiovascular system	37	1088	0.3	0.0083	10090.ENSMUSP00000003152,10090.ENSMUSP00000004729,10090.ENSMUSP00000017831,10090.ENSMUSP00000021285,10090.ENSMUSP00000021750,10090.ENSMUSP00000022040,10090.ENSMUSP00000022511,10090.ENSMUSP00000025279,10090.ENSMUSP00000026274,10090.ENSMUSP00000028633,10090.ENSMUSP00000030816,10090.ENSMUSP00000031653,10090.ENSMUSP00000049355,10090.ENSMUSP00000053842,10090.ENSMUSP00000055470,10090.ENSMUSP00000057462…	Stk11,Etfb,Rhot1,Stx8,Ryr2,Agtpbp1,Zmym2,Npc1,Lztfl1,Fbn1,Dffa,Flt1,Gpi1,Dnaja3,Taok1,Vti1b,Mrpl42,Bmpr2,D2hgdh,Trpm7,Tjp1,B9d1,Lphn2,Fus,Mast2,Fitm2,Arpc5l,Kdr,Numb,Sorbs2,Zfp148,Ggps1,Cndp2,Csnk1a1,Rbm20,Cd200,Rbm5
TISSUES	BTO:0005810	Immune system	61	2165	0.21	0.0094	10090.ENSMUSP00000001451,10090.ENSMUSP00000003152,10090.ENSMUSP00000017831,10090.ENSMUSP00000020023,10090.ENSMUSP00000021285,10090.ENSMUSP00000021900,10090.ENSMUSP00000022511,10090.ENSMUSP00000022901,10090.ENSMUSP00000024706,10090.ENSMUSP00000025137,10090.ENSMUSP00000025279,10090.ENSMUSP00000025486,10090.ENSMUSP00000027965,10090.ENSMUSP00000028279,10090.ENSMUSP00000029387,10090.ENSMUSP00000029444…	Smg5,Stk11,Rhot1,Reep3,Stx8,Sema4d,Zmym2,Rrm2b,Pla2g7,Thoc1,Npc1,Lmnb1,Fam107b,Strbp,Eif2a,Trim33,Cc2d1b,Padi2,Dffa,Clk1,Hmg20a,Fam96a,Pdcd7,Camk1d,Bcl9,Ep400,Gpi1,Cyp20a1,Itsn2,Pofut1,Vti1b,Sorl1,Nup214,Fdps,Vti1a,Arrb1,Lgals8,Taf1,Nsf,Stam,Rap1gap,Fus,Pogz,Kmt2b,Arpc5l,Stx18,Prpf39,Fzr1,Myo5a,Lpin2,Prkrip1,Dnajc1,Zfp148,Micu1,Ggps1,Cndp2,Csnk1a1,Ptp4a3,Phlpp2,Rbm5,Soat1
TISSUES	BTO:0003092	Urinary system	47	1544	0.25	0.0115	10090.ENSMUSP00000000896,10090.ENSMUSP00000003152,10090.ENSMUSP00000020023,10090.ENSMUSP00000021550,10090.ENSMUSP00000021900,10090.ENSMUSP00000022511,10090.ENSMUSP00000023600,10090.ENSMUSP00000025137,10090.ENSMUSP00000025279,10090.ENSMUSP00000025486,10090.ENSMUSP00000025906,10090.ENSMUSP00000026866,10090.ENSMUSP00000029387,10090.ENSMUSP00000029989,10090.ENSMUSP00000034868,10090.ENSMUSP00000053842…	Pxmp4,Stk11,Reep3,Arg2,Sema4d,Zmym2,Robo1,Thoc1,Npc1,Lmnb1,Esrra,Sclt1,Eif2a,Rnf20,Clk1,Dnaja3,Taok1,Vti1b,Sorl1,Cldn12,Actn4,Itgb5,Bsg,Prom1,Fdps,Bmpr2,Arrb1,Trpm7,B9d1,Uba2,Rap1gap,Lphn2,Fus,Mast2,Kmt2b,Dmtn,Sufu,Kdr,Map7,Trp53bp2,Hdhd2,Myo5a,Lpin2,Zfp148,Micu1,Csnk1a1,Rbm5
TISSUES	BTO:0000753	Lymphoid tissue	53	1858	0.22	0.0198	10090.ENSMUSP00000001451,10090.ENSMUSP00000003152,10090.ENSMUSP00000017831,10090.ENSMUSP00000020023,10090.ENSMUSP00000021900,10090.ENSMUSP00000022511,10090.ENSMUSP00000022901,10090.ENSMUSP00000024706,10090.ENSMUSP00000025137,10090.ENSMUSP00000025279,10090.ENSMUSP00000025486,10090.ENSMUSP00000027965,10090.ENSMUSP00000028279,10090.ENSMUSP00000029387,10090.ENSMUSP00000029444,10090.ENSMUSP00000030320…	Smg5,Stk11,Rhot1,Reep3,Sema4d,Zmym2,Rrm2b,Pla2g7,Thoc1,Npc1,Lmnb1,Fam107b,Strbp,Eif2a,Trim33,Cc2d1b,Padi2,Dffa,Clk1,Hmg20a,Fam96a,Pdcd7,Camk1d,Bcl9,Ep400,Gpi1,Pofut1,Vti1b,Sorl1,Nup214,Fdps,Arrb1,Lgals8,Taf1,Nsf,Stam,Rap1gap,Fus,Pogz,Kmt2b,Arpc5l,Prpf39,Fzr1,Myo5a,Prkrip1,Zfp148,Ggps1,Cndp2,Csnk1a1,Ptp4a3,Phlpp2,Rbm5,Soat1
TISSUES	BTO:0000081	Reproductive system	71	2724	0.18	0.022	10090.ENSMUSP00000003152,10090.ENSMUSP00000004202,10090.ENSMUSP00000013130,10090.ENSMUSP00000017831,10090.ENSMUSP00000020804,10090.ENSMUSP00000020930,10090.ENSMUSP00000021285,10090.ENSMUSP00000022040,10090.ENSMUSP00000022511,10090.ENSMUSP00000023507,10090.ENSMUSP00000025279,10090.ENSMUSP00000025486,10090.ENSMUSP00000026274,10090.ENSMUSP00000027494,10090.ENSMUSP00000029387,10090.ENSMUSP00000029444…	Stk11,Dnmt1,Strn3,Rhot1,Gdpd1,Gna13,Stx8,Agtpbp1,Zmym2,Gsk3b,Npc1,Lmnb1,Lztfl1,Ppp1r7,Eif2a,Trim33,Flt1,Zfml,Cul5,Clk1,Hmg20a,Cnot3,Bcl9,Metap1d,Ep400,Itsn2,Pofut1,Taok1,Vti1b,Nek4,Raly,Sorl1,Ubn1,Ubap2l,Nup214,Itgb5,Gulp1,Ppp3cc,Fdps,Arrb1,Man2a2,Lgals8,B9d1,Fus,Scmh1,Mast2,Kmt2b,Pex5l,Aida,Zc3h14,Sufu,Arpc5l,Kdr,Stx18,Ube2v2,Fzr1,Ankrd32,Lpin2,Numb,Slc26a2,Desi1,Dnajc1,Micu1,Ggps1,Cndp2,Csnk1a1…
TISSUES	BTO:0001244	Urinary tract	46	1554	0.24	0.0229	10090.ENSMUSP00000000896,10090.ENSMUSP00000003152,10090.ENSMUSP00000020023,10090.ENSMUSP00000021550,10090.ENSMUSP00000021900,10090.ENSMUSP00000022511,10090.ENSMUSP00000023600,10090.ENSMUSP00000025279,10090.ENSMUSP00000025486,10090.ENSMUSP00000025906,10090.ENSMUSP00000026866,10090.ENSMUSP00000029387,10090.ENSMUSP00000029989,10090.ENSMUSP00000034868,10090.ENSMUSP00000053842,10090.ENSMUSP00000055470…	Pxmp4,Stk11,Reep3,Arg2,Sema4d,Zmym2,Robo1,Npc1,Lmnb1,Esrra,Sclt1,Eif2a,Rnf20,Clk1,Dnaja3,Taok1,Vti1b,Sorl1,Cldn12,Actn4,Itgb5,Bsg,Prom1,Fdps,Bmpr2,Arrb1,Trpm7,B9d1,Uba2,Rap1gap,Lphn2,Fus,Mast2,Kmt2b,Dmtn,Sufu,Kdr,Map7,Trp53bp2,Hdhd2,Myo5a,Lpin2,Zfp148,Micu1,Csnk1a1,Rbm5
TISSUES	BTO:0000671	Kidney	43	1453	0.24	0.0355	10090.ENSMUSP00000000896,10090.ENSMUSP00000003152,10090.ENSMUSP00000021550,10090.ENSMUSP00000021900,10090.ENSMUSP00000022511,10090.ENSMUSP00000023600,10090.ENSMUSP00000025279,10090.ENSMUSP00000025486,10090.ENSMUSP00000025906,10090.ENSMUSP00000026866,10090.ENSMUSP00000029387,10090.ENSMUSP00000029989,10090.ENSMUSP00000034868,10090.ENSMUSP00000053842,10090.ENSMUSP00000057462,10090.ENSMUSP00000058613…	Pxmp4,Stk11,Arg2,Sema4d,Zmym2,Robo1,Npc1,Lmnb1,Esrra,Sclt1,Eif2a,Rnf20,Clk1,Dnaja3,Vti1b,Sorl1,Cldn12,Actn4,Itgb5,Bsg,Prom1,Fdps,Bmpr2,Arrb1,Trpm7,B9d1,Uba2,Rap1gap,Lphn2,Fus,Mast2,Kmt2b,Dmtn,Sufu,Kdr,Map7,Trp53bp2,Myo5a,Lpin2,Zfp148,Micu1,Csnk1a1,Rbm5
TISSUES	BTO:0001102	Blood vessel	9	125	0.62	0.0355	10090.ENSMUSP00000017831,10090.ENSMUSP00000026274,10090.ENSMUSP00000028633,10090.ENSMUSP00000031653,10090.ENSMUSP00000084701,10090.ENSMUSP00000099652,10090.ENSMUSP00000099717,10090.ENSMUSP00000109144,10090.ENSMUSP00000121619	Rhot1,Lztfl1,Fbn1,Flt1,Bmpr2,Tjp1,B9d1,Kdr,Sorbs2
TISSUES	BTO:0000562	Heart	32	980	0.28	0.0388	10090.ENSMUSP00000003152,10090.ENSMUSP00000004729,10090.ENSMUSP00000021285,10090.ENSMUSP00000021750,10090.ENSMUSP00000022040,10090.ENSMUSP00000022511,10090.ENSMUSP00000025279,10090.ENSMUSP00000030816,10090.ENSMUSP00000031653,10090.ENSMUSP00000049355,10090.ENSMUSP00000053842,10090.ENSMUSP00000055470,10090.ENSMUSP00000057462,10090.ENSMUSP00000075226,10090.ENSMUSP00000084701,10090.ENSMUSP00000095235…	Stk11,Etfb,Stx8,Ryr2,Agtpbp1,Zmym2,Npc1,Dffa,Flt1,Gpi1,Dnaja3,Taok1,Vti1b,Mrpl42,Bmpr2,D2hgdh,Trpm7,Tjp1,B9d1,Lphn2,Fus,Mast2,Fitm2,Arpc5l,Kdr,Numb,Zfp148,Cndp2,Csnk1a1,Rbm20,Cd200,Rbm5
TISSUES	BTO:0001854	Vascular endothelial cell	4	20	1.07	0.0459	10090.ENSMUSP00000031653,10090.ENSMUSP00000084701,10090.ENSMUSP00000099652,10090.ENSMUSP00000109144	Flt1,Bmpr2,Tjp1,Kdr
COMPARTMENTS	GOCC:0005622	Intracellular	273	9943	0.2	1.26e-22	10090.ENSMUSP00000000896,10090.ENSMUSP00000001451,10090.ENSMUSP00000001480,10090.ENSMUSP00000002418,10090.ENSMUSP00000003152,10090.ENSMUSP00000003345,10090.ENSMUSP00000003468,10090.ENSMUSP00000004202,10090.ENSMUSP00000004729,10090.ENSMUSP00000005825,10090.ENSMUSP00000006286,10090.ENSMUSP00000006669,10090.ENSMUSP00000007236,10090.ENSMUSP00000010597,10090.ENSMUSP00000013130,10090.ENSMUSP00000014640…	Pxmp4,Smg5,Npepps,Borcs8,Stk11,Amph,Grik5,Dnmt1,Etfb,Pan2,Inpp5k,Pdk1,Syngr3,Kansl3,Strn3,Ankrd28,Zfyve20,Rnf5,Wasf3,Casc3,Rhot1,Ggnbp2,Dlg4,Tada2a,Gle1,Gdpd1,Gna13,Stx8,Fkbp3,Klhdc2,Arg2,Ryr2,Agtpbp1,Zmym2,Acin1,Rrm2b,Polr3h,Gsk3b,Ndufb4,Thoc1,Iws1,Wdr33,Npc1,Ppp2r2b,Lmnb1,Esrra,Fam45a,Dnmbp,Peo1,Lztfl1,Paox,Rptor,Mkln1,Sclt1,Als2,Trip12,Ncl,Ppp1r7,Desi2,Mpc2,Dcaf6,Iars2,Strbp,Ttbk2,Polr3f,Eif2a…
COMPARTMENTS	GOCC:0110165	Cellular anatomical entity	299	12108	0.16	3.58e-19	10090.ENSMUSP00000000896,10090.ENSMUSP00000001451,10090.ENSMUSP00000001480,10090.ENSMUSP00000002418,10090.ENSMUSP00000003152,10090.ENSMUSP00000003345,10090.ENSMUSP00000003468,10090.ENSMUSP00000004202,10090.ENSMUSP00000004729,10090.ENSMUSP00000005825,10090.ENSMUSP00000006286,10090.ENSMUSP00000006669,10090.ENSMUSP00000007236,10090.ENSMUSP00000010597,10090.ENSMUSP00000013130,10090.ENSMUSP00000014640…	Pxmp4,Smg5,Npepps,Borcs8,Stk11,Amph,Grik5,Dnmt1,Etfb,Pan2,Inpp5k,Pdk1,Syngr3,Kansl3,Strn3,Ankrd28,Zfyve20,Rnf5,Wasf3,Casc3,Rhot1,Ggnbp2,Dlg4,Tada2a,Gle1,Gdpd1,Gna13,Stx8,Fkbp3,Arg2,Ryr2,Sema4d,Agtpbp1,Zmym2,Acin1,Rrm2b,Polr3h,Gsk3b,Ndufb4,Robo1,Celsr3,Pla2g7,Thoc1,Iws1,Wdr33,Npc1,Ppp2r2b,Lmnb1,Esrra,Fam45a,Dnmbp,Peo1,Lztfl1,Itgb8,Paox,Rptor,Mkln1,Sclt1,Als2,Trip12,Ncl,Desi2,Mpc2,Dcaf6,Iars2,Strbp…
COMPARTMENTS	GOCC:0043226	Organelle	236	8565	0.2	4.44e-17	10090.ENSMUSP00000000896,10090.ENSMUSP00000001451,10090.ENSMUSP00000003152,10090.ENSMUSP00000003345,10090.ENSMUSP00000003468,10090.ENSMUSP00000004202,10090.ENSMUSP00000004729,10090.ENSMUSP00000005825,10090.ENSMUSP00000006286,10090.ENSMUSP00000006669,10090.ENSMUSP00000007236,10090.ENSMUSP00000010597,10090.ENSMUSP00000014640,10090.ENSMUSP00000014694,10090.ENSMUSP00000015622,10090.ENSMUSP00000017384…	Pxmp4,Smg5,Stk11,Amph,Grik5,Dnmt1,Etfb,Pan2,Inpp5k,Pdk1,Syngr3,Kansl3,Ankrd28,Zfyve20,Rnf5,Casc3,Rhot1,Ggnbp2,Dlg4,Tada2a,Gle1,Gna13,Stx8,Fkbp3,Arg2,Ryr2,Agtpbp1,Zmym2,Acin1,Rrm2b,Polr3h,Gsk3b,Ndufb4,Thoc1,Iws1,Wdr33,Npc1,Ppp2r2b,Lmnb1,Esrra,Fam45a,Dnmbp,Peo1,Paox,Rptor,Mkln1,Sclt1,Als2,Trip12,Ncl,Mpc2,Dcaf6,Strbp,Ttbk2,Polr3f,Trim33,Rnf20,Pum1,Pink1,Zfp593,Pclo,Padi2,Dffa,Ski,Flt1,Zfml,Asun,Timm…
COMPARTMENTS	GOCC:0043229	Intracellular organelle	221	8073	0.2	9.01e-15	10090.ENSMUSP00000000896,10090.ENSMUSP00000001451,10090.ENSMUSP00000003152,10090.ENSMUSP00000003345,10090.ENSMUSP00000003468,10090.ENSMUSP00000004202,10090.ENSMUSP00000004729,10090.ENSMUSP00000005825,10090.ENSMUSP00000006286,10090.ENSMUSP00000006669,10090.ENSMUSP00000007236,10090.ENSMUSP00000010597,10090.ENSMUSP00000014640,10090.ENSMUSP00000014694,10090.ENSMUSP00000015622,10090.ENSMUSP00000017384…	Pxmp4,Smg5,Stk11,Amph,Grik5,Dnmt1,Etfb,Pan2,Inpp5k,Pdk1,Syngr3,Kansl3,Ankrd28,Zfyve20,Rnf5,Casc3,Rhot1,Ggnbp2,Dlg4,Tada2a,Gle1,Gna13,Stx8,Fkbp3,Arg2,Ryr2,Agtpbp1,Zmym2,Acin1,Rrm2b,Polr3h,Gsk3b,Ndufb4,Thoc1,Iws1,Wdr33,Npc1,Ppp2r2b,Lmnb1,Esrra,Fam45a,Dnmbp,Peo1,Paox,Rptor,Mkln1,Sclt1,Als2,Trip12,Ncl,Mpc2,Dcaf6,Strbp,Ttbk2,Polr3f,Trim33,Rnf20,Pum1,Pink1,Zfp593,Pclo,Padi2,Dffa,Ski,Flt1,Zfml,Asun,Timm…
COMPARTMENTS	GOCC:0043227	Membrane-bounded organelle	200	7176	0.21	3.06e-13	10090.ENSMUSP00000000896,10090.ENSMUSP00000001451,10090.ENSMUSP00000003152,10090.ENSMUSP00000003345,10090.ENSMUSP00000003468,10090.ENSMUSP00000004202,10090.ENSMUSP00000004729,10090.ENSMUSP00000006286,10090.ENSMUSP00000006669,10090.ENSMUSP00000007236,10090.ENSMUSP00000010597,10090.ENSMUSP00000014640,10090.ENSMUSP00000014694,10090.ENSMUSP00000015622,10090.ENSMUSP00000017384,10090.ENSMUSP00000017831…	Pxmp4,Smg5,Stk11,Amph,Grik5,Dnmt1,Etfb,Inpp5k,Pdk1,Syngr3,Kansl3,Ankrd28,Zfyve20,Rnf5,Casc3,Rhot1,Ggnbp2,Dlg4,Tada2a,Gle1,Gna13,Stx8,Fkbp3,Arg2,Ryr2,Agtpbp1,Zmym2,Acin1,Rrm2b,Polr3h,Gsk3b,Ndufb4,Thoc1,Iws1,Wdr33,Npc1,Ppp2r2b,Lmnb1,Esrra,Fam45a,Peo1,Paox,Rptor,Mkln1,Als2,Trip12,Ncl,Mpc2,Dcaf6,Strbp,Polr3f,Trim33,Rnf20,Pink1,Zfp593,Pclo,Dffa,Ski,Flt1,Zfml,Asun,Timm17b,Mak16,St3gal2,Slc27a1,Tmem231,…
COMPARTMENTS	GOCC:0043231	Intracellular membrane-bounded organelle	176	6320	0.21	1.1e-10	10090.ENSMUSP00000000896,10090.ENSMUSP00000001451,10090.ENSMUSP00000003152,10090.ENSMUSP00000003468,10090.ENSMUSP00000004202,10090.ENSMUSP00000004729,10090.ENSMUSP00000006286,10090.ENSMUSP00000006669,10090.ENSMUSP00000010597,10090.ENSMUSP00000014640,10090.ENSMUSP00000014694,10090.ENSMUSP00000015622,10090.ENSMUSP00000017384,10090.ENSMUSP00000017831,10090.ENSMUSP00000018547,10090.ENSMUSP00000018700…	Pxmp4,Smg5,Stk11,Grik5,Dnmt1,Etfb,Inpp5k,Pdk1,Kansl3,Ankrd28,Zfyve20,Rnf5,Casc3,Rhot1,Ggnbp2,Dlg4,Tada2a,Gle1,Gna13,Stx8,Fkbp3,Arg2,Ryr2,Agtpbp1,Zmym2,Acin1,Rrm2b,Polr3h,Gsk3b,Ndufb4,Thoc1,Iws1,Wdr33,Npc1,Ppp2r2b,Lmnb1,Esrra,Peo1,Paox,Rptor,Mkln1,Als2,Trip12,Ncl,Mpc2,Dcaf6,Strbp,Polr3f,Trim33,Rnf20,Pink1,Zfp593,Dffa,Ski,Flt1,Zfml,Asun,Timm17b,Mak16,St3gal2,Slc27a1,Cul5,Smarca4,Rora,Clk1,Hmg20a,Rs…
COMPARTMENTS	GOCC:0005634	Nucleus	117	3784	0.25	2.2e-08	10090.ENSMUSP00000001451,10090.ENSMUSP00000003152,10090.ENSMUSP00000004202,10090.ENSMUSP00000010597,10090.ENSMUSP00000014640,10090.ENSMUSP00000017384,10090.ENSMUSP00000018547,10090.ENSMUSP00000018795,10090.ENSMUSP00000019859,10090.ENSMUSP00000020930,10090.ENSMUSP00000021332,10090.ENSMUSP00000021750,10090.ENSMUSP00000022040,10090.ENSMUSP00000022511,10090.ENSMUSP00000022793,10090.ENSMUSP00000023113…	Smg5,Stk11,Dnmt1,Kansl3,Ankrd28,Casc3,Ggnbp2,Tada2a,Gle1,Gna13,Fkbp3,Ryr2,Agtpbp1,Zmym2,Acin1,Polr3h,Gsk3b,Thoc1,Iws1,Wdr33,Npc1,Lmnb1,Esrra,Rptor,Mkln1,Als2,Trip12,Ncl,Dcaf6,Strbp,Polr3f,Trim33,Rnf20,Zfp593,Dffa,Ski,Flt1,Zfml,Asun,Mak16,Cul5,Smarca4,Rora,Clk1,Hmg20a,Rsf1,Ints8,Exosc2,Bclaf1,Bcl9,Ick,Rbm25,Ep400,Znfx1,Bend6,Dnaja3,Raly,Sorl1,Nipbl,Srsf4,Ubn1,Angel2,Ubap2l,Nup214,Zkscan3,Upf1,Gnb5…
COMPARTMENTS	GOCC:0005737	Cytoplasm	171	6579	0.18	9.92e-08	10090.ENSMUSP00000000896,10090.ENSMUSP00000001480,10090.ENSMUSP00000002418,10090.ENSMUSP00000003152,10090.ENSMUSP00000003345,10090.ENSMUSP00000003468,10090.ENSMUSP00000004202,10090.ENSMUSP00000004729,10090.ENSMUSP00000005825,10090.ENSMUSP00000006286,10090.ENSMUSP00000006669,10090.ENSMUSP00000007236,10090.ENSMUSP00000013130,10090.ENSMUSP00000016143,10090.ENSMUSP00000017384,10090.ENSMUSP00000017831…	Pxmp4,Npepps,Borcs8,Stk11,Amph,Grik5,Dnmt1,Etfb,Pan2,Inpp5k,Pdk1,Syngr3,Strn3,Wasf3,Casc3,Rhot1,Ggnbp2,Dlg4,Gdpd1,Gna13,Stx8,Arg2,Ryr2,Agtpbp1,Rrm2b,Gsk3b,Ndufb4,Npc1,Ppp2r2b,Fam45a,Dnmbp,Peo1,Lztfl1,Paox,Rptor,Mkln1,Sclt1,Als2,Ncl,Desi2,Mpc2,Iars2,Eif2a,Pum1,Pink1,Pclo,Padi2,Dffa,Klhl7,Ski,Asun,Cyfip1,Timm17b,St3gal2,Slc27a1,Nedd4,Fam96a,Lpp,Clstn1,Camk1d,Sntb2,Ppp1r16a,Uggt1,Xpnpep3,Cnot3,Relch…
COMPARTMENTS	GOCC:0120025	Plasma membrane bounded cell projection	66	1774	0.34	9.65e-07	10090.ENSMUSP00000003345,10090.ENSMUSP00000003468,10090.ENSMUSP00000006286,10090.ENSMUSP00000016143,10090.ENSMUSP00000018700,10090.ENSMUSP00000020930,10090.ENSMUSP00000023507,10090.ENSMUSP00000023600,10090.ENSMUSP00000026699,10090.ENSMUSP00000026866,10090.ENSMUSP00000027178,10090.ENSMUSP00000028499,10090.ENSMUSP00000028740,10090.ENSMUSP00000030536,10090.ENSMUSP00000030691,10090.ENSMUSP00000032629…	Amph,Grik5,Inpp5k,Wasf3,Dlg4,Gna13,Gsk3b,Robo1,Mkln1,Sclt1,Als2,Itgav,Ttbk2,Pink1,Pclo,Cyfip1,Cx3cl1,Tmem231,Nedd4,Clstn1,Kcna2,Ick,Gpi1,Rp1l1,Nek4,Actn4,Ak1,Bsg,Prom1,Gnb5,Sag,Whrn,Cnga1,Magi2,Gpr98,Nr3c1,Dst,Arrb1,Arfgef2,Nsf,Trpm7,Myh10,B9d1,Pcdh15,Fus,Tenm4,Pex5l,Ptk2,Zc3h14,Trim9,Dmtn,Sufu,Kdr,Cadm2,Sept6,Ahcyl2,Myo5a,Slc26a2,Dnal1,Kcnq2,Mycbp2,Clasp2,Csnk1a1,Ift80,Phlpp2,Auts2
COMPARTMENTS	GOCC:0032991	Protein-containing complex	129	4654	0.21	1.23e-06	10090.ENSMUSP00000001451,10090.ENSMUSP00000002418,10090.ENSMUSP00000003152,10090.ENSMUSP00000003345,10090.ENSMUSP00000003468,10090.ENSMUSP00000004202,10090.ENSMUSP00000004729,10090.ENSMUSP00000005825,10090.ENSMUSP00000006669,10090.ENSMUSP00000010597,10090.ENSMUSP00000013130,10090.ENSMUSP00000016143,10090.ENSMUSP00000017384,10090.ENSMUSP00000018700,10090.ENSMUSP00000018795,10090.ENSMUSP00000019859…	Smg5,Borcs8,Stk11,Amph,Grik5,Dnmt1,Etfb,Pan2,Pdk1,Kansl3,Strn3,Wasf3,Casc3,Dlg4,Tada2a,Gle1,Gna13,Stx8,Ryr2,Acin1,Rrm2b,Polr3h,Gsk3b,Ndufb4,Pla2g7,Thoc1,Wdr33,Ppp2r2b,Itgb8,Rptor,Mkln1,Sclt1,Ncl,Dcaf6,Itgav,Fbn1,Polr3f,Eif2a,Rnf20,Reck,Klhl7,Ski,Flt1,Asun,Cyfip1,Smg1,Timm17b,Tmem231,Cul5,Smarca4,Nedd4,Fam96a,Sntb2,Rsf1,Uggt1,Ints8,Cnot3,Kcna2,Exosc2,Dmxl1,Bcl9,Chrnb1,Ep400,Znfx1,Vcpip1,Mmgt1,Plxn…
COMPARTMENTS	GOCC:0043005	Neuron projection	46	1054	0.4	2.68e-06	10090.ENSMUSP00000003345,10090.ENSMUSP00000003468,10090.ENSMUSP00000018700,10090.ENSMUSP00000023507,10090.ENSMUSP00000023600,10090.ENSMUSP00000027178,10090.ENSMUSP00000030536,10090.ENSMUSP00000030691,10090.ENSMUSP00000032629,10090.ENSMUSP00000034230,10090.ENSMUSP00000034740,10090.ENSMUSP00000036962,10090.ENSMUSP00000041702,10090.ENSMUSP00000055449,10090.ENSMUSP00000070751,10090.ENSMUSP00000073751…	Amph,Grik5,Dlg4,Gsk3b,Robo1,Als2,Pink1,Pclo,Cyfip1,Cx3cl1,Nedd4,Clstn1,Kcna2,Rp1l1,Bsg,Prom1,Gnb5,Sag,Whrn,Cnga1,Magi2,Gpr98,Nr3c1,Dst,Arrb1,Arfgef2,Nsf,Trpm7,Myh10,Pcdh15,Fus,Tenm4,Pex5l,Ptk2,Zc3h14,Trim9,Kdr,Cadm2,Sept6,Ahcyl2,Myo5a,Kcnq2,Mycbp2,Clasp2,Phlpp2,Auts2
COMPARTMENTS	GOCC:0030054	Cell junction	54	1453	0.33	2.23e-05	10090.ENSMUSP00000003345,10090.ENSMUSP00000003468,10090.ENSMUSP00000007236,10090.ENSMUSP00000018700,10090.ENSMUSP00000023507,10090.ENSMUSP00000027178,10090.ENSMUSP00000028499,10090.ENSMUSP00000030691,10090.ENSMUSP00000032629,10090.ENSMUSP00000034740,10090.ENSMUSP00000036304,10090.ENSMUSP00000036962,10090.ENSMUSP00000037324,10090.ENSMUSP00000041702,10090.ENSMUSP00000046558,10090.ENSMUSP00000047270…	Amph,Grik5,Syngr3,Dlg4,Gsk3b,Als2,Itgav,Pclo,Cyfip1,Nedd4,Lpp,Clstn1,Sntb2,Kcna2,Igsf21,Chrnb1,Dnaja3,Vti1b,Ubn1,Cldn12,Actn4,Fzd5,Itgb5,Dnajc5,Ntm,Gnb5,Ppp3cc,Cnga1,Bmpr2,Magi2,Nr3c1,Dst,Arrb1,Arfgef2,Tjp2,Nsf,Trpm7,Tjp1,Myh10,Lphn2,Fus,Ptk2,Trim9,Dmtn,Kdr,Inpp4a,Sept6,Rapgef2,Myo5a,Numb,Sorbs2,Lhfpl4,Sv2b,Iqsec1
COMPARTMENTS	GOCC:0045202	Synapse	42	1032	0.37	6.29e-05	10090.ENSMUSP00000003345,10090.ENSMUSP00000003468,10090.ENSMUSP00000007236,10090.ENSMUSP00000018700,10090.ENSMUSP00000023507,10090.ENSMUSP00000027178,10090.ENSMUSP00000030691,10090.ENSMUSP00000032629,10090.ENSMUSP00000034740,10090.ENSMUSP00000036962,10090.ENSMUSP00000037324,10090.ENSMUSP00000041702,10090.ENSMUSP00000046558,10090.ENSMUSP00000047270,10090.ENSMUSP00000053842,10090.ENSMUSP00000057462…	Amph,Grik5,Syngr3,Dlg4,Gsk3b,Als2,Pclo,Cyfip1,Nedd4,Clstn1,Sntb2,Kcna2,Igsf21,Chrnb1,Dnaja3,Vti1b,Dnajc5,Ntm,Gnb5,Ppp3cc,Cnga1,Bmpr2,Magi2,Nr3c1,Dst,Arrb1,Arfgef2,Nsf,Trpm7,Myh10,Lphn2,Fus,Ptk2,Trim9,Dmtn,Inpp4a,Sept6,Myo5a,Sorbs2,Lhfpl4,Sv2b,Iqsec1
COMPARTMENTS	GOCC:0097731	9+0 non-motile cilium	12	117	0.78	0.00029	10090.ENSMUSP00000055449,10090.ENSMUSP00000070751,10090.ENSMUSP00000073751,10090.ENSMUSP00000076155,10090.ENSMUSP00000076948,10090.ENSMUSP00000081557,10090.ENSMUSP00000084464,10090.ENSMUSP00000093245,10090.ENSMUSP00000101066,10090.ENSMUSP00000116028,10090.ENSMUSP00000133263,10090.ENSMUSP00000136166	Rp1l1,Bsg,Prom1,Gnb5,Sag,Whrn,Cnga1,Gpr98,Pcdh15,Myo5a,Ift80,Phlpp2
COMPARTMENTS	GOCC:0071944	Cell periphery	88	3158	0.21	0.00044	10090.ENSMUSP00000003345,10090.ENSMUSP00000003468,10090.ENSMUSP00000006286,10090.ENSMUSP00000018700,10090.ENSMUSP00000020930,10090.ENSMUSP00000021750,10090.ENSMUSP00000021900,10090.ENSMUSP00000023507,10090.ENSMUSP00000023600,10090.ENSMUSP00000024238,10090.ENSMUSP00000025279,10090.ENSMUSP00000026360,10090.ENSMUSP00000026699,10090.ENSMUSP00000027438,10090.ENSMUSP00000028499,10090.ENSMUSP00000029800…	Amph,Grik5,Inpp5k,Dlg4,Gna13,Ryr2,Sema4d,Gsk3b,Robo1,Celsr3,Npc1,Itgb8,Mkln1,Ncl,Itgav,Tspan5,Reck,Pclo,Flt1,Cx3cl1,Slc27a1,Tmem231,Nedd4,Clstn1,Sntb2,Kcna2,Igsf21,Chrnb1,Gpi1,Mmgt1,Plxnb2,Dnaja3,Sorl1,Cldn12,Actn4,Fzd5,Ak1,Itgb5,Bsg,Prom1,Ntm,Gnb5,Whrn,Kctd3,Mtcl1,Cnga1,Bmpr2,Magi2,Gpr98,Dst,Arrb1,Slc7a2,Tjp2,Trpm7,Tjp1,Myh10,Exoc2,Pcdh15,Lphn2,Tenm4,Tmem8b,Pex5l,Ptk2,Dmtn,Gapvd1,Kdr,Cadm2,Mtmr1…
COMPARTMENTS	GOCC:0005829	Cytosol	57	1784	0.27	0.00073	10090.ENSMUSP00000002418,10090.ENSMUSP00000003152,10090.ENSMUSP00000006286,10090.ENSMUSP00000020930,10090.ENSMUSP00000022040,10090.ENSMUSP00000022901,10090.ENSMUSP00000023507,10090.ENSMUSP00000025377,10090.ENSMUSP00000026274,10090.ENSMUSP00000026671,10090.ENSMUSP00000026699,10090.ENSMUSP00000027178,10090.ENSMUSP00000030536,10090.ENSMUSP00000030816,10090.ENSMUSP00000030841,10090.ENSMUSP00000034740…	Borcs8,Stk11,Inpp5k,Gna13,Agtpbp1,Rrm2b,Gsk3b,Ppp2r2b,Lztfl1,Rptor,Mkln1,Als2,Pink1,Dffa,Klhl7,Nedd4,Fam96a,Lpp,Ppp1r16a,Gpi1,Dnaja3,Nek4,Actn4,Ak1,Dnajc5,Upf1,Atg13,Gnb5,Hspa4l,Ppp3cc,Fdps,Nr3c1,Arrb1,Nsf,Tjp1,Hdac1,Myh10,Jak1,Rap1gap,Acly,Pex5l,Ptk2,Ubr5,Trim9,Dmtn,Sufu,Gapvd1,Ahcyl2,Trp53bp2,Rapgef2,Depdc5,Myo5a,Lpin2,Eif5,Nfat5,Cndp2,Csnk1a1
COMPARTMENTS	GOCC:0016020	Membrane	119	4741	0.16	0.00073	10090.ENSMUSP00000000896,10090.ENSMUSP00000003152,10090.ENSMUSP00000003345,10090.ENSMUSP00000003468,10090.ENSMUSP00000006286,10090.ENSMUSP00000013130,10090.ENSMUSP00000015622,10090.ENSMUSP00000017831,10090.ENSMUSP00000018700,10090.ENSMUSP00000019859,10090.ENSMUSP00000020804,10090.ENSMUSP00000020930,10090.ENSMUSP00000021285,10090.ENSMUSP00000021750,10090.ENSMUSP00000021900,10090.ENSMUSP00000023507…	Pxmp4,Stk11,Amph,Grik5,Inpp5k,Strn3,Rnf5,Rhot1,Dlg4,Gle1,Gdpd1,Gna13,Stx8,Ryr2,Sema4d,Gsk3b,Ndufb4,Robo1,Celsr3,Npc1,Ppp2r2b,Lmnb1,Itgb8,Sclt1,Itgav,Tspan5,Reck,Pink1,Flt1,Timm17b,St3gal2,Cx3cl1,Slc27a1,Tmem231,Nedd4,Clstn1,Sntb2,Kcna2,Igsf21,Chrnb1,Gpi1,Mmgt1,Plxnb2,Dnaja3,Vti1b,Sorl1,Slc35f6,Cldn12,Mia3,Rtn3,Fzd5,Ak1,Itgb5,Bsg,Dnajc5,Prom1,Ntm,Gnb5,Uqcrh,Whrn,Kctd3,Pitpnb,Mtcl1,Cnga1,Bmpr2,Magi…
COMPARTMENTS	GOCC:0097733	Photoreceptor cell cilium	11	108	0.77	0.00073	10090.ENSMUSP00000055449,10090.ENSMUSP00000070751,10090.ENSMUSP00000073751,10090.ENSMUSP00000076155,10090.ENSMUSP00000076948,10090.ENSMUSP00000081557,10090.ENSMUSP00000084464,10090.ENSMUSP00000093245,10090.ENSMUSP00000101066,10090.ENSMUSP00000116028,10090.ENSMUSP00000136166	Rp1l1,Bsg,Prom1,Gnb5,Sag,Whrn,Cnga1,Gpr98,Pcdh15,Myo5a,Phlpp2
COMPARTMENTS	GOCC:0005929	Cilium	26	553	0.44	0.00074	10090.ENSMUSP00000026866,10090.ENSMUSP00000028740,10090.ENSMUSP00000034429,10090.ENSMUSP00000048234,10090.ENSMUSP00000049355,10090.ENSMUSP00000055449,10090.ENSMUSP00000057915,10090.ENSMUSP00000068479,10090.ENSMUSP00000070751,10090.ENSMUSP00000073751,10090.ENSMUSP00000076155,10090.ENSMUSP00000076948,10090.ENSMUSP00000081557,10090.ENSMUSP00000084464,10090.ENSMUSP00000093245,10090.ENSMUSP00000096677…	Sclt1,Ttbk2,Tmem231,Ick,Gpi1,Rp1l1,Nek4,Ak1,Bsg,Prom1,Gnb5,Sag,Whrn,Cnga1,Gpr98,Arfgef2,B9d1,Pcdh15,Ptk2,Sufu,Sept6,Myo5a,Dnal1,Csnk1a1,Ift80,Phlpp2
COMPARTMENTS	GOCC:0098794	Postsynapse	26	563	0.43	0.00096	10090.ENSMUSP00000003468,10090.ENSMUSP00000018700,10090.ENSMUSP00000023507,10090.ENSMUSP00000027178,10090.ENSMUSP00000030691,10090.ENSMUSP00000032629,10090.ENSMUSP00000034740,10090.ENSMUSP00000036962,10090.ENSMUSP00000047270,10090.ENSMUSP00000053842,10090.ENSMUSP00000084701,10090.ENSMUSP00000085872,10090.ENSMUSP00000095199,10090.ENSMUSP00000095392,10090.ENSMUSP00000095866,10090.ENSMUSP00000096677…	Grik5,Dlg4,Gsk3b,Als2,Pclo,Cyfip1,Nedd4,Clstn1,Chrnb1,Dnaja3,Bmpr2,Magi2,Nr3c1,Dst,Arrb1,Arfgef2,Nsf,Myh10,Lphn2,Fus,Ptk2,Dmtn,Inpp4a,Myo5a,Lhfpl4,Iqsec1
COMPARTMENTS	GOCC:0001750	Photoreceptor outer segment	9	79	0.82	0.0018	10090.ENSMUSP00000055449,10090.ENSMUSP00000070751,10090.ENSMUSP00000073751,10090.ENSMUSP00000076155,10090.ENSMUSP00000076948,10090.ENSMUSP00000084464,10090.ENSMUSP00000101066,10090.ENSMUSP00000116028,10090.ENSMUSP00000136166	Rp1l1,Bsg,Prom1,Gnb5,Sag,Cnga1,Pcdh15,Myo5a,Phlpp2
COMPARTMENTS	GOCC:0043228	Non-membrane-bounded organelle	81	2982	0.2	0.002	10090.ENSMUSP00000004202,10090.ENSMUSP00000005825,10090.ENSMUSP00000018700,10090.ENSMUSP00000018795,10090.ENSMUSP00000019859,10090.ENSMUSP00000021750,10090.ENSMUSP00000022793,10090.ENSMUSP00000023507,10090.ENSMUSP00000025264,10090.ENSMUSP00000025377,10090.ENSMUSP00000025486,10090.ENSMUSP00000026227,10090.ENSMUSP00000026671,10090.ENSMUSP00000026866,10090.ENSMUSP00000027178,10090.ENSMUSP00000027438…	Dnmt1,Pan2,Dlg4,Tada2a,Gle1,Ryr2,Acin1,Gsk3b,Wdr33,Ppp2r2b,Lmnb1,Peo1,Rptor,Sclt1,Als2,Ncl,Strbp,Ttbk2,Rnf20,Pum1,Pink1,Pclo,Padi2,Dffa,Flt1,Cul5,Smarca4,Rsf1,Cnot3,Sccpdh,Cdc42bpb,Tmem135,Ick,Ep400,Znfx1,Itsn2,Dnaja3,Rp1l1,Nek4,Trmt10c,Nipbl,Ubn1,Actn4,Ak1,Upf1,Mrpl42,Whrn,Mtcl1,Harbi1,Peli1,Nr3c1,Dst,Arfgef2,Taf1,Hdac1,Myh10,B9d1,Scmh1,Mast2,Pogz,H2afv,Ptk2,Trp53bp1,Dmtn,Cecr2,Sept6,Map7,Myo5a,…
COMPARTMENTS	GOCC:0005886	Plasma membrane	80	2965	0.2	0.0028	10090.ENSMUSP00000003345,10090.ENSMUSP00000003468,10090.ENSMUSP00000006286,10090.ENSMUSP00000018700,10090.ENSMUSP00000020930,10090.ENSMUSP00000021750,10090.ENSMUSP00000021900,10090.ENSMUSP00000023507,10090.ENSMUSP00000023600,10090.ENSMUSP00000024238,10090.ENSMUSP00000025279,10090.ENSMUSP00000026360,10090.ENSMUSP00000028499,10090.ENSMUSP00000029800,10090.ENSMUSP00000030198,10090.ENSMUSP00000031653…	Amph,Grik5,Inpp5k,Dlg4,Gna13,Ryr2,Sema4d,Gsk3b,Robo1,Celsr3,Npc1,Itgb8,Itgav,Tspan5,Reck,Flt1,Cx3cl1,Slc27a1,Tmem231,Nedd4,Clstn1,Sntb2,Kcna2,Igsf21,Chrnb1,Gpi1,Mmgt1,Plxnb2,Dnaja3,Sorl1,Cldn12,Fzd5,Ak1,Itgb5,Bsg,Prom1,Ntm,Gnb5,Whrn,Kctd3,Mtcl1,Cnga1,Bmpr2,Magi2,Gpr98,Dst,Arrb1,Slc7a2,Tjp2,Trpm7,Tjp1,Myh10,Pcdh15,Lphn2,Tenm4,Tmem8b,Pex5l,Ptk2,Dmtn,Gapvd1,Kdr,Cadm2,Mtmr1,Sept6,Map7,Ddr1,Numb,Slc26…
COMPARTMENTS	GOCC:0043232	Intracellular non-membrane-bounded organelle	79	2950	0.19	0.0039	10090.ENSMUSP00000004202,10090.ENSMUSP00000005825,10090.ENSMUSP00000018700,10090.ENSMUSP00000018795,10090.ENSMUSP00000019859,10090.ENSMUSP00000021750,10090.ENSMUSP00000022793,10090.ENSMUSP00000023507,10090.ENSMUSP00000025264,10090.ENSMUSP00000025377,10090.ENSMUSP00000025486,10090.ENSMUSP00000026227,10090.ENSMUSP00000026671,10090.ENSMUSP00000026866,10090.ENSMUSP00000027178,10090.ENSMUSP00000027438…	Dnmt1,Pan2,Dlg4,Tada2a,Gle1,Ryr2,Acin1,Gsk3b,Wdr33,Ppp2r2b,Lmnb1,Peo1,Rptor,Sclt1,Als2,Ncl,Strbp,Ttbk2,Rnf20,Pum1,Pink1,Pclo,Padi2,Dffa,Flt1,Cul5,Smarca4,Rsf1,Cnot3,Sccpdh,Cdc42bpb,Tmem135,Ick,Ep400,Znfx1,Itsn2,Dnaja3,Rp1l1,Nek4,Trmt10c,Nipbl,Ubn1,Actn4,Ak1,Upf1,Mrpl42,Whrn,Mtcl1,Harbi1,Peli1,Dst,Arfgef2,Taf1,Hdac1,Myh10,B9d1,Scmh1,Mast2,Pogz,H2afv,Ptk2,Trp53bp1,Dmtn,Cecr2,Sept6,Map7,Myo5a,Tpr,Sl…
COMPARTMENTS	GOCC:0043197	Dendritic spine	12	166	0.62	0.0043	10090.ENSMUSP00000018700,10090.ENSMUSP00000023507,10090.ENSMUSP00000027178,10090.ENSMUSP00000032629,10090.ENSMUSP00000034740,10090.ENSMUSP00000036962,10090.ENSMUSP00000095199,10090.ENSMUSP00000095866,10090.ENSMUSP00000096677,10090.ENSMUSP00000099671,10090.ENSMUSP00000101858,10090.ENSMUSP00000105663	Dlg4,Gsk3b,Als2,Cyfip1,Nedd4,Clstn1,Nr3c1,Arrb1,Arfgef2,Myh10,Fus,Ptk2
COMPARTMENTS	GOCC:0005856	Cytoskeleton	44	1397	0.26	0.008	10090.ENSMUSP00000018700,10090.ENSMUSP00000018795,10090.ENSMUSP00000023507,10090.ENSMUSP00000025377,10090.ENSMUSP00000025486,10090.ENSMUSP00000026866,10090.ENSMUSP00000027178,10090.ENSMUSP00000028279,10090.ENSMUSP00000028740,10090.ENSMUSP00000030536,10090.ENSMUSP00000030691,10090.ENSMUSP00000031653,10090.ENSMUSP00000042565,10090.ENSMUSP00000048234,10090.ENSMUSP00000052758,10090.ENSMUSP00000055449…	Dlg4,Tada2a,Gsk3b,Ppp2r2b,Lmnb1,Sclt1,Als2,Strbp,Ttbk2,Pink1,Pclo,Flt1,Cdc42bpb,Ick,Itsn2,Rp1l1,Nek4,Ubn1,Actn4,Ak1,Whrn,Mtcl1,Harbi1,Dst,Arfgef2,Myh10,B9d1,Mast2,Ptk2,Dmtn,Sept6,Map7,Myo5a,Tpr,Slmap,Ankrd32,Dnal1,Mycbp2,Clasp2,Csnk1a1,Mark2,Ift80,Birc6,Clasp1
COMPARTMENTS	GOCC:0043233	Organelle lumen	57	1996	0.22	0.0095	10090.ENSMUSP00000003152,10090.ENSMUSP00000003345,10090.ENSMUSP00000004202,10090.ENSMUSP00000004729,10090.ENSMUSP00000006669,10090.ENSMUSP00000010597,10090.ENSMUSP00000014640,10090.ENSMUSP00000018795,10090.ENSMUSP00000019859,10090.ENSMUSP00000022511,10090.ENSMUSP00000022793,10090.ENSMUSP00000022901,10090.ENSMUSP00000023507,10090.ENSMUSP00000025137,10090.ENSMUSP00000025264,10090.ENSMUSP00000025486…	Stk11,Amph,Dnmt1,Etfb,Pdk1,Kansl3,Ankrd28,Tada2a,Gle1,Zmym2,Acin1,Rrm2b,Gsk3b,Thoc1,Wdr33,Lmnb1,Peo1,Paox,Mkln1,Trip12,Ncl,Rnf20,Pink1,Cul5,Smarca4,Rsf1,Uggt1,Exosc2,Bclaf1,Colgalt1,Ick,Rbm25,Ep400,Dnaja3,Sorl1,Trmt10c,Srsf4,Ubn1,Angel2,Mrpl42,Fdps,Phf21a,Peli1,Nr3c1,Taf1,Hdac1,Acly,Kmt2b,Atf7,Ptk2,Zc3h14,Trp53bp1,Cecr2,Tpr,Prkrip1,Dnajc1,Micu1
COMPARTMENTS	GOCC:0030424	Axon	23	554	0.38	0.0096	10090.ENSMUSP00000003345,10090.ENSMUSP00000003468,10090.ENSMUSP00000018700,10090.ENSMUSP00000023507,10090.ENSMUSP00000023600,10090.ENSMUSP00000027178,10090.ENSMUSP00000030536,10090.ENSMUSP00000030691,10090.ENSMUSP00000032629,10090.ENSMUSP00000041702,10090.ENSMUSP00000081557,10090.ENSMUSP00000084464,10090.ENSMUSP00000095392,10090.ENSMUSP00000099513,10090.ENSMUSP00000099671,10090.ENSMUSP00000105732…	Amph,Grik5,Dlg4,Gsk3b,Robo1,Als2,Pink1,Pclo,Cyfip1,Kcna2,Whrn,Cnga1,Dst,Trpm7,Myh10,Zc3h14,Cadm2,Sept6,Myo5a,Kcnq2,Mycbp2,Clasp2,Auts2
COMPARTMENTS	GOCC:0036477	Somatodendritic compartment	27	711	0.34	0.0103	10090.ENSMUSP00000003468,10090.ENSMUSP00000018700,10090.ENSMUSP00000023507,10090.ENSMUSP00000027178,10090.ENSMUSP00000032629,10090.ENSMUSP00000034230,10090.ENSMUSP00000034740,10090.ENSMUSP00000036962,10090.ENSMUSP00000041702,10090.ENSMUSP00000058613,10090.ENSMUSP00000081557,10090.ENSMUSP00000085872,10090.ENSMUSP00000095199,10090.ENSMUSP00000095866,10090.ENSMUSP00000096677,10090.ENSMUSP00000099364…	Grik5,Dlg4,Gsk3b,Als2,Cyfip1,Cx3cl1,Nedd4,Clstn1,Kcna2,Sorl1,Whrn,Magi2,Nr3c1,Arrb1,Arfgef2,Nsf,Hdac1,Myh10,Fus,Sez6l2,Pex5l,Ptk2,Zc3h14,Trim9,Kdr,Cadm2,Myo5a
COMPARTMENTS	GOCC:0030425	Dendrite	21	495	0.39	0.0132	10090.ENSMUSP00000003468,10090.ENSMUSP00000018700,10090.ENSMUSP00000023507,10090.ENSMUSP00000027178,10090.ENSMUSP00000032629,10090.ENSMUSP00000034740,10090.ENSMUSP00000036962,10090.ENSMUSP00000041702,10090.ENSMUSP00000081557,10090.ENSMUSP00000085872,10090.ENSMUSP00000095199,10090.ENSMUSP00000095866,10090.ENSMUSP00000096677,10090.ENSMUSP00000099364,10090.ENSMUSP00000099671,10090.ENSMUSP00000101858…	Grik5,Dlg4,Gsk3b,Als2,Cyfip1,Nedd4,Clstn1,Kcna2,Whrn,Magi2,Nr3c1,Arrb1,Arfgef2,Nsf,Myh10,Fus,Pex5l,Ptk2,Zc3h14,Trim9,Myo5a
COMPARTMENTS	GOCC:0070013	Intracellular organelle lumen	56	1992	0.21	0.0132	10090.ENSMUSP00000003152,10090.ENSMUSP00000004202,10090.ENSMUSP00000004729,10090.ENSMUSP00000006669,10090.ENSMUSP00000010597,10090.ENSMUSP00000014640,10090.ENSMUSP00000018795,10090.ENSMUSP00000019859,10090.ENSMUSP00000022511,10090.ENSMUSP00000022793,10090.ENSMUSP00000022901,10090.ENSMUSP00000023507,10090.ENSMUSP00000025137,10090.ENSMUSP00000025264,10090.ENSMUSP00000025486,10090.ENSMUSP00000026227…	Stk11,Dnmt1,Etfb,Pdk1,Kansl3,Ankrd28,Tada2a,Gle1,Zmym2,Acin1,Rrm2b,Gsk3b,Thoc1,Wdr33,Lmnb1,Peo1,Paox,Mkln1,Trip12,Ncl,Rnf20,Pink1,Cul5,Smarca4,Rsf1,Uggt1,Exosc2,Bclaf1,Colgalt1,Ick,Rbm25,Ep400,Dnaja3,Sorl1,Trmt10c,Srsf4,Ubn1,Angel2,Mrpl42,Fdps,Phf21a,Peli1,Nr3c1,Taf1,Hdac1,Acly,Kmt2b,Atf7,Ptk2,Zc3h14,Trp53bp1,Cecr2,Tpr,Prkrip1,Dnajc1,Micu1
COMPARTMENTS	GOCC:0098984	Neuron to neuron synapse	16	320	0.46	0.0132	10090.ENSMUSP00000003468,10090.ENSMUSP00000018700,10090.ENSMUSP00000023507,10090.ENSMUSP00000027178,10090.ENSMUSP00000030691,10090.ENSMUSP00000036962,10090.ENSMUSP00000084701,10090.ENSMUSP00000085872,10090.ENSMUSP00000095199,10090.ENSMUSP00000095392,10090.ENSMUSP00000096677,10090.ENSMUSP00000099364,10090.ENSMUSP00000106612,10090.ENSMUSP00000110583,10090.ENSMUSP00000121619,10090.ENSMUSP00000140030	Grik5,Dlg4,Gsk3b,Als2,Pclo,Clstn1,Bmpr2,Magi2,Nr3c1,Dst,Arfgef2,Nsf,Dmtn,Inpp4a,Sorbs2,Iqsec1
COMPARTMENTS	GOCC:0012505	Endomembrane system	65	2420	0.19	0.0133	10090.ENSMUSP00000003345,10090.ENSMUSP00000003468,10090.ENSMUSP00000006286,10090.ENSMUSP00000007236,10090.ENSMUSP00000017384,10090.ENSMUSP00000018700,10090.ENSMUSP00000019859,10090.ENSMUSP00000021285,10090.ENSMUSP00000021750,10090.ENSMUSP00000025279,10090.ENSMUSP00000025486,10090.ENSMUSP00000025957,10090.ENSMUSP00000027178,10090.ENSMUSP00000030536,10090.ENSMUSP00000030691,10090.ENSMUSP00000034197…	Amph,Grik5,Inpp5k,Syngr3,Casc3,Dlg4,Gle1,Stx8,Ryr2,Npc1,Lmnb1,Fam45a,Als2,Pink1,Pclo,St3gal2,Slc27a1,Clstn1,Uggt1,Relch,Ndst2,Slc9a8,Bcl9,Colgalt1,Mmgt1,Pofut1,Vti1b,Sorl1,Vps53,Mia3,Rtn3,Nup214,Bsg,Dnajc5,Prom1,Pitpnb,Bmpr2,Vti1a,Dst,Arrb1,Arfgef2,Nsf,Cds2,Trpm7,Jak1,Stam,Sez6l2,Fitm2,Trim9,Kdr,Stx18,Sept6,Rapgef2,Fzr1,Myo5a,Tpr,Lpin2,Numb,Dnajc1,Sv2b,Clasp2,Gramd1b,Ptp4a3,Pigb,Soat1
COMPARTMENTS	GOCC:0015630	Microtubule cytoskeleton	30	855	0.31	0.0142	10090.ENSMUSP00000018795,10090.ENSMUSP00000023507,10090.ENSMUSP00000026866,10090.ENSMUSP00000027178,10090.ENSMUSP00000028279,10090.ENSMUSP00000028740,10090.ENSMUSP00000048234,10090.ENSMUSP00000052758,10090.ENSMUSP00000057915,10090.ENSMUSP00000061843,10090.ENSMUSP00000081557,10090.ENSMUSP00000083899,10090.ENSMUSP00000088098,10090.ENSMUSP00000095392,10090.ENSMUSP00000096677,10090.ENSMUSP00000099671…	Tada2a,Gsk3b,Sclt1,Als2,Strbp,Ttbk2,Ick,Itsn2,Nek4,Ubn1,Whrn,Mtcl1,Harbi1,Dst,Arfgef2,Myh10,B9d1,Mast2,Ptk2,Map7,Tpr,Slmap,Ankrd32,Dnal1,Mycbp2,Clasp2,Csnk1a1,Ift80,Birc6,Clasp1
COMPARTMENTS	GOCC:0032279	Asymmetric synapse	15	297	0.47	0.0162	10090.ENSMUSP00000003468,10090.ENSMUSP00000018700,10090.ENSMUSP00000023507,10090.ENSMUSP00000027178,10090.ENSMUSP00000030691,10090.ENSMUSP00000036962,10090.ENSMUSP00000084701,10090.ENSMUSP00000085872,10090.ENSMUSP00000095199,10090.ENSMUSP00000095392,10090.ENSMUSP00000099364,10090.ENSMUSP00000106612,10090.ENSMUSP00000110583,10090.ENSMUSP00000121619,10090.ENSMUSP00000140030	Grik5,Dlg4,Gsk3b,Als2,Pclo,Clstn1,Bmpr2,Magi2,Nr3c1,Dst,Nsf,Dmtn,Inpp4a,Sorbs2,Iqsec1
COMPARTMENTS	GOCC:0035869	Ciliary transition zone	7	69	0.77	0.0162	10090.ENSMUSP00000028740,10090.ENSMUSP00000034429,10090.ENSMUSP00000055449,10090.ENSMUSP00000057915,10090.ENSMUSP00000081557,10090.ENSMUSP00000093245,10090.ENSMUSP00000099717	Ttbk2,Tmem231,Rp1l1,Nek4,Whrn,Gpr98,B9d1
COMPARTMENTS	GOCC:0031252	Cell leading edge	16	338	0.44	0.0195	10090.ENSMUSP00000003345,10090.ENSMUSP00000006286,10090.ENSMUSP00000016143,10090.ENSMUSP00000023600,10090.ENSMUSP00000026699,10090.ENSMUSP00000027178,10090.ENSMUSP00000028499,10090.ENSMUSP00000032629,10090.ENSMUSP00000041702,10090.ENSMUSP00000069416,10090.ENSMUSP00000093245,10090.ENSMUSP00000099513,10090.ENSMUSP00000099671,10090.ENSMUSP00000105663,10090.ENSMUSP00000116028,10090.ENSMUSP00000128460	Amph,Inpp5k,Wasf3,Robo1,Mkln1,Als2,Itgav,Cyfip1,Kcna2,Itgb5,Gpr98,Trpm7,Myh10,Ptk2,Myo5a,Clasp2
COMPARTMENTS	GOCC:0098590	Plasma membrane region	33	1006	0.28	0.0205	10090.ENSMUSP00000003468,10090.ENSMUSP00000006286,10090.ENSMUSP00000018700,10090.ENSMUSP00000020930,10090.ENSMUSP00000023600,10090.ENSMUSP00000028499,10090.ENSMUSP00000034267,10090.ENSMUSP00000034429,10090.ENSMUSP00000036962,10090.ENSMUSP00000041702,10090.ENSMUSP00000046558,10090.ENSMUSP00000047270,10090.ENSMUSP00000049355,10090.ENSMUSP00000053842,10090.ENSMUSP00000073751,10090.ENSMUSP00000081557…	Grik5,Inpp5k,Dlg4,Gna13,Robo1,Itgav,Slc27a1,Tmem231,Clstn1,Kcna2,Igsf21,Chrnb1,Gpi1,Dnaja3,Prom1,Whrn,Mtcl1,Cnga1,Bmpr2,Magi2,Gpr98,Arrb1,Tjp1,Myh10,Lphn2,Ptk2,Dmtn,Sept6,Numb,Slc26a2,Lhfpl4,Clasp2,Phlpp2
COMPARTMENTS	GOCC:0005938	Cell cortex	13	245	0.49	0.0236	10090.ENSMUSP00000018700,10090.ENSMUSP00000026699,10090.ENSMUSP00000027438,10090.ENSMUSP00000030691,10090.ENSMUSP00000066068,10090.ENSMUSP00000095392,10090.ENSMUSP00000099671,10090.ENSMUSP00000100010,10090.ENSMUSP00000106612,10090.ENSMUSP00000110894,10090.ENSMUSP00000128460,10090.ENSMUSP00000131684,10090.ENSMUSP00000140019	Dlg4,Mkln1,Ncl,Pclo,Actn4,Dst,Myh10,Exoc2,Dmtn,Sept6,Clasp2,Mark2,Clasp1
COMPARTMENTS	GOCC:0045180	Basal cortex	3	7	1.4	0.0253	10090.ENSMUSP00000128460,10090.ENSMUSP00000131684,10090.ENSMUSP00000140019	Clasp2,Mark2,Clasp1
COMPARTMENTS	GOCC:0031224	Intrinsic component of membrane	40	1338	0.24	0.0288	10090.ENSMUSP00000003468,10090.ENSMUSP00000017831,10090.ENSMUSP00000018700,10090.ENSMUSP00000021750,10090.ENSMUSP00000021900,10090.ENSMUSP00000025279,10090.ENSMUSP00000026360,10090.ENSMUSP00000028499,10090.ENSMUSP00000030536,10090.ENSMUSP00000031653,10090.ENSMUSP00000033498,10090.ENSMUSP00000034230,10090.ENSMUSP00000034267,10090.ENSMUSP00000036962,10090.ENSMUSP00000041702,10090.ENSMUSP00000046558…	Grik5,Rhot1,Dlg4,Ryr2,Sema4d,Npc1,Itgb8,Itgav,Pink1,Flt1,Timm17b,Cx3cl1,Slc27a1,Clstn1,Kcna2,Igsf21,Chrnb1,Mmgt1,Plxnb2,Vti1b,Sorl1,Itgb5,Bsg,Dnajc5,Prom1,Cnga1,Bmpr2,Slc7a2,Trpm7,Pcdh15,Lphn2,Tenm4,Pex5l,Fitm2,Kdr,Slmap,Kcnq2,Dnajc1,Micu1,Sv2b
COMPARTMENTS	GOCC:0014069	Postsynaptic density	14	288	0.45	0.0311	10090.ENSMUSP00000003468,10090.ENSMUSP00000018700,10090.ENSMUSP00000023507,10090.ENSMUSP00000027178,10090.ENSMUSP00000030691,10090.ENSMUSP00000036962,10090.ENSMUSP00000084701,10090.ENSMUSP00000085872,10090.ENSMUSP00000095199,10090.ENSMUSP00000095392,10090.ENSMUSP00000099364,10090.ENSMUSP00000106612,10090.ENSMUSP00000110583,10090.ENSMUSP00000140030	Grik5,Dlg4,Gsk3b,Als2,Pclo,Clstn1,Bmpr2,Magi2,Nr3c1,Dst,Nsf,Dmtn,Inpp4a,Iqsec1
COMPARTMENTS	GOCC:0016021	Integral component of membrane	37	1212	0.25	0.0311	10090.ENSMUSP00000003468,10090.ENSMUSP00000017831,10090.ENSMUSP00000018700,10090.ENSMUSP00000021750,10090.ENSMUSP00000021900,10090.ENSMUSP00000025279,10090.ENSMUSP00000026360,10090.ENSMUSP00000028499,10090.ENSMUSP00000030536,10090.ENSMUSP00000031653,10090.ENSMUSP00000033498,10090.ENSMUSP00000034230,10090.ENSMUSP00000034267,10090.ENSMUSP00000036962,10090.ENSMUSP00000041702,10090.ENSMUSP00000047270…	Grik5,Rhot1,Dlg4,Ryr2,Sema4d,Npc1,Itgb8,Itgav,Pink1,Flt1,Timm17b,Cx3cl1,Slc27a1,Clstn1,Kcna2,Chrnb1,Mmgt1,Plxnb2,Sorl1,Itgb5,Bsg,Prom1,Cnga1,Bmpr2,Slc7a2,Trpm7,Pcdh15,Lphn2,Tenm4,Pex5l,Fitm2,Kdr,Slmap,Kcnq2,Dnajc1,Micu1,Sv2b
COMPARTMENTS	GOCC:0099572	Postsynaptic specialization	15	329	0.42	0.0364	10090.ENSMUSP00000003468,10090.ENSMUSP00000018700,10090.ENSMUSP00000023507,10090.ENSMUSP00000027178,10090.ENSMUSP00000030691,10090.ENSMUSP00000036962,10090.ENSMUSP00000047270,10090.ENSMUSP00000084701,10090.ENSMUSP00000085872,10090.ENSMUSP00000095199,10090.ENSMUSP00000095392,10090.ENSMUSP00000099364,10090.ENSMUSP00000106612,10090.ENSMUSP00000110583,10090.ENSMUSP00000140030	Grik5,Dlg4,Gsk3b,Als2,Pclo,Clstn1,Chrnb1,Bmpr2,Magi2,Nr3c1,Dst,Nsf,Dmtn,Inpp4a,Iqsec1
COMPARTMENTS	GOCC:0002139	Stereocilia coupling link	3	9	1.29	0.0407	10090.ENSMUSP00000081557,10090.ENSMUSP00000093245,10090.ENSMUSP00000101066	Whrn,Gpr98,Pcdh15
COMPARTMENTS	GOCC:0005654	Nucleoplasm	31	982	0.26	0.0472	10090.ENSMUSP00000003152,10090.ENSMUSP00000004202,10090.ENSMUSP00000010597,10090.ENSMUSP00000014640,10090.ENSMUSP00000018795,10090.ENSMUSP00000022511,10090.ENSMUSP00000022793,10090.ENSMUSP00000023507,10090.ENSMUSP00000025137,10090.ENSMUSP00000025264,10090.ENSMUSP00000025486,10090.ENSMUSP00000026699,10090.ENSMUSP00000027421,10090.ENSMUSP00000027438,10090.ENSMUSP00000029989,10090.ENSMUSP00000034529…	Stk11,Dnmt1,Kansl3,Ankrd28,Tada2a,Zmym2,Acin1,Gsk3b,Thoc1,Wdr33,Lmnb1,Mkln1,Trip12,Ncl,Rnf20,Cul5,Bclaf1,Rbm25,Ep400,Srsf4,Ubn1,Angel2,Phf21a,Nr3c1,Taf1,Hdac1,Acly,Kmt2b,Ptk2,Zc3h14,Trp53bp1
COMPARTMENTS	GOCC:0005923	Bicellular tight junction	7	88	0.67	0.0479	10090.ENSMUSP00000061843,10090.ENSMUSP00000061928,10090.ENSMUSP00000067783,10090.ENSMUSP00000085872,10090.ENSMUSP00000097154,10090.ENSMUSP00000099652,10090.ENSMUSP00000113778	Ubn1,Cldn12,Fzd5,Magi2,Tjp2,Tjp1,Rapgef2
UniProt Keywords	KW-0597	Phosphoprotein	250	7551	0.28	7.13e-33	10090.ENSMUSP00000001451,10090.ENSMUSP00000002418,10090.ENSMUSP00000003152,10090.ENSMUSP00000003345,10090.ENSMUSP00000004202,10090.ENSMUSP00000004729,10090.ENSMUSP00000005825,10090.ENSMUSP00000006669,10090.ENSMUSP00000010421,10090.ENSMUSP00000010597,10090.ENSMUSP00000013130,10090.ENSMUSP00000014640,10090.ENSMUSP00000014694,10090.ENSMUSP00000015622,10090.ENSMUSP00000016143,10090.ENSMUSP00000017384…	Smg5,Borcs8,Stk11,Amph,Dnmt1,Etfb,Pan2,Pdk1,Kiaa0100,Kansl3,Strn3,Ankrd28,Zfyve20,Rnf5,Wasf3,Casc3,Ggnbp2,Dlg4,Tada2a,Gle1,Reep3,Uhrf1bp1l,Gna13,Stx8,Fkbp3,Ryr2,Sema4d,Agtpbp1,Zmym2,Acin1,Gsk3b,Ndufb4,Robo1,Celsr3,Thoc1,Iws1,Wdr33,Ppp2r2b,Lmnb1,Esrra,Dnmbp,Rptor,Sclt1,Als2,Trip12,Ncl,Ppp1r7,Dcaf6,Tcp11l1,Fbn1,Ttbk2,Eif2a,Trim33,Rnf20,Pum1,Cc2d1b,Gpbp1l1,Pink1,Pclo,Dffa,Ski,Flt1,Zfml,Asun,Cyfip1,S…
UniProt Keywords	KW-0025	Alternative splicing	150	4714	0.27	4.28e-13	10090.ENSMUSP00000001451,10090.ENSMUSP00000003152,10090.ENSMUSP00000004202,10090.ENSMUSP00000005825,10090.ENSMUSP00000010597,10090.ENSMUSP00000017831,10090.ENSMUSP00000018547,10090.ENSMUSP00000018700,10090.ENSMUSP00000022040,10090.ENSMUSP00000022793,10090.ENSMUSP00000025243,10090.ENSMUSP00000025377,10090.ENSMUSP00000026209,10090.ENSMUSP00000026227,10090.ENSMUSP00000026537,10090.ENSMUSP00000026671…	Smg5,Stk11,Dnmt1,Pan2,Kansl3,Rhot1,Ggnbp2,Dlg4,Agtpbp1,Acin1,Iws1,Ppp2r2b,Dnmbp,Peo1,Paox,Rptor,Sclt1,Als2,Fam135a,Strbp,Ttbk2,Eif2a,Trim33,Rnf20,Pum1,Pclo,Dffa,Zfml,Cyfip1,Smg1,Mak16,Smarca4,Clk1,Hmg20a,Lpp,Clstn1,Camk1d,Xpnpep3,Relch,Msantd2,Bclaf1,Slc9a8,Tldc1,Metap1d,Ep400,Vcpip1,Itsn2,Bend6,Dnaja3,Nek4,Raly,Nipbl,Vps53,Rps6kc1,Ubn1,Angel2,Mia3,Tbc1d22a,Rtn3,Ubap2l,Ppm1h,Ak1,Itgb5,Bsg,Prom1,G…
UniProt Keywords	KW-0007	Acetylation	103	3070	0.29	3.15e-09	10090.ENSMUSP00000001451,10090.ENSMUSP00000003152,10090.ENSMUSP00000004202,10090.ENSMUSP00000004729,10090.ENSMUSP00000007236,10090.ENSMUSP00000013130,10090.ENSMUSP00000014694,10090.ENSMUSP00000015622,10090.ENSMUSP00000021332,10090.ENSMUSP00000022793,10090.ENSMUSP00000023514,10090.ENSMUSP00000025137,10090.ENSMUSP00000025243,10090.ENSMUSP00000025264,10090.ENSMUSP00000025486,10090.ENSMUSP00000025906…	Smg5,Stk11,Dnmt1,Etfb,Syngr3,Strn3,Zfyve20,Rnf5,Fkbp3,Acin1,Ndufb4,Thoc1,Iws1,Wdr33,Lmnb1,Esrra,Dnmbp,Mkln1,Sclt1,Als2,Trip12,Ncl,Ppp1r7,Mpc2,Iars2,Fam107b,Polr3f,Eif2a,Trim33,Rnf20,Pum1,Padi2,Dffa,Smg1,Mak16,Smarca4,Lpp,Relch,Sccpdh,Bclaf1,Bcl9,Rbm25,Ddx52,Ep400,Gpi1,Vcpip1,Dnaja3,Vti1b,Raly,Nipbl,Vps53,Ubn1,Tbc1d22a,Rtn3,Actn4,Ubap2l,Nup214,Ak1,Dnajc5,Prom1,Atg13,Uqcrh,Fdps,Pitpnb,Nr3c1,Arfgef2…
UniProt Keywords	KW-0963	Cytoplasm	136	4763	0.22	2.97e-08	10090.ENSMUSP00000001451,10090.ENSMUSP00000001480,10090.ENSMUSP00000003152,10090.ENSMUSP00000003345,10090.ENSMUSP00000004202,10090.ENSMUSP00000005825,10090.ENSMUSP00000006286,10090.ENSMUSP00000013130,10090.ENSMUSP00000016143,10090.ENSMUSP00000017384,10090.ENSMUSP00000018700,10090.ENSMUSP00000019859,10090.ENSMUSP00000020112,10090.ENSMUSP00000020804,10090.ENSMUSP00000020930,10090.ENSMUSP00000022040…	Smg5,Npepps,Stk11,Amph,Dnmt1,Pan2,Inpp5k,Strn3,Wasf3,Casc3,Dlg4,Gle1,Uhrf1bp1l,Gdpd1,Gna13,Agtpbp1,Rrm2b,Gsk3b,Thoc1,Ppp2r2b,Esrra,Dnmbp,Lztfl1,Paox,Rptor,Mkln1,Sclt1,Ncl,Desi2,Strbp,Ttbk2,Pum1,Pink1,Padi2,Dffa,Klhl7,Asun,Cyfip1,Smg1,Slc27a1,Nedd4,Fam96a,Lpp,Camk1d,Sntb2,Xpnpep3,Cnot3,Cdc42bpb,Exosc2,Bclaf1,Tldc1,Wipf2,Ick,Rbm25,Gpi1,Itsn2,Dnaja3,Rp1l1,Taok1,Nek4,Rps6kc1,Eml5,Actn4,Ppm1h,Zkscan3,…
UniProt Keywords	KW-0832	Ubl conjugation	77	2100	0.33	3.07e-08	10090.ENSMUSP00000004202,10090.ENSMUSP00000017384,10090.ENSMUSP00000017831,10090.ENSMUSP00000018700,10090.ENSMUSP00000018795,10090.ENSMUSP00000021285,10090.ENSMUSP00000022511,10090.ENSMUSP00000022793,10090.ENSMUSP00000023600,10090.ENSMUSP00000025137,10090.ENSMUSP00000025264,10090.ENSMUSP00000025486,10090.ENSMUSP00000025906,10090.ENSMUSP00000027438,10090.ENSMUSP00000028914,10090.ENSMUSP00000029444…	Dnmt1,Casc3,Rhot1,Dlg4,Tada2a,Stx8,Zmym2,Acin1,Robo1,Thoc1,Wdr33,Lmnb1,Esrra,Ncl,Polr3f,Trim33,Ski,Flt1,Zfml,Asun,Mak16,Cul5,Smarca4,Nedd4,Rora,Lpp,Camk1d,Msantd2,Bclaf1,Rbm25,Gpi1,Raly,Nup214,Fzd5,Zkscan3,Phf21a,Peli1,Pwwp2a,Nr3c1,Dst,Arrb1,Taf1,Hdac1,Uba2,Jak1,Stam,Fus,Mast2,Mier1,Pogz,Acly,Kmt2b,Atf7,Chd9,H2afv,Ptk2,Zc3h14,Trim9,Trp53bp1,Sufu,Nr2c2,Kdr,Nrf1,Map7,Rapgef2,Depdc5,Numb,Kcnq2,Mycbp…
UniProt Keywords	KW-0539	Nucleus	131	4635	0.22	1.04e-07	10090.ENSMUSP00000001451,10090.ENSMUSP00000001480,10090.ENSMUSP00000003123,10090.ENSMUSP00000003152,10090.ENSMUSP00000004202,10090.ENSMUSP00000005825,10090.ENSMUSP00000010597,10090.ENSMUSP00000014640,10090.ENSMUSP00000017384,10090.ENSMUSP00000018795,10090.ENSMUSP00000019859,10090.ENSMUSP00000020930,10090.ENSMUSP00000021332,10090.ENSMUSP00000021362,10090.ENSMUSP00000022040,10090.ENSMUSP00000022511…	Smg5,Npepps,Fam32a,Stk11,Dnmt1,Pan2,Kansl3,Ankrd28,Casc3,Tada2a,Gle1,Gna13,Fkbp3,Klhdc2,Agtpbp1,Zmym2,Acin1,Rrm2b,Polr3h,Gsk3b,Prr13,Mllt1,Thoc1,Iws1,Wdr33,Lmnb1,Esrra,Mkln1,Trip12,Ncl,Ppp1r7,Dcaf6,Ttbk2,Polr3f,Trim33,Rnf20,Cc2d1b,Gpbp1l1,Zfp593,Klhl7,Ski,Zfml,Asun,Smg1,Mak16,Smarca4,Rora,Clk1,Hmg20a,Pdcd7,Lpp,Clstn1,Camk1d,Ints8,Cnot3,Exosc2,Bclaf1,Bcl9,Ick,Rbm25,Ddx52,Ep400,Bend6,Zfp397,Raly,Ni…
UniProt Keywords	KW-0175	Coiled coil	76	2321	0.28	3.53e-06	10090.ENSMUSP00000001451,10090.ENSMUSP00000003345,10090.ENSMUSP00000010421,10090.ENSMUSP00000013130,10090.ENSMUSP00000014694,10090.ENSMUSP00000016143,10090.ENSMUSP00000017384,10090.ENSMUSP00000018521,10090.ENSMUSP00000019859,10090.ENSMUSP00000020112,10090.ENSMUSP00000021285,10090.ENSMUSP00000022480,10090.ENSMUSP00000025486,10090.ENSMUSP00000026209,10090.ENSMUSP00000026227,10090.ENSMUSP00000026274…	Smg5,Amph,Kiaa0100,Strn3,Zfyve20,Wasf3,Casc3,Vezf1,Gle1,Uhrf1bp1l,Stx8,Ogdhl,Lmnb1,Dnmbp,Peo1,Lztfl1,Sclt1,Fam107b,Eif2a,Trim33,Rnf20,Cc2d1b,Ski,Hmg20a,Pdcd7,Ppp1r16a,Rsf1,Bri3bp,Relch,Cdc42bpb,Znfx1,Itsn2,Bend6,Taok1,Vti1b,Raly,Trmt10c,Vps53,Ubn1,Mia3,Nup214,Gulp1,Tacc2,Mtcl1,Cnga1,Srgap3,Lmbrd2,Phf21a,Vti1a,Dst,Man2a2,Kif13b,Reps2,Trpm7,Myh10,Exoc2,Pogz,Dact3,Aida,Trim9,Stx18,Sept6,Map7,N4bp2l2…
UniProt Keywords	KW-1017	Isopeptide bond	53	1442	0.33	1.69e-05	10090.ENSMUSP00000004202,10090.ENSMUSP00000018795,10090.ENSMUSP00000022511,10090.ENSMUSP00000022793,10090.ENSMUSP00000025137,10090.ENSMUSP00000025264,10090.ENSMUSP00000025486,10090.ENSMUSP00000025906,10090.ENSMUSP00000027438,10090.ENSMUSP00000028914,10090.ENSMUSP00000029444,10090.ENSMUSP00000032088,10090.ENSMUSP00000032427,10090.ENSMUSP00000033983,10090.ENSMUSP00000034529,10090.ENSMUSP00000034707…	Dnmt1,Tada2a,Zmym2,Acin1,Thoc1,Wdr33,Lmnb1,Esrra,Ncl,Polr3f,Trim33,Zfml,Asun,Mak16,Cul5,Smarca4,Rora,Lpp,Camk1d,Msantd2,Bclaf1,Rbm25,Raly,Nup214,Zkscan3,Phf21a,Pwwp2a,Nr3c1,Dst,Taf1,Hdac1,Uba2,Stam,Fus,Mier1,Pogz,Acly,Kmt2b,Atf7,Chd9,Ptk2,Zc3h14,Trp53bp1,Sufu,Nr2c2,Nrf1,Map7,Zfp148,Eif5,Nfat5,Hnrnpd,Zmym5,Rsbn1
UniProt Keywords	KW-0965	Cell junction	35	785	0.41	3.36e-05	10090.ENSMUSP00000003345,10090.ENSMUSP00000003468,10090.ENSMUSP00000007236,10090.ENSMUSP00000018700,10090.ENSMUSP00000026209,10090.ENSMUSP00000026699,10090.ENSMUSP00000028499,10090.ENSMUSP00000030691,10090.ENSMUSP00000032629,10090.ENSMUSP00000036304,10090.ENSMUSP00000036962,10090.ENSMUSP00000037324,10090.ENSMUSP00000041702,10090.ENSMUSP00000042565,10090.ENSMUSP00000046558,10090.ENSMUSP00000047270…	Amph,Grik5,Syngr3,Dlg4,Dnmbp,Mkln1,Itgav,Pclo,Cyfip1,Lpp,Clstn1,Sntb2,Kcna2,Cdc42bpb,Igsf21,Chrnb1,Dnaja3,Ubn1,Cldn12,Actn4,Fzd5,Whrn,Magi2,Dst,Arfgef2,Tjp2,Tjp1,Mast2,Ptk2,Trim9,Kdr,Inpp4a,Rapgef2,Lhfpl4,Sv2b
UniProt Keywords	KW-0488	Methylation	38	926	0.38	6.78e-05	10090.ENSMUSP00000003152,10090.ENSMUSP00000004202,10090.ENSMUSP00000004729,10090.ENSMUSP00000022793,10090.ENSMUSP00000025264,10090.ENSMUSP00000025486,10090.ENSMUSP00000027438,10090.ENSMUSP00000028279,10090.ENSMUSP00000029444,10090.ENSMUSP00000030315,10090.ENSMUSP00000032088,10090.ENSMUSP00000034766,10090.ENSMUSP00000036304,10090.ENSMUSP00000037356,10090.ENSMUSP00000042565,10090.ENSMUSP00000043583…	Stk11,Dnmt1,Etfb,Acin1,Wdr33,Lmnb1,Ncl,Strbp,Trim33,Pum1,Zfml,Rora,Lpp,Ppp1r16a,Cdc42bpb,Bclaf1,Bcl9,Wipf2,Dnaja3,Vti1b,Nek4,Mia3,Ubap2l,Ppm1h,Upf1,Nr3c1,Hdac1,Myh10,Fus,Mast2,Msi2,Dact3,Trp53bp1,Cecr2,Tpr,Plekhd1,Ptp4a3,Hnrnpd
UniProt Keywords	KW-0677	Repeat	108	4163	0.18	0.00022	10090.ENSMUSP00000004202,10090.ENSMUSP00000005825,10090.ENSMUSP00000013130,10090.ENSMUSP00000014640,10090.ENSMUSP00000017831,10090.ENSMUSP00000018700,10090.ENSMUSP00000021362,10090.ENSMUSP00000021750,10090.ENSMUSP00000022511,10090.ENSMUSP00000023600,10090.ENSMUSP00000024238,10090.ENSMUSP00000025264,10090.ENSMUSP00000025377,10090.ENSMUSP00000026209,10090.ENSMUSP00000026360,10090.ENSMUSP00000026671…	Dnmt1,Pan2,Strn3,Ankrd28,Rhot1,Dlg4,Klhdc2,Ryr2,Zmym2,Robo1,Celsr3,Wdr33,Ppp2r2b,Dnmbp,Itgb8,Rptor,Mkln1,Als2,Ncl,Ppp1r7,Dcaf6,Strbp,Itgav,Fbn1,Eif2a,Trim33,Reck,Pum1,Pclo,Klhl7,Ski,Flt1,Zfml,Klhl36,Nedd4,Lpp,Clstn1,Sntb2,Ppp1r16a,Ints8,Relch,Dmxl1,Igsf21,Znfx1,Plxnb2,Itsn2,Dnaja3,Rp1l1,Zfp397,Sorl1,Nipbl,Srsf4,Rps6kc1,Eml5,Actn4,Nup214,Zkscan3,Itgb5,Ntm,Upf1,Gnb5,Dzank1,Whrn,Kctd3,Magi2,Gpr98,Ds…
UniProt Keywords	KW-0966	Cell projection	36	982	0.33	0.0012	10090.ENSMUSP00000017384,10090.ENSMUSP00000018700,10090.ENSMUSP00000023600,10090.ENSMUSP00000026699,10090.ENSMUSP00000028740,10090.ENSMUSP00000030691,10090.ENSMUSP00000032629,10090.ENSMUSP00000034429,10090.ENSMUSP00000036962,10090.ENSMUSP00000041702,10090.ENSMUSP00000042565,10090.ENSMUSP00000048234,10090.ENSMUSP00000055449,10090.ENSMUSP00000057915,10090.ENSMUSP00000067783,10090.ENSMUSP00000073751…	Casc3,Dlg4,Robo1,Mkln1,Ttbk2,Pclo,Cyfip1,Tmem231,Clstn1,Kcna2,Cdc42bpb,Ick,Rp1l1,Nek4,Fzd5,Prom1,Sag,Whrn,Gpr98,Dst,Arrb1,Arfgef2,Myh10,B9d1,Tenm4,Trim9,Dmtn,Sept6,Dnal1,Lhfpl4,Mycbp2,Clasp2,Csnk1a1,Mark2,Ift80,Auts2
UniProt Keywords	KW-0770	Synapse	21	455	0.43	0.0028	10090.ENSMUSP00000003345,10090.ENSMUSP00000003468,10090.ENSMUSP00000007236,10090.ENSMUSP00000018700,10090.ENSMUSP00000026209,10090.ENSMUSP00000026699,10090.ENSMUSP00000030691,10090.ENSMUSP00000032629,10090.ENSMUSP00000036962,10090.ENSMUSP00000041702,10090.ENSMUSP00000046558,10090.ENSMUSP00000047270,10090.ENSMUSP00000053842,10090.ENSMUSP00000067783,10090.ENSMUSP00000081557,10090.ENSMUSP00000085872…	Amph,Grik5,Syngr3,Dlg4,Dnmbp,Mkln1,Pclo,Cyfip1,Clstn1,Kcna2,Igsf21,Chrnb1,Dnaja3,Fzd5,Whrn,Magi2,Arfgef2,Trim9,Inpp4a,Lhfpl4,Sv2b
UniProt Keywords	KW-0418	Kinase	25	631	0.36	0.0057	10090.ENSMUSP00000003152,10090.ENSMUSP00000006669,10090.ENSMUSP00000023507,10090.ENSMUSP00000028740,10090.ENSMUSP00000030536,10090.ENSMUSP00000031653,10090.ENSMUSP00000032891,10090.ENSMUSP00000034868,10090.ENSMUSP00000037028,10090.ENSMUSP00000042565,10090.ENSMUSP00000048234,10090.ENSMUSP00000055470,10090.ENSMUSP00000057915,10090.ENSMUSP00000061769,10090.ENSMUSP00000068479,10090.ENSMUSP00000084701…	Stk11,Pdk1,Gsk3b,Ttbk2,Pink1,Flt1,Smg1,Clk1,Camk1d,Cdc42bpb,Ick,Taok1,Nek4,Rps6kc1,Ak1,Bmpr2,Taf1,Trpm7,Jak1,Mast2,Ptk2,Kdr,Ddr1,Csnk1a1,Mark2
UniProt Keywords	KW-0728	SH3 domain	13	218	0.54	0.006	10090.ENSMUSP00000003345,10090.ENSMUSP00000018700,10090.ENSMUSP00000026209,10090.ENSMUSP00000052758,10090.ENSMUSP00000064801,10090.ENSMUSP00000085712,10090.ENSMUSP00000095392,10090.ENSMUSP00000097154,10090.ENSMUSP00000099652,10090.ENSMUSP00000100025,10090.ENSMUSP00000112508,10090.ENSMUSP00000121619,10090.ENSMUSP00000125880	Amph,Dlg4,Dnmbp,Itsn2,Mia3,Srgap3,Dst,Tjp2,Tjp1,Stam,Trp53bp2,Sorbs2,Mpp6
UniProt Keywords	KW-0206	Cytoskeleton	38	1180	0.27	0.0072	10090.ENSMUSP00000003345,10090.ENSMUSP00000016143,10090.ENSMUSP00000025377,10090.ENSMUSP00000026209,10090.ENSMUSP00000026866,10090.ENSMUSP00000028279,10090.ENSMUSP00000028740,10090.ENSMUSP00000037324,10090.ENSMUSP00000046991,10090.ENSMUSP00000048234,10090.ENSMUSP00000055449,10090.ENSMUSP00000065643,10090.ENSMUSP00000066068,10090.ENSMUSP00000081561,10090.ENSMUSP00000083899,10090.ENSMUSP00000095199…	Amph,Wasf3,Ppp2r2b,Dnmbp,Sclt1,Strbp,Ttbk2,Sntb2,Wipf2,Ick,Rp1l1,Eml5,Actn4,Tacc2,Mtcl1,Nr3c1,Dst,Arfgef2,B9d1,Mast2,Ptk2,Trim9,Dmtn,Arpc5l,Sept6,Map7,Tpr,Slmap,Ankrd32,Dnal1,Mycbp2,Clasp2,Csnk1a1,Mark2,Ift80,Birc6,Auts2,Clasp1
UniProt Keywords	KW-0723	Serine/threonine-protein kinase	18	389	0.43	0.0072	10090.ENSMUSP00000003152,10090.ENSMUSP00000023507,10090.ENSMUSP00000028740,10090.ENSMUSP00000030536,10090.ENSMUSP00000032891,10090.ENSMUSP00000034868,10090.ENSMUSP00000037028,10090.ENSMUSP00000042565,10090.ENSMUSP00000048234,10090.ENSMUSP00000055470,10090.ENSMUSP00000057915,10090.ENSMUSP00000061769,10090.ENSMUSP00000084701,10090.ENSMUSP00000098895,10090.ENSMUSP00000099513,10090.ENSMUSP00000102095…	Stk11,Gsk3b,Ttbk2,Pink1,Smg1,Clk1,Camk1d,Cdc42bpb,Ick,Taok1,Nek4,Rps6kc1,Bmpr2,Taf1,Trpm7,Mast2,Csnk1a1,Mark2
UniProt Keywords	KW-0808	Transferase	51	1805	0.22	0.0118	10090.ENSMUSP00000003152,10090.ENSMUSP00000004202,10090.ENSMUSP00000006669,10090.ENSMUSP00000015622,10090.ENSMUSP00000023507,10090.ENSMUSP00000027421,10090.ENSMUSP00000028740,10090.ENSMUSP00000029444,10090.ENSMUSP00000029989,10090.ENSMUSP00000030536,10090.ENSMUSP00000031653,10090.ENSMUSP00000032891,10090.ENSMUSP00000034197,10090.ENSMUSP00000034740,10090.ENSMUSP00000034868,10090.ENSMUSP00000037028…	Stk11,Dnmt1,Pdk1,Rnf5,Gsk3b,Trip12,Ttbk2,Trim33,Rnf20,Pink1,Flt1,Smg1,St3gal2,Nedd4,Clk1,Camk1d,Uggt1,Ndst2,Cdc42bpb,Colgalt1,Ick,Pofut1,Taok1,Nek4,Trmt10c,Rps6kc1,Ak1,Fdps,Bmpr2,Peli1,Taf1,Cds2,Trpm7,Uba2,Jak1,Mast2,Acly,Kmt2b,Ptk2,Ubr5,Trim9,Kdr,Ddr1,Mycbp2,Ggps1,Csnk1a1,Mark2,Birc6,Pigb,Pign,Soat1
UniProt Keywords	KW-0813	Transport	53	1910	0.21	0.013	10090.ENSMUSP00000003468,10090.ENSMUSP00000004729,10090.ENSMUSP00000014694,10090.ENSMUSP00000017384,10090.ENSMUSP00000019859,10090.ENSMUSP00000021285,10090.ENSMUSP00000021750,10090.ENSMUSP00000021769,10090.ENSMUSP00000023514,10090.ENSMUSP00000025137,10090.ENSMUSP00000025243,10090.ENSMUSP00000025279,10090.ENSMUSP00000027853,10090.ENSMUSP00000033498,10090.ENSMUSP00000034267,10090.ENSMUSP00000039178…	Grik5,Etfb,Zfyve20,Casc3,Gle1,Stx8,Ryr2,Slc17a4,Ndufb4,Thoc1,Iws1,Npc1,Mpc2,Timm17b,Slc27a1,Relch,Kcna2,Slc9a8,Vps13b,Chrnb1,Mmgt1,Vti1b,Sorl1,Slc35f6,Vps53,Mia3,Rtn3,Actn4,Nup214,Gulp1,Slc9a6,Uqcrh,Slc39a9,Pitpnb,Cnga1,Vti1a,Arrb1,Slc7a2,Arfgef2,Nsf,Trpm7,Exoc2,Stam,Stx18,Slc39a3,Myo5a,Tpr,Slc26a2,Kcnq2,Micu1,Sv2b,Gramd1b,Dopey1
UniProt Keywords	KW-0156	Chromatin regulator	14	279	0.47	0.0136	10090.ENSMUSP00000004202,10090.ENSMUSP00000010597,10090.ENSMUSP00000029989,10090.ENSMUSP00000034707,10090.ENSMUSP00000034879,10090.ENSMUSP00000049038,10090.ENSMUSP00000061843,10090.ENSMUSP00000088074,10090.ENSMUSP00000095199,10090.ENSMUSP00000099657,10090.ENSMUSP00000103789,10090.ENSMUSP00000105243,10090.ENSMUSP00000108306,10090.ENSMUSP00000140185	Dnmt1,Kansl3,Rnf20,Smarca4,Hmg20a,Ep400,Ubn1,Phf21a,Nr3c1,Hdac1,Kmt2b,Chd9,Cecr2,Rsbn1
UniProt Keywords	KW-0967	Endosome	21	535	0.36	0.0144	10090.ENSMUSP00000014694,10090.ENSMUSP00000020112,10090.ENSMUSP00000025279,10090.ENSMUSP00000025957,10090.ENSMUSP00000031653,10090.ENSMUSP00000039178,10090.ENSMUSP00000051621,10090.ENSMUSP00000057462,10090.ENSMUSP00000058613,10090.ENSMUSP00000061317,10090.ENSMUSP00000061769,10090.ENSMUSP00000085872,10090.ENSMUSP00000096677,10090.ENSMUSP00000100025,10090.ENSMUSP00000108723,10090.ENSMUSP00000109144…	Zfyve20,Uhrf1bp1l,Npc1,Fam45a,Flt1,Relch,Mmgt1,Vti1b,Sorl1,Vps53,Rps6kc1,Magi2,Arfgef2,Stam,Gapvd1,Kdr,Inpp4a,Rapgef2,Ptp4a3,Ndfip2,Birc6
UniProt Keywords	KW-0853	WD repeat	13	266	0.45	0.0245	10090.ENSMUSP00000005825,10090.ENSMUSP00000013130,10090.ENSMUSP00000025264,10090.ENSMUSP00000025377,10090.ENSMUSP00000026671,10090.ENSMUSP00000027856,10090.ENSMUSP00000029387,10090.ENSMUSP00000045559,10090.ENSMUSP00000065643,10090.ENSMUSP00000076155,10090.ENSMUSP00000082821,10090.ENSMUSP00000114203,10090.ENSMUSP00000133263	Pan2,Strn3,Wdr33,Ppp2r2b,Rptor,Dcaf6,Eif2a,Dmxl1,Eml5,Gnb5,Kctd3,Fzr1,Ift80
UniProt Keywords	KW-0833	Ubl conjugation pathway	23	652	0.31	0.0294	10090.ENSMUSP00000015622,10090.ENSMUSP00000027421,10090.ENSMUSP00000027783,10090.ENSMUSP00000027856,10090.ENSMUSP00000029444,10090.ENSMUSP00000029989,10090.ENSMUSP00000030841,10090.ENSMUSP00000034287,10090.ENSMUSP00000034529,10090.ENSMUSP00000034740,10090.ENSMUSP00000051248,10090.ENSMUSP00000086779,10090.ENSMUSP00000088291,10090.ENSMUSP00000090979,10090.ENSMUSP00000099807,10090.ENSMUSP00000105965…	Rnf5,Trip12,Desi2,Dcaf6,Trim33,Rnf20,Klhl7,Klhl36,Cul5,Nedd4,Vcpip1,Senp7,Otud7b,Peli1,Uba2,Ubr5,Trim9,Ube2v2,Fzr1,Mycbp2,Commd2,Otud4,Birc6
UniProt Keywords	KW-0067	ATP-binding	39	1360	0.22	0.0342	10090.ENSMUSP00000003152,10090.ENSMUSP00000006669,10090.ENSMUSP00000023507,10090.ENSMUSP00000026227,10090.ENSMUSP00000027921,10090.ENSMUSP00000028740,10090.ENSMUSP00000030536,10090.ENSMUSP00000031653,10090.ENSMUSP00000032891,10090.ENSMUSP00000034707,10090.ENSMUSP00000034868,10090.ENSMUSP00000037028,10090.ENSMUSP00000042565,10090.ENSMUSP00000048234,10090.ENSMUSP00000048802,10090.ENSMUSP00000049038…	Stk11,Pdk1,Gsk3b,Peo1,Iars2,Ttbk2,Pink1,Flt1,Smg1,Smarca4,Clk1,Camk1d,Cdc42bpb,Ick,Ddx52,Ep400,Taok1,Nek4,Rps6kc1,Ak1,Upf1,Hspa4l,Bmpr2,Kif13b,Taf1,Nsf,Trpm7,Myh10,Uba2,Jak1,Mast2,Acly,Chd9,Ptk2,Kdr,Ddr1,Myo5a,Csnk1a1,Mark2
UniProt Keywords	KW-0866	Nonsense-mediated mRNA decay	4	28	0.92	0.0432	10090.ENSMUSP00000001451,10090.ENSMUSP00000017384,10090.ENSMUSP00000032891,10090.ENSMUSP00000075089	Smg5,Casc3,Smg1,Upf1
