# Supplementary material for: Epitranscriptomic investigation of myopia-associated RNA editing in the retina
Source: Front Neurosci. 2023 Jun 28;17:1220114. doi: 10.3389/fnins.2023.1220114 (PMC10336353; doi:10.3389/fnins.2023.1220114)
Supplement: Supplementary file 4 [file Table_4.XLSX]

## Sheet: Table S4
Table S4. Genes with differential expression and RNA editing.
No.	Gene	Full name	p.Gene.GLM	TPM.CON	TPM.FDM	TPM.Diff
1	Iws1	IWS1, SUPT6 interacting protein	0.000525405	12.8968	14.6147	1.71787
2	Polr3h	polymerase (RNA) III (DNA directed) polypeptide H	0.00934194	6.9734	7.86408	0.890683
3	Rbm25	RNA binding motif protein 25	0.0232425	12.4807	14.5441	2.06344
4	Hif1a	hypoxia inducible factor 1, alpha subunit	0.0256606	152.917	164.376	11.4599
5	Rnf40	ring finger protein 40	0.0364032	19.5878	21.6298	2.04197
